# Supplementary material for: TRIM25 predominately associates with anti-viral stress granules
Source: Nat Commun. 2024 May 15;15:4127. doi: 10.1038/s41467-024-48596-4 (PMC11096359; doi:10.1038/s41467-024-48596-4)
Supplement: Supplementary file 5 — Supplementary Data 1 [file 41467_2024_48596_MOESM5_ESM.xlsx]

## Sheet: 1.Raw data
Protein accession	Protein description	Gene name	MW [kDa]	Coverage [%]	MS/MS Counts	Peptides	Unique peptides	Razor + unique peptides	MS/MS count TRIM25_WT	MS/MS count TRIM25_WT_Poly(I:C)	MS/MS count TRIM25_ΔPTFG	MS/MS count TRIM25_ΔPTFG_Poly(I:C)	MS/MS count G3BP1_WT	MS/MS count G3BP1_WT_Poly(I:C)	Peptides TRIM25_WT	Peptides WT_Poly(I:C)	Peptides TRIM25_ΔPTFG	Peptides TRIM25_ΔPTFG_Poly(I:C)	Peptides G3BP1_WT	Peptides G3BP1_WT_Poly(I:C)	Unique peptides TRIM25_WT	Unique peptides WT_Poly(I:C)	Unique peptides TRIM25_ΔPTFG	Unique peptidesTRIM25_ΔPTFG_Poly(I:C)	Unique peptides G3BP1_WT	Unique peptides G3BP1_WT_Poly(I:C)	Razor + unique peptides TRIM25_WT	Razor + unique peptides WT_Poly(I:C)	Razor + unique peptides TRIM25_ΔPTFG	Razor + unique peptides TRIM25_ΔPTFG_Poly(I:C)	Razor + unique peptides G3BP1_WT	Razor + unique peptides G3BP1_WT_Poly(I:C)	LFQ intensity TRIM25_WT	LFQ intensity WT_Poly(I:C)	LFQ intensity TRIM25_ΔPTFG	LFQ intensity TRIM25_ΔPTFG_Poly(I:C)	LFQ intensity G3BP1_WT	LFQ intensity G3BP1_WT_Poly(I:C)	TRIM25_WT	WT_Poly(I:C)	TRIM25_ΔPTFG	TRIM25_ΔPTFG_Poly(I:C)	G3BP1_WT	G3BP1_WT_Poly(I:C)
A0A0C4DH55	Immunoglobulin kappa variable 3D-7 OS=Homo sapiens OX=9606 GN=IGKV3D-7 PE=3 SV=5	IGKV3D-7	13.148	7.6	1	1	1	1	1	0	0	0	0	0	1	0	0	0	0	0	1	0	0	0	0	0	1	0	0	0	0	0	0	0	0	0	0	0
A0A0B4J1V6	Immunoglobulin heavy variable 3-73 OS=Homo sapiens OX=9606 GN=IGHV3-73 PE=3 SV=1	IGHV3-73	12.858	9.2	2	1	1	1	1	1	0	0	0	0	1	1	0	0	0	0	1	1	0	0	0	0	1	1	0	0	0	0	0	0	0	0	0	0
A0A0C4DH27	T cell receptor gamma variable 8 OS=Homo sapiens OX=9606 GN=TRGV8 PE=1 SV=1	TRGV8	13.335	8.5	1	1	1	1	1	0	0	0	0	0	1	0	0	0	0	0	1	0	0	0	0	0	1	0	0	0	0	0	0	0	0	0	0	0
A0FGR8	Extended synaptotagmin-2 OS=Homo sapiens OX=9606 GN=ESYT2 PE=1 SV=1	ESYT2	102.36	16.4	19	11	11	11	1	5	0	7	4	2	4	6	0	10	8	8	4	6	0	10	8	8	4	6	0	10	8	8	1238200	1930700	0	1985600	2437600	2017400	0.644258	1.00458		1.03314	1.26833	1.04969
A0JNW5	UHRF1-binding protein 1-like OS=Homo sapiens OX=9606 GN=UHRF1BP1L PE=1 SV=2	UHRF1BP1L	164.2	2.5	4	2	2	2	0	0	0	1	2	1	0	0	0	1	2	2	0	0	0	1	2	2	0	0	0	1	2	2	0	0	0	0	493320	717990					0.814523	1.18548
A0MZ66	Shootin-1 OS=Homo sapiens OX=9606 GN=SHTN1 PE=1 SV=4	SHTN1	71.639	15.2	13	9	9	9	0	3	0	2	3	5	5	6	3	5	5	8	5	6	3	5	5	8	5	6	3	5	5	8	2173300	1708000	1677500	1978100	1785200	1884600	1.16357	0.914453	0.898123	1.05906	0.955785	1.009
A1L020	RNA-binding protein MEX3A OS=Homo sapiens OX=9606 GN=MEX3A PE=1 SV=1	MEX3A	54.173	21.7	16	7	7	7	1	4	0	4	3	4	3	7	1	7	7	7	3	7	1	7	7	7	3	7	1	7	7	7	1797900	1778300	0	2152900	1744600	1975300	0.951371	0.940999		1.13922	0.923166	1.04524
A1L0T0	2-hydroxyacyl-CoA lyase 2 OS=Homo sapiens OX=9606 GN=ILVBL PE=1 SV=2	ILVBL	67.867	17.9	20	7	7	7	1	8	1	3	3	4	3	7	1	6	6	5	3	7	1	6	6	5	3	7	1	6	6	5	746900	1416500	0	1224700	1419900	1196700	0.621929	1.17949		1.01978	1.18232	0.996469
A1L390	Pleckstrin homology domain-containing family G member 3 OS=Homo sapiens OX=9606 GN=PLEKHG3 PE=1 SV=1	PLEKHG3	134.41	6.5	6	4	4	4	3	0	3	0	0	0	2	1	3	0	1	0	2	1	3	0	1	0	2	1	3	0	1	0	0	0	0	0	0	0
A1X283	SH3 and PX domain-containing protein 2B OS=Homo sapiens OX=9606 GN=SH3PXD2B PE=1 SV=3	SH3PXD2B	101.58	35.6	79	24	24	24	4	17	1	17	19	21	13	23	3	23	23	22	13	23	3	23	23	22	13	23	3	23	23	22	2449300	8082500	380580	9183900	8592200	9421900	0.385611	1.27249	0.059918	1.44589	1.35273	1.48336
A2RUB6	Coiled-coil domain-containing protein 66 OS=Homo sapiens OX=9606 GN=CCDC66 PE=1 SV=4	CCDC66	109.41	1.8	0	1	1	1	0	0	0	0	0	0	0	0	0	1	1	0	0	0	0	1	1	0	0	0	0	1	1	0	0	0	0	0	0	0
A2VDF0	Fucose mutarotase OS=Homo sapiens OX=9606 GN=FUOM PE=1 SV=2	FUOM	16.765	32.5	7	4	4	4	4	0	1	1	1	0	4	2	1	1	2	1	4	2	1	1	2	1	4	2	1	1	2	1	2000100	439460	0	0	286300	0	2.20125	0.483657			0.315093
A5YKK6	CCR4-NOT transcription complex subunit 1 OS=Homo sapiens OX=9606 GN=CNOT1 PE=1 SV=2	CNOT1	266.94	6.6	27	13	13	13	3	5	1	6	8	4	7	10	3	9	10	11	7	10	3	9	10	11	7	10	3	9	10	11	1630200	1960600	1624500	1573000	1565400	1642700	0.978472	1.17678	0.975051	0.94414	0.939578	0.985975
A6NDU8	UPF0600 protein C5orf51 OS=Homo sapiens OX=9606 GN=C5orf51 PE=1 SV=1	C5orf51	33.62	23.5	3	4	4	4	0	3	0	0	0	0	0	3	0	2	1	2	0	3	0	2	1	2	0	3	0	2	1	2	0	1211000	0	520190	0	0		1.39904		0.600962
A6NEK1	Arrestin domain-containing protein 5 OS=Homo sapiens OX=9606 GN=ARRDC5 PE=3 SV=2	ARRDC5	38.382	2.6	1	1	1	1	1	0	0	0	0	0	1	1	1	1	1	1	1	1	1	1	1	1	1	1	1	1	1	1	0	0	0	0	0	0
A6NFN3	RNA binding protein fox-1 homolog 3 OS=Homo sapiens OX=9606 GN=RBFOX3 PE=2 SV=4	RBFOX3	33.872	2.9	5	1	1	1	1	1	0	1	1	1	1	1	0	1	1	1	1	1	0	1	1	1	1	1	0	1	1	1	0	0	0	0	0	0
A6NHL2	Tubulin alpha chain-like 3 OS=Homo sapiens OX=9606 GN=TUBAL3 PE=1 SV=2	TUBAL3	49.908	9.4	19	4	1	1	3	2	2	4	5	3	4	4	4	4	4	4	1	1	1	1	1	1	1	1	1	1	1	1	12807000	21445000	8756400	16451000	20002000	13062000	0.830514	1.39068	0.567839	1.06682	1.2971	0.847051
A6NHQ2	rRNA/tRNA 2'-O-methyltransferase fibrillarin-like protein 1 OS=Homo sapiens OX=9606 GN=FBLL1 PE=3 SV=2	FBLL1	34.803	11.1	1	3	1	1	0	1	0	0	0	0	3	3	2	1	2	3	1	1	0	0	1	1	1	1	0	0	1	1	0	0	0	0	0	0
A6NHR9	Structural maintenance of chromosomes flexible hinge domain-containing protein 1 OS=Homo sapiens OX=9606 GN=SMCHD1 PE=1 SV=2	SMCHD1	226.37	6.2	13	9	9	9	0	1	7	1	2	2	1	5	7	2	4	3	1	5	7	2	4	3	1	5	7	2	4	3	0	513320	1498900	646420	516150	661960		0.668952	1.95335	0.842406	0.67264	0.862657
A6NKD9	Coiled-coil domain-containing protein 85C OS=Homo sapiens OX=9606 GN=CCDC85C PE=1 SV=1	CCDC85C	45.209	27.9	18	9	9	9	1	2	0	4	6	5	3	6	2	8	8	7	3	6	2	8	8	7	3	6	2	8	8	7	1993400	2901500	2481700	3340200	2853900	3204200	0.712994	1.0378	0.887648	1.19471	1.02077	1.14607
A6NKT7	RanBP2-like and GRIP domain-containing protein 3 OS=Homo sapiens OX=9606 GN=RGPD3 PE=3 SV=2	RGPD3	197.48	22.2	5	30	1	1	1	1	0	1	1	1	24	27	9	29	30	28	1	1	1	1	1	1	1	1	1	1	1	1	0	0	0	0	0	0
A8CG34	Nuclear envelope pore membrane protein POM 121C OS=Homo sapiens OX=9606 GN=POM121C PE=1 SV=3	POM121C	125.09	1.6	2	1	1	1	0	0	0	0	1	1	0	1	0	1	1	1	0	1	0	1	1	1	0	1	0	1	1	1	0	0	0	0	0	0
A8MPP1	Putative ATP-dependent RNA helicase DDX11-like protein 8 OS=Homo sapiens OX=9606 GN=DDX11L8 PE=1 SV=1	DDX11L8	101.81	3.1	5	2	2	2	0	1	0	1	2	1	1	1	0	2	2	1	1	1	0	2	2	1	1	1	0	2	2	1	0	0	0	276120	279090	0				0.994651	1.00535
A8MVW0	Protein FAM171A2 OS=Homo sapiens OX=9606 GN=FAM171A2 PE=1 SV=1	FAM171A2	87.434	1.8	1	1	1	1	0	1	0	0	0	0	0	1	0	1	1	0	0	1	0	1	1	0	0	1	0	1	1	0	0	0	0	0	0	0
P62308	Small nuclear ribonucleoprotein G OS=Homo sapiens OX=9606 GN=SNRPG PE=1 SV=1	SNRPG	8.496	25	7	2	2	2	1	1	0	1	2	2	1	2	1	1	2	2	1	2	1	1	2	2	1	2	1	1	2	2	0	10767000	0	0	12237000	11241000		0.943233			1.07201	0.984757
A9UHW6	MIF4G domain-containing protein OS=Homo sapiens OX=9606 GN=MIF4GD PE=1 SV=1	MIF4GD	25.423	9.9	2	2	2	2	0	0	0	0	1	1	0	0	0	1	1	2	0	0	0	1	1	2	0	0	0	1	1	2	0	0	0	0	0	0
B1AJZ9	Forkhead-associated domain-containing protein 1 OS=Homo sapiens OX=9606 GN=FHAD1 PE=2 SV=2	FHAD1	161.9	1.1	0	1	1	1	0	0	0	0	0	0	0	0	0	1	1	1	0	0	0	1	1	1	0	0	0	1	1	1	0	0	0	0	0	0
B2RTY4	Unconventional myosin-IXa OS=Homo sapiens OX=9606 GN=MYO9A PE=1 SV=2	MYO9A	292.7	0.4	0	1	1	1	0	0	0	0	0	0	0	0	1	0	0	0	0	0	1	0	0	0	0	0	1	0	0	0	0	0	0	0	0	0
B7ZAP0	Rab GTPase-activating protein 1-like, isoform 10 OS=Homo sapiens OX=9606 GN=RABGAP1L PE=1 SV=1	RABGAP1L	29.038	7.1	4	1	1	1	0	1	0	1	1	1	0	1	0	1	1	1	0	1	0	1	1	1	0	1	0	1	1	1	0	0	0	0	0	0
C9JLW8	Mapk-regulated corepressor-interacting protein 1 OS=Homo sapiens OX=9606 GN=MCRIP1 PE=1 SV=1	MCRIP1	10.92	57.7	23	5	5	5	3	4	2	5	4	5	4	5	3	5	5	5	4	5	3	5	5	5	4	5	3	5	5	5	2610700	3896700	1542400	6419400	6210900	6501900	0.576271	0.860135	0.340461	1.41698	1.37096	1.43519
E9PAV3	Nascent polypeptide-associated complex subunit alpha, muscle-specific form OS=Homo sapiens OX=9606 GN=NACA PE=1 SV=1	NACA	205.42	2.6	28	4	4	4	3	5	3	6	5	6	3	4	3	4	4	4	3	4	3	4	4	4	3	4	3	4	4	4	26104000	35119000	17708000	30090000	21769000	29970000	0.974272	1.31074	0.660911	1.12304	0.812478	1.11856
L0R819	ASNSD1 upstream open reading frame protein OS=Homo sapiens OX=9606 GN=ASDURF PE=1 SV=1	ASDURF	11.25	20.8	5	2	2	2	0	1	0	2	1	1	2	2	1	2	2	2	2	2	1	2	2	2	2	2	1	2	2	2	1114400	1403500	0	1548300	1222300	1159400	0.864157	1.08834		1.20062	0.947828	0.899052
O00116	Alkyldihydroxyacetonephosphate synthase, peroxisomal OS=Homo sapiens OX=9606 GN=AGPS PE=1 SV=1	AGPS	72.911	20.8	17	8	8	8	2	5	1	4	2	3	4	5	1	5	6	6	4	5	1	5	6	6	4	5	1	5	6	6	1586100	1680800	0	1550100	1418000	1260100	1.05809	1.12127		1.03408	0.945951	0.840616
O00139	Kinesin-like protein KIF2A OS=Homo sapiens OX=9606 GN=KIF2A PE=1 SV=3	KIF2A	79.954	18.3	29	12	11	12	4	5	2	7	7	4	7	10	3	10	10	10	7	9	2	9	10	9	7	10	3	10	10	10	1556600	1361800	1800700	1598100	2160900	1732400	0.914705	0.800235	1.05815	0.939092	1.26981	1.01801
O00148	ATP-dependent RNA helicase DDX39A OS=Homo sapiens OX=9606 GN=DDX39A PE=1 SV=2	DDX39A	49.129	48.7	78	16	5	16	8	15	5	16	17	17	10	15	7	14	14	15	2	4	1	4	3	5	10	15	7	14	14	15	11710000	14797000	7918600	13610000	15254000	12915000	0.921992	1.16505	0.623474	1.07159	1.20103	1.01687
O00151	PDZ and LIM domain protein 1 OS=Homo sapiens OX=9606 GN=PDLIM1 PE=1 SV=4	PDLIM1	36.071	79.3	126	19	19	19	21	24	17	23	17	24	19	19	16	19	17	19	19	19	16	19	17	19	19	19	16	19	17	19	21465000	19099000	10885000	13784000	10929000	14128000	1.4264	1.26918	0.723336	0.915982	0.72626	0.938842
O00159	Unconventional myosin-Ic OS=Homo sapiens OX=9606 GN=MYO1C PE=1 SV=4	MYO1C	121.68	45.9	174	41	41	41	33	24	40	23	30	24	35	29	37	30	30	28	35	29	37	30	30	28	35	29	37	30	30	28	25588000	8168800	36838000	8510800	10757000	7664900	1.5742	0.502554	2.26632	0.523594	0.661783	0.471553
O00161	Synaptosomal-associated protein 23 OS=Homo sapiens OX=9606 GN=SNAP23 PE=1 SV=1	SNAP23	23.354	20.9	6	3	3	3	0	3	0	1	1	1	1	3	0	2	2	2	1	3	0	2	2	2	1	3	0	2	2	2	0	1391700	0	1346000	1282600	1377900		1.03123		0.997369	0.950391	1.02101
O00165	HCLS1-associated protein X-1 OS=Homo sapiens OX=9606 GN=HAX1 PE=1 SV=2	HAX1	31.62	21.1	8	4	4	4	1	2	1	2	2	0	1	4	1	4	2	3	1	4	1	4	2	3	1	4	1	4	2	3	0	1069600	0	1041900	1074300	1007000		1.02042		0.99399	1.0249	0.960695
O00170	AH receptor-interacting protein OS=Homo sapiens OX=9606 GN=AIP PE=1 SV=2	AIP	37.636	5.8	2	1	1	1	0	0	0	1	1	0	0	1	0	1	1	0	0	1	0	1	1	0	0	1	0	1	1	0	0	0	0	0	0	0
O00178	GTP-binding protein 1 OS=Homo sapiens OX=9606 GN=GTPBP1 PE=1 SV=3	GTPBP1	72.453	42.6	24	16	16	16	0	5	0	6	6	7	6	10	1	13	14	11	6	10	1	13	14	11	6	10	1	13	14	11	1849900	2680200	0	2928500	3279700	2595800	0.693673	1.00502		1.09812	1.22982	0.973369
O00193	Small acidic protein OS=Homo sapiens OX=9606 GN=SMAP PE=1 SV=1	SMAP	20.332	25.7	31	4	4	4	4	6	1	8	6	6	4	4	2	4	4	4	4	4	2	4	4	4	4	4	2	4	4	4	10767000	8674700	4295100	13644000	14152000	10636000	1.03914	0.837208	0.414526	1.3168	1.36583	1.0265
O00203	AP-3 complex subunit beta-1 OS=Homo sapiens OX=9606 GN=AP3B1 PE=1 SV=3	AP3B1	121.32	23.1	58	22	22	22	3	12	0	16	15	12	12	19	2	20	21	20	12	19	2	20	21	20	12	19	2	20	21	20	1995100	3592000	0	3769800	3194000	4023600	0.601858	1.08359		1.13723	0.963528	1.21379
O00213	Amyloid beta precursor protein binding family B member 1 OS=Homo sapiens OX=9606 GN=APBB1 PE=1 SV=2	APBB1	77.243	25.9	23	11	11	11	4	4	0	5	5	5	6	7	0	9	10	9	6	7	0	9	10	9	6	7	0	9	10	9	1944000	2113200	0	2135500	2196600	2039700	0.932016	1.01314		1.02383	1.05312	0.977898
O00217	NADH dehydrogenase [ubiquinone] iron-sulfur protein 8, mitochondrial OS=Homo sapiens OX=9606 GN=NDUFS8 PE=1 SV=1	NDUFS8	23.705	12.9	10	2	2	2	1	3	0	3	1	2	2	2	0	2	2	2	2	2	0	2	2	2	2	2	0	2	2	2	1205500	1583500	0	1301700	976000	1070100	0.982189	1.29017		1.06057	0.795203	0.871871
O00221	NF-kappa-B inhibitor epsilon OS=Homo sapiens OX=9606 GN=NFKBIE PE=1 SV=3	NFKBIE	52.863	8.6	7	3	3	3	1	1	0	1	1	3	2	3	0	3	3	3	2	3	0	3	3	3	2	3	0	3	3	3	0	1606800	0	1342000	1105200	1633700		1.13002		0.943791	0.777256	1.14894
O00231	26S proteasome non-ATPase regulatory subunit 11 OS=Homo sapiens OX=9606 GN=PSMD11 PE=1 SV=3	PSMD11	47.463	31.5	29	11	11	11	4	6	1	6	5	7	8	11	5	11	9	10	8	11	5	11	9	10	8	11	5	11	9	10	2001700	1633400	1911400	1665700	1716500	1710200	1.12889	0.921185	1.07797	0.939402	0.968051	0.964498
O00232	26S proteasome non-ATPase regulatory subunit 12 OS=Homo sapiens OX=9606 GN=PSMD12 PE=1 SV=3	PSMD12	52.904	19.7	12	7	7	7	1	2	1	1	4	3	5	5	4	6	6	6	5	5	4	6	6	6	5	5	4	6	6	6	1777800	2205300	1503100	1969300	1795000	2242700	0.928097	1.15127	0.78469	1.02807	0.937076	1.1708
O00233	26S proteasome non-ATPase regulatory subunit 9 OS=Homo sapiens OX=9606 GN=PSMD9 PE=1 SV=3	PSMD9	24.682	39.5	21	8	8	8	4	7	3	4	1	2	7	7	6	6	2	5	7	7	6	6	2	5	7	7	6	6	2	5	5085900	9793500	2657100	3104100	886240	3910400	1.19964	2.31004	0.626743	0.732178	0.209042	0.922364
O00255	Menin OS=Homo sapiens OX=9606 GN=MEN1 PE=1 SV=4	MEN1	68.023	2.6	1	1	1	1	0	0	0	1	0	0	0	0	0	1	0	0	0	0	0	1	0	0	0	0	0	1	0	0	0	0	0	0	0	0
O00264	Membrane-associated progesterone receptor component 1 OS=Homo sapiens OX=9606 GN=PGRMC1 PE=1 SV=3	PGRMC1	21.671	61.5	36	11	10	11	5	9	1	6	7	8	9	8	5	7	8	9	8	7	5	6	7	8	9	8	5	7	8	9	5602100	9105900	3553700	5615900	7904600	5538000	0.900654	1.46396	0.571331	0.902873	1.27083	0.890349
O00267	Transcription elongation factor SPT5 OS=Homo sapiens OX=9606 GN=SUPT5H PE=1 SV=1	SUPT5H	121	11.1	19	8	8	8	1	4	0	3	5	6	3	6	2	6	8	8	3	6	2	6	8	8	3	6	2	6	8	8	1168500	1669400	1015900	1458400	1454100	1655200	0.832512	1.18938	0.72379	1.03906	1.03599	1.17927
O00273	DNA fragmentation factor subunit alpha OS=Homo sapiens OX=9606 GN=DFFA PE=1 SV=1	DFFA	36.521	8.5	4	2	2	2	0	1	0	1	1	1	1	2	1	1	2	1	1	2	1	1	2	1	1	2	1	1	2	1	0	2679300	0	0	1747500	0		1.21049			0.789509
O00291	Huntingtin-interacting protein 1 OS=Homo sapiens OX=9606 GN=HIP1 PE=1 SV=5	HIP1	116.22	14.2	17	10	10	10	0	8	0	3	2	4	4	9	0	7	4	8	4	9	0	7	4	8	4	9	0	7	4	8	885970	1993800	0	1234300	744140	1315000	0.717593	1.61488		0.999723	0.602717	1.06509
O00299	Chloride intracellular channel protein 1 OS=Homo sapiens OX=9606 GN=CLIC1 PE=1 SV=4	CLIC1	26.922	44.4	16	7	7	7	4	3	2	4	2	1	5	5	4	6	5	4	5	5	4	6	5	4	5	5	4	6	5	4	1803400	1500000	1915000	1208800	2070200	1483000	1.08417	0.901767	1.15126	0.726704	1.24456	0.891547
O00303	Eukaryotic translation initiation factor 3 subunit F OS=Homo sapiens OX=9606 GN=EIF3F PE=1 SV=1	EIF3F	37.563	48.7	49	12	12	12	8	8	3	10	9	11	9	8	6	10	9	12	9	8	6	10	9	12	9	8	6	10	9	12	4234900	6902300	2651300	6725800	6282300	7270600	0.745861	1.21565	0.466954	1.18457	1.10645	1.28052
O00400	Acetyl-coenzyme A transporter 1 OS=Homo sapiens OX=9606 GN=SLC33A1 PE=1 SV=1	SLC33A1	60.908	2.4	2	1	1	1	0	1	0	1	0	0	0	1	0	1	1	1	0	1	0	1	1	1	0	1	0	1	1	1	0	0	0	0	0	0
O00401	Neural Wiskott-Aldrich syndrome protein OS=Homo sapiens OX=9606 GN=WASL PE=1 SV=2	WASL	54.826	10.3	3	2	2	2	0	0	0	1	0	2	0	1	0	2	1	2	0	1	0	2	1	2	0	1	0	2	1	2	0	0	0	853680	0	1404400				0.756111		1.24389
O00408	cGMP-dependent 3',5'-cyclic phosphodiesterase OS=Homo sapiens OX=9606 GN=PDE2A PE=1 SV=1	PDE2A	105.72	2.3	0	1	1	1	0	0	0	0	0	0	1	1	0	0	0	0	1	1	0	0	0	0	1	1	0	0	0	0	0	0	0	0	0	0
O00410	Importin-5 OS=Homo sapiens OX=9606 GN=IPO5 PE=1 SV=4	IPO5	123.63	24.8	51	18	18	18	3	10	3	11	12	12	9	14	5	15	17	14	9	14	5	15	17	14	9	14	5	15	17	14	1715200	4034200	624150	2706800	3145300	2833000	0.683408	1.60739	0.248688	1.0785	1.25322	1.12879
O00418	Eukaryotic elongation factor 2 kinase OS=Homo sapiens OX=9606 GN=EEF2K PE=1 SV=2	EEF2K	82.143	3.3	1	2	2	2	0	0	0	1	0	0	0	0	0	2	0	2	0	0	0	2	0	2	0	0	0	2	0	2	0	0	0	0	0	0
O00422	Histone deacetylase complex subunit SAP18 OS=Homo sapiens OX=9606 GN=SAP18 PE=1 SV=1	SAP18	17.561	42.5	15	8	8	8	3	1	7	1	1	2	6	4	7	2	3	4	6	4	7	2	3	4	6	4	7	2	3	4	5219500	1103000	24262000	2591600	1502400	2409300	0.844402	0.178441	3.92506	0.419265	0.243056	0.389772
O00425	Insulin-like growth factor 2 mRNA-binding protein 3 OS=Homo sapiens OX=9606 GN=IGF2BP3 PE=1 SV=2	IGF2BP3	63.704	29.9	35	13	11	11	4	5	3	7	10	6	8	11	6	11	11	11	6	9	4	10	9	9	6	9	4	10	9	9	2308500	3595300	2699900	5690900	6583700	4605600	0.54352	0.846487	0.635672	1.33988	1.55008	1.08435
O00429	Dynamin-1-like protein OS=Homo sapiens OX=9606 GN=DNM1L PE=1 SV=2	DNM1L	81.876	17.1	26	10	10	10	0	5	0	4	10	7	5	10	0	9	9	8	5	10	0	9	9	8	5	10	0	9	9	8	806500	1303700	0	1099000	1112900	1014600	0.755617	1.22145		1.02966	1.04269	0.950587
O00442	RNA 3'-terminal phosphate cyclase OS=Homo sapiens OX=9606 GN=RTCA PE=1 SV=1	RTCA	39.336	15.8	8	4	4	4	1	1	0	2	2	2	1	3	0	4	4	3	1	3	0	4	4	3	1	3	0	4	4	3	0	737150	0	770300	946000	632760		0.955411		0.998377	1.2261	0.820113
O00443	Phosphatidylinositol 4-phosphate 3-kinase C2 domain-containing subunit alpha OS=Homo sapiens OX=9606 GN=PIK3C2A PE=1 SV=2	PIK3C2A	190.68	8.4	22	11	3	11	2	7	0	5	4	4	5	9	0	9	7	7	5	9	0	9	7	7	5	9	0	9	7	7	625200	1390900	0	848380	669890	798910	0.721393	1.6049		0.978912	0.77296	0.921831
O00469	Procollagen-lysine,2-oxoglutarate 5-dioxygenase 2 OS=Homo sapiens OX=9606 GN=PLOD2 PE=1 SV=2	PLOD2	84.685	4.3	7	3	3	3	1	2	0	2	1	1	3	3	0	2	2	3	3	3	0	2	2	3	3	3	0	2	2	3	798730	844860	0	911440	725500	794400	0.980054	1.03666		1.11835	0.890199	0.974741
O00483	Cytochrome c oxidase subunit NDUFA4 OS=Homo sapiens OX=9606 GN=NDUFA4 PE=1 SV=1	NDUFA4	9.3697	46.9	9	4	4	4	2	1	0	2	2	2	4	3	1	4	3	3	4	3	1	4	3	3	4	3	1	4	3	3	8333700	7931600	0	7942900	7273500	9294100	1.02189	0.972587		0.973972	0.891889	1.13966
O00487	26S proteasome non-ATPase regulatory subunit 14 OS=Homo sapiens OX=9606 GN=PSMD14 PE=1 SV=1	PSMD14	34.577	15.2	5	2	2	2	0	1	0	1	2	1	1	2	0	2	2	2	1	2	0	2	2	2	1	2	0	2	2	2	0	1409000	0	1280600	1744300	1426000		0.961791		0.874145	1.19067	0.973395
O00499	Myc box-dependent-interacting protein 1 OS=Homo sapiens OX=9606 GN=BIN1 PE=1 SV=1	BIN1	64.699	3	1	1	1	1	0	0	0	0	0	1	0	1	0	1	1	1	0	1	0	1	1	1	0	1	0	1	1	1	0	0	0	0	0	0
O00505	Importin subunit alpha-4 OS=Homo sapiens OX=9606 GN=KPNA3 PE=1 SV=2	KPNA3	57.81	47.8	45	14	11	14	2	9	2	12	10	10	6	12	3	13	13	14	4	9	3	10	10	11	6	12	3	13	13	14	1578500	3410100	1272100	4687100	4894100	3885200	0.480101	1.03718	0.386909	1.42558	1.48854	1.18168
O00507	Probable ubiquitin carboxyl-terminal hydrolase FAF-Y OS=Homo sapiens OX=9606 GN=USP9Y PE=2 SV=2	USP9Y	291.07	9.4	1	22	1	1	0	0	0	0	1	0	14	18	9	14	15	16	0	0	0	0	1	0	0	0	0	0	1	0	0	0	0	0	0	0
O00541	Pescadillo homolog OS=Homo sapiens OX=9606 GN=PES1 PE=1 SV=1	PES1	68.002	29.3	54	13	13	13	7	5	7	14	14	7	10	11	10	12	12	12	10	11	10	12	12	12	10	11	10	12	12	12	3143400	2463200	3383500	3966200	5840500	3503700	0.845739	0.66273	0.910338	1.06712	1.5714	0.942678
O00560	Syntenin-1 OS=Homo sapiens OX=9606 GN=SDCBP PE=1 SV=1	SDCBP	32.444	44.3	29	8	8	8	4	6	2	6	6	5	7	8	6	8	8	8	7	8	6	8	8	8	7	8	6	8	8	8	5580600	6056700	4846500	4215200	3260400	4156000	1.19094	1.29254	1.03427	0.89955	0.695789	0.886916
O00566	U3 small nucleolar ribonucleoprotein protein MPP10 OS=Homo sapiens OX=9606 GN=MPHOSPH10 PE=1 SV=2	MPHOSPH10	78.863	12.3	7	5	5	5	2	0	3	0	2	0	2	0	3	1	3	3	2	0	3	1	3	3	2	0	3	1	3	3	1781800	0	2239300	0	1162300	618870	1.22835		1.54374		0.801273	0.42664
O00567	Nucleolar protein 56 OS=Homo sapiens OX=9606 GN=NOP56 PE=1 SV=4	NOP56	66.049	43.1	74	19	19	19	13	8	17	13	12	11	13	12	17	15	15	15	13	12	17	15	15	15	13	12	17	15	15	15	5684100	3138100	8799200	3562400	3796600	3226700	1.20908	0.667513	1.8717	0.757767	0.807584	0.686359
O00571	ATP-dependent RNA helicase DDX3X OS=Homo sapiens OX=9606 GN=DDX3X PE=1 SV=3	DDX3X	73.243	75.1	285	44	43	44	38	51	25	58	55	58	39	40	36	41	42	43	38	39	35	40	41	42	39	40	36	41	42	43	32984000	41837000	25172000	46916000	35594000	47908000	0.858917	1.08945	0.65549	1.22171	0.926883	1.24754
O00629	Importin subunit alpha-3 OS=Homo sapiens OX=9606 GN=KPNA4 PE=1 SV=1	KPNA4	57.886	24	14	8	5	5	0	2	0	3	5	4	4	7	1	7	8	8	2	4	1	4	5	5	2	4	1	4	5	5	1084500	1697900	0	1810000	2420100	1629100	0.627488	0.982399		1.04726	1.40026	0.942592
O00743	Serine/threonine-protein phosphatase 6 catalytic subunit OS=Homo sapiens OX=9606 GN=PPP6C PE=1 SV=1	PPP6C	35.144	40.7	28	9	9	9	1	8	1	6	5	7	5	8	1	8	8	8	5	8	1	8	8	8	5	8	1	8	8	8	2097900	3647600	0	3256400	3475700	3855200	0.642235	1.11665		0.99689	1.06402	1.1802
O00750	Phosphatidylinositol 4-phosphate 3-kinase C2 domain-containing subunit beta OS=Homo sapiens OX=9606 GN=PIK3C2B PE=1 SV=2	PIK3C2B	184.77	10.3	20	10	10	10	2	6	1	4	2	5	4	10	1	7	6	7	4	10	1	7	6	7	4	10	1	7	6	7	1159200	1638000	0	1416800	990560	1418000	0.87519	1.23668		1.06968	0.747868	1.07058
O00763	Acetyl-CoA carboxylase 2 OS=Homo sapiens OX=9606 GN=ACACB PE=1 SV=3	ACACB	276.54	11.1	9	20	8	8	0	0	0	2	5	2	4	9	3	16	17	15	0	1	0	5	6	5	0	1	0	5	6	5	0	0	0	1026700	1172700	1152400				0.918939	1.04961	1.03145
O00767	Stearoyl-CoA desaturase OS=Homo sapiens OX=9606 GN=SCD PE=1 SV=2	SCD	41.522	10.6	7	2	2	2	1	2	0	1	1	2	2	2	0	2	2	2	2	2	0	2	2	2	2	2	0	2	2	2	2546400	1858400	0	2665900	948250	1896200	1.2841	0.937152		1.34436	0.478182	0.956213
O14490	Disks large-associated protein 1 OS=Homo sapiens OX=9606 GN=DLGAP1 PE=1 SV=1	DLGAP1	108.87	1.3	0	1	1	1	0	0	0	0	0	0	1	1	0	1	1	1	1	1	0	1	1	1	1	1	0	1	1	1	0	0	0	0	0	0
O14519	Cyclin-dependent kinase 2-associated protein 1 OS=Homo sapiens OX=9606 GN=CDK2AP1 PE=1 SV=1	CDK2AP1	12.365	11.3	0	1	1	1	0	0	0	0	0	0	0	0	0	1	1	0	0	0	0	1	1	0	0	0	0	1	1	0	0	0	0	0	0	0
O14530	Thioredoxin domain-containing protein 9 OS=Homo sapiens OX=9606 GN=TXNDC9 PE=1 SV=2	TXNDC9	26.534	33.2	32	6	6	6	6	6	1	6	6	7	5	6	3	5	5	6	5	6	3	5	5	6	5	6	3	5	5	6	3496700	4127100	1940700	3200700	1888400	3105500	1.18138	1.39436	0.655675	1.08137	0.638005	1.04921
O14531	Dihydropyrimidinase-related protein 4 OS=Homo sapiens OX=9606 GN=DPYSL4 PE=1 SV=2	DPYSL4	61.877	70.5	66	25	25	25	3	17	0	16	14	16	13	23	3	24	23	24	13	23	3	24	23	24	13	23	3	24	23	24	3223900	14257000	622430	10875000	5743400	9638100	0.436057	1.92837	0.084188	1.47093	0.776838	1.30363
O14545	TRAF-type zinc finger domain-containing protein 1 OS=Homo sapiens OX=9606 GN=TRAFD1 PE=1 SV=1	TRAFD1	64.84	10.5	9	5	5	5	2	4	0	2	0	1	2	5	2	3	2	4	2	5	2	3	2	4	2	5	2	3	2	4	1139200	991170	870800	934160	585390	738720	1.29961	1.13073	0.993414	1.0657	0.667816	0.842736
O14562	Ubiquitin domain-containing protein UBFD1 OS=Homo sapiens OX=9606 GN=UBFD1 PE=1 SV=2	UBFD1	33.382	16.8	10	4	4	4	1	2	0	3	1	3	3	4	1	4	2	4	3	4	1	4	2	4	3	4	1	4	2	4	2828700	4139200	0	3208900	3391700	3241200	0.841389	1.23119		0.954479	1.00885	0.964086
O14578	Citron Rho-interacting kinase OS=Homo sapiens OX=9606 GN=CIT PE=1 SV=2	CIT	231.43	0.6	0	1	1	1	0	0	0	0	0	0	0	0	0	1	1	1	0	0	0	1	1	1	0	0	0	1	1	1	0	0	0	0	0	0
O14579	Coatomer subunit epsilon OS=Homo sapiens OX=9606 GN=COPE PE=1 SV=3	COPE	34.482	52.9	49	11	11	11	6	4	4	11	12	12	8	8	5	10	10	9	8	8	5	10	10	9	8	8	5	10	10	9	3123500	4892700	2500600	5104300	5439900	4136100	0.743776	1.16506	0.595449	1.21545	1.29536	0.984899
P47813	Eukaryotic translation initiation factor 1A, X-chromosomal OS=Homo sapiens OX=9606 GN=EIF1AX PE=1 SV=2	EIF1AX	16.46	7.6	2	1	1	1	0	0	0	0	1	1	1	1	1	0	1	1	1	1	1	0	1	1	1	1	1	0	1	1	0	0	0	0	0	0
O14617	AP-3 complex subunit delta-1 OS=Homo sapiens OX=9606 GN=AP3D1 PE=1 SV=1	AP3D1	130.16	34	81	28	28	28	9	19	0	16	18	19	14	23	5	22	28	26	14	23	5	22	28	26	14	23	5	22	28	26	3767300	6576700	1193700	7180200	4990600	9185100	0.687179	1.19963	0.217738	1.30971	0.910317	1.67542
O14618	Copper chaperone for superoxide dismutase OS=Homo sapiens OX=9606 GN=CCS PE=1 SV=1	CCS	29.04	7.7	6	2	2	2	0	2	1	1	1	1	1	2	1	2	1	2	1	2	1	2	1	2	1	2	1	2	1	2	0	0	0	0	0	0
O14639	Actin-binding LIM protein 1 OS=Homo sapiens OX=9606 GN=ABLIM1 PE=1 SV=3	ABLIM1	87.687	19.2	26	10	10	10	5	3	2	6	5	5	7	7	4	8	8	7	7	7	4	8	8	7	7	7	4	8	8	7	3510700	2979800	3081800	2262800	2433700	2231500	1.27659	1.08354	1.12063	0.822821	0.884966	0.81144
O14640	Segment polarity protein dishevelled homolog DVL-1 OS=Homo sapiens OX=9606 GN=DVL1 PE=1 SV=2	DVL1	75.186	24	20	11	8	8	0	4	0	6	5	5	5	8	1	9	10	10	2	6	0	6	7	7	2	6	0	6	7	7	511400	1549100	0	1924000	2198900	1662800	0.32589	0.987166		1.22607	1.40125	1.05962
O14641	Segment polarity protein dishevelled homolog DVL-2 OS=Homo sapiens OX=9606 GN=DVL2 PE=1 SV=1	DVL2	78.947	29.2	37	16	12	13	4	6	0	9	8	10	11	13	2	14	16	14	8	10	0	10	12	10	9	11	1	11	13	11	2447500	2925100	0	4132600	4970700	4086000	0.659281	0.787931		1.11319	1.33895	1.10064
O14654	Insulin receptor substrate 4 OS=Homo sapiens OX=9606 GN=IRS4 PE=1 SV=1	IRS4	133.77	21.5	68	19	19	19	11	12	8	11	11	15	16	16	11	16	15	18	16	16	11	16	15	18	16	16	11	16	15	18	3875800	3144500	2993300	3544700	3417400	3295000	1.14721	0.930752	0.885998	1.04921	1.01153	0.975299
O14683	Tumor protein p53-inducible protein 11 OS=Homo sapiens OX=9606 GN=TP53I11 PE=1 SV=2	TP53I11	21.054	5.3	1	1	1	1	0	0	0	0	1	0	0	1	0	1	1	1	0	1	0	1	1	1	0	1	0	1	1	1	0	0	0	0	0	0
O14730	Serine/threonine-protein kinase RIO3 OS=Homo sapiens OX=9606 GN=RIOK3 PE=1 SV=2	RIOK3	59.092	1.7	1	1	1	1	0	0	0	0	1	0	0	0	0	0	1	0	0	0	0	0	1	0	0	0	0	0	1	0	0	0	0	0	0	0
O14733	Dual specificity mitogen-activated protein kinase kinase 7 OS=Homo sapiens OX=9606 GN=MAP2K7 PE=1 SV=2	MAP2K7	47.484	2.1	1	1	1	1	0	0	0	0	0	1	0	0	0	0	0	1	0	0	0	0	0	1	0	0	0	0	0	1	0	0	0	0	0	0
O14734	Acyl-coenzyme A thioesterase 8 OS=Homo sapiens OX=9606 GN=ACOT8 PE=1 SV=1	ACOT8	35.914	5	3	1	1	1	0	0	0	1	1	1	0	1	0	1	1	1	0	1	0	1	1	1	0	1	0	1	1	1	0	0	0	0	0	0
O14735	CDP-diacylglycerol--inositol 3-phosphatidyltransferase OS=Homo sapiens OX=9606 GN=CDIPT PE=1 SV=1	CDIPT	23.539	22.5	14	4	4	4	1	4	0	3	3	3	1	4	0	4	4	3	1	4	0	4	4	3	1	4	0	4	4	3	1286300	1861800	0	1926800	2472800	1327300	0.724676	1.0489		1.08552	1.39313	0.747775
O14737	Programmed cell death protein 5 OS=Homo sapiens OX=9606 GN=PDCD5 PE=1 SV=3	PDCD5	14.285	52	15	7	7	7	3	4	2	2	2	2	7	5	4	5	4	4	7	5	4	5	4	4	7	5	4	5	4	4	9480700	4685700	3976600	4130800	1624500	3282100	2.09284	1.03436	0.877824	0.911863	0.358604	0.724515
O14744	Protein arginine N-methyltransferase 5 OS=Homo sapiens OX=9606 GN=PRMT5 PE=1 SV=4	PRMT5	72.683	44	67	21	21	21	2	17	2	16	13	17	10	18	4	19	20	20	10	18	4	19	20	20	10	18	4	19	20	20	3546200	7146400	1778200	10000000	12269000	10111000	0.4744	0.956023	0.237882	1.33777	1.64131	1.35262
O14745	Na(+)/H(+) exchange regulatory cofactor NHE-RF1 OS=Homo sapiens OX=9606 GN=SLC9A3R1 PE=1 SV=4	SLC9A3R1	38.868	11.2	5	2	2	2	1	0	0	1	1	2	1	2	0	1	2	2	1	2	0	1	2	2	1	2	0	1	2	2	0	1241900	0	0	993970	929840		1.17689			0.94194	0.881167
O14757	Serine/threonine-protein kinase Chk1 OS=Homo sapiens OX=9606 GN=CHEK1 PE=1 SV=2	CHEK1	54.433	4.6	4	2	2	2	1	2	0	0	0	1	1	2	0	2	2	2	1	2	0	2	2	2	1	2	0	2	2	2	0	1039100	0	479590	346750	478930		1.77293		0.818284	0.59163	0.817158
O14773	Tripeptidyl-peptidase 1 OS=Homo sapiens OX=9606 GN=TPP1 PE=1 SV=2	TPP1	61.247	16.5	14	4	4	4	1	4	1	2	3	3	3	4	2	3	4	4	3	4	2	3	4	4	3	4	2	3	4	4	1793700	2390900	1602500	1962200	2141300	1928700	0.910562	1.21373	0.8135	0.9961	1.08702	0.979094
O14776	Transcription elongation regulator 1 OS=Homo sapiens OX=9606 GN=TCERG1 PE=1 SV=2	TCERG1	123.9	15.8	41	15	15	15	0	6	2	9	14	10	7	11	3	13	14	13	7	11	3	13	14	13	7	11	3	13	14	13	953680	1802100	922840	2358500	4094900	2227000	0.462988	0.874875	0.448016	1.14499	1.98797	1.08115
O14787	Transportin-2 OS=Homo sapiens OX=9606 GN=TNPO2 PE=1 SV=3	TNPO2	101.39	3	0	2	1	1	0	0	0	0	0	0	1	1	0	2	1	1	0	0	0	1	0	0	0	0	0	1	0	0	0	0	0	0	0	0
O14802	DNA-directed RNA polymerase III subunit RPC1 OS=Homo sapiens OX=9606 GN=POLR3A PE=1 SV=2	POLR3A	155.64	2.6	3	2	2	2	0	0	0	0	3	0	1	1	1	2	2	1	1	1	1	2	2	1	1	1	1	2	2	1	0	0	0	416100	589810	0				0.827311	1.17269
O14818	Proteasome subunit alpha type-7 OS=Homo sapiens OX=9606 GN=PSMA7 PE=1 SV=1	PSMA7	27.887	28.6	21	5	5	5	4	4	2	4	4	3	5	5	3	5	4	3	5	5	3	5	4	3	5	5	3	5	4	3	2211800	2738200	2156900	2074900	1867100	1808000	1.03219	1.27785	1.00657	0.968305	0.87133	0.843749
O14828	Secretory carrier-associated membrane protein 3 OS=Homo sapiens OX=9606 GN=SCAMP3 PE=1 SV=3	SCAMP3	38.287	25.4	25	5	5	5	3	6	1	5	5	5	5	5	2	5	5	4	5	5	2	5	5	4	5	5	2	5	5	4	2480500	4070600	1343000	3131000	2761200	3297200	0.871192	1.42966	0.471683	1.09966	0.969778	1.15803
O14880	Microsomal glutathione S-transferase 3 OS=Homo sapiens OX=9606 GN=MGST3 PE=1 SV=1	MGST3	16.516	48.7	10	4	4	4	2	1	2	1	2	2	3	3	2	3	3	2	3	3	2	3	3	2	3	3	2	3	3	2	3581700	0	2391800	3819100	0	4072800	1.03328		0.690005	1.10176		1.17495
O14893	Gem-associated protein 2 OS=Homo sapiens OX=9606 GN=GEMIN2 PE=1 SV=1	GEMIN2	31.585	4.3	3	1	1	1	1	1	0	0	0	1	1	1	0	1	0	1	1	1	0	1	0	1	1	1	0	1	0	1	0	0	0	0	0	0
O14905	Protein Wnt-9b OS=Homo sapiens OX=9606 GN=WNT9B PE=1 SV=3	WNT9B	39	3.6	0	1	1	1	0	0	0	0	0	0	1	0	0	0	0	0	1	0	0	0	0	0	1	0	0	0	0	0	0	0	0	0	0	0
O14908	PDZ domain-containing protein GIPC1 OS=Homo sapiens OX=9606 GN=GIPC1 PE=1 SV=2	GIPC1	36.049	18.9	11	3	3	3	1	3	1	2	1	3	3	3	2	2	3	3	3	3	2	2	3	3	3	3	2	2	3	3	935790	1292800	884130	732130	398450	868510	1.09839	1.51743	1.03775	0.859339	0.467682	1.01942
Q5SRD1	Mitochondrial import inner membrane translocase subunit Tim23B OS=Homo sapiens OX=9606 GN=TIMM23B PE=1 SV=3	TIMM23B	19.669	9	3	1	1	1	1	0	0	1	0	1	1	1	0	1	1	1	1	1	0	1	1	1	1	1	0	1	1	1	0	0	0	0	0	0
O14929	Histone acetyltransferase type B catalytic subunit OS=Homo sapiens OX=9606 GN=HAT1 PE=1 SV=1	HAT1	49.512	60.6	77	16	16	16	0	3	2	20	28	24	6	7	2	14	16	16	6	7	2	14	16	16	6	7	2	14	16	16	1789700	4865300	0	80567000	127610000	75853000	0.030784	0.083687		1.38581	2.19499	1.30473
O14936	Peripheral plasma membrane protein CASK OS=Homo sapiens OX=9606 GN=CASK PE=1 SV=3	CASK	105.12	3.8	3	3	3	3	0	1	0	1	1	0	1	2	0	3	2	0	1	2	0	3	2	0	1	2	0	3	2	0	0	766800	0	0	535370	0		1.17773			0.822274
O14949	Cytochrome b-c1 complex subunit 8 OS=Homo sapiens OX=9606 GN=UQCRQ PE=1 SV=4	UQCRQ	9.9062	17.1	5	2	2	2	1	1	2	0	0	1	2	1	2	1	1	2	2	1	2	1	1	2	2	1	2	1	1	2	4433000	0	3489800	0	0	5236500	1.01062		0.795589			1.19379
P19105	Myosin regulatory light chain 12A OS=Homo sapiens OX=9606 GN=MYL12A PE=1 SV=2	MYL12A	19.794	66.7	165	10	10	10	36	24	47	16	22	20	10	10	10	10	10	10	10	10	10	10	10	10	10	10	10	10	10	10	1009600000	275760000	1188100000	183440000	302600000	187110000	1.92512	0.525823	2.26549	0.349786	0.577002	0.356784
O14957	Cytochrome b-c1 complex subunit 10 OS=Homo sapiens OX=9606 GN=UQCR11 PE=1 SV=1	UQCR11	6.5696	21.4	0	1	1	1	0	0	0	0	0	0	0	1	0	1	1	1	0	1	0	1	1	1	0	1	0	1	1	1	0	0	0	0	0	0
O14964	Hepatocyte growth factor-regulated tyrosine kinase substrate OS=Homo sapiens OX=9606 GN=HGS PE=1 SV=1	HGS	86.191	22.3	39	13	13	13	1	11	0	9	8	10	8	11	2	11	11	10	8	11	2	11	11	10	8	11	2	11	11	10	3080800	8852800	0	4764700	3556200	5309600	0.602564	1.73149		0.931912	0.695546	1.03849
O14974	Protein phosphatase 1 regulatory subunit 12A OS=Homo sapiens OX=9606 GN=PPP1R12A PE=1 SV=1	PPP1R12A	115.28	49	217	51	49	51	45	26	53	27	36	30	45	39	49	38	44	40	43	37	47	36	42	38	45	39	49	38	44	40	36461000	8317900	49525000	9103900	11350000	9715000	1.75754	0.40095	2.38727	0.438838	0.547107	0.468295
O14976	Cyclin-G-associated kinase OS=Homo sapiens OX=9606 GN=GAK PE=1 SV=2	GAK	143.19	6.5	10	6	6	6	1	3	0	2	1	3	2	6	1	5	5	6	2	6	1	5	5	6	2	6	1	5	5	6	1022900	1358500	0	1012700	1105100	857110	0.954855	1.26813		0.945334	1.03159	0.800094
O14979	Heterogeneous nuclear ribonucleoprotein D-like OS=Homo sapiens OX=9606 GN=HNRNPDL PE=1 SV=3	HNRNPDL	46.437	15.7	26	6	5	5	1	5	2	6	6	6	5	6	3	6	6	6	4	5	2	5	5	5	4	5	2	5	5	5	11445000	10388000	9631700	12191000	12980000	13045000	0.985495	0.89448	0.829357	1.04973	1.11767	1.12327
O14980	Exportin-1 OS=Homo sapiens OX=9606 GN=XPO1 PE=1 SV=1	XPO1	123.38	45	126	35	35	35	15	26	5	27	27	26	26	31	12	33	31	33	26	31	12	33	31	33	26	31	12	33	31	33	3738100	7055200	2909600	5481800	5436800	5236000	0.751188	1.41777	0.584697	1.10159	1.09255	1.0522
O14981	TATA-binding protein-associated factor 172 OS=Homo sapiens OX=9606 GN=BTAF1 PE=1 SV=2	BTAF1	206.89	2.4	8	3	3	3	1	1	0	3	2	1	1	2	1	2	2	2	1	2	1	2	2	2	1	2	1	2	2	2	0	0	0	1081300	0	1005200				1.03647		0.963527
O15013	Rho guanine nucleotide exchange factor 10 OS=Homo sapiens OX=9606 GN=ARHGEF10 PE=1 SV=4	ARHGEF10	151.61	1.7	4	2	2	2	0	0	0	2	2	0	0	2	0	2	2	2	0	2	0	2	2	2	0	2	0	2	2	2	0	291610	0	352100	332760	246280		0.953948		1.15183	1.08856	0.805659
O15020	Spectrin beta chain, non-erythrocytic 2 OS=Homo sapiens OX=9606 GN=SPTBN2 PE=1 SV=3	SPTBN2	271.32	14	24	27	17	17	11	1	8	0	3	1	23	15	19	13	15	16	14	7	11	4	7	8	14	7	11	4	7	8	18139000	3108300	16235000	1193300	2303000	2257600	2.5172	0.431347	2.25297	0.165597	0.319593	0.313293
O15027	Protein transport protein Sec16A OS=Homo sapiens OX=9606 GN=SEC16A PE=1 SV=4	SEC16A	251.89	11.6	29	13	13	13	1	8	1	9	5	5	5	11	3	12	8	11	5	11	3	12	8	11	5	11	3	12	8	11	1545100	2414600	884280	1640200	1669600	1409000	0.969446	1.515	0.554826	1.02912	1.04756	0.884053
O15037	Protein KHNYN OS=Homo sapiens OX=9606 GN=KHNYN PE=1 SV=3	KHNYN	74.533	11.8	10	6	6	6	1	4	0	2	0	3	2	5	1	4	1	4	2	5	1	4	1	4	2	5	1	4	1	4	1036500	2108700	0	999610	0	1239800	0.769972	1.56646		0.742568		0.920995
O15042	U2 snRNP-associated SURP motif-containing protein OS=Homo sapiens OX=9606 GN=U2SURP PE=1 SV=2	U2SURP	118.29	28.7	72	20	20	20	10	11	0	15	20	16	16	16	6	18	19	17	16	16	6	18	19	17	16	16	6	18	19	17	3593400	4392700	2057300	5119300	5122100	5390800	0.839723	1.02651	0.48076	1.1963	1.19696	1.25975
O15056	Synaptojanin-2 OS=Homo sapiens OX=9606 GN=SYNJ2 PE=1 SV=3	SYNJ2	165.54	9.9	22	9	9	9	0	2	0	8	6	6	2	6	0	9	7	9	2	6	0	9	7	9	2	6	0	9	7	9	674140	1133700	0	1670700	1344000	1513600	0.53198	0.89463		1.31839	1.06058	1.19442
O15066	Kinesin-like protein KIF3B OS=Homo sapiens OX=9606 GN=KIF3B PE=1 SV=1	KIF3B	85.124	1.7	1	1	1	1	0	0	0	0	1	0	0	0	0	0	1	0	0	0	0	0	1	0	0	0	0	0	1	0	0	0	0	0	0	0
O15067	Phosphoribosylformylglycinamidine synthase OS=Homo sapiens OX=9606 GN=PFAS PE=1 SV=4	PFAS	144.73	13	21	9	9	9	1	5	0	4	6	5	5	8	0	7	8	8	5	8	0	7	8	8	5	8	0	7	8	8	1435800	3030700	0	1879300	1903500	1808200	0.713796	1.50669		0.934278	0.946309	0.898931
O15084	Serine/threonine-protein phosphatase 6 regulatory ankyrin repeat subunit A OS=Homo sapiens OX=9606 GN=ANKRD28 PE=1 SV=5	ANKRD28	112.96	10.1	17	7	7	7	0	3	0	5	5	4	4	5	0	7	7	6	4	5	0	7	7	6	4	5	0	7	7	6	1114200	1440700	0	1363700	1523800	1524600	0.799627	1.03395		0.978685	1.09358	1.09416
O15091	Mitochondrial ribonuclease P catalytic subunit OS=Homo sapiens OX=9606 GN=PRORP PE=1 SV=2	PRORP	67.315	4.3	6	2	2	2	1	1	0	1	1	2	2	2	0	2	2	2	2	2	0	2	2	2	2	2	0	2	2	2	547050	521950	0	463720	539480	323410	1.14178	1.08939		0.967854	1.12598	0.675006
O15116	U6 snRNA-associated Sm-like protein LSm1 OS=Homo sapiens OX=9606 GN=LSM1 PE=1 SV=1	LSM1	15.179	31.6	14	3	3	3	2	2	0	2	4	4	3	3	0	2	3	3	3	3	0	2	3	3	3	3	0	2	3	3	1588300	2562600	0	3344000	3108700	2625000	0.600328	0.968583		1.26393	1.17499	0.992168
O15120	1-acyl-sn-glycerol-3-phosphate acyltransferase beta OS=Homo sapiens OX=9606 GN=AGPAT2 PE=1 SV=1	AGPAT2	30.914	4.7	0	1	1	1	0	0	0	0	0	0	0	1	0	1	0	0	0	1	0	1	0	0	0	1	0	1	0	0	0	0	0	0	0	0
O15143	Actin-related protein 2/3 complex subunit 1B OS=Homo sapiens OX=9606 GN=ARPC1B PE=1 SV=3	ARPC1B	40.949	9.1	3	3	3	3	2	1	0	0	0	0	3	2	0	2	1	3	3	2	0	2	1	3	3	2	0	2	1	3	913100	1015800	0	0	0	867760	0.97949	1.08966				0.930853
O15144	Actin-related protein 2/3 complex subunit 2 OS=Homo sapiens OX=9606 GN=ARPC2 PE=1 SV=1	ARPC2	34.333	17.7	11	5	5	5	0	4	1	2	2	2	4	3	4	4	3	4	4	3	4	4	3	4	4	3	4	4	3	4	2301200	1994400	2371100	2017700	1838600	1542300	1.14437	0.991803	1.17913	1.00339	0.914325	0.766976
O15145	Actin-related protein 2/3 complex subunit 3 OS=Homo sapiens OX=9606 GN=ARPC3 PE=1 SV=3	ARPC3	20.546	35.4	11	4	4	4	2	2	2	2	2	1	2	3	2	2	2	1	2	3	2	2	2	1	2	3	2	2	2	1	1351300	1324300	1617900	1001100	0	0	1.02089	1.00049	1.2223	0.756318
O15160	DNA-directed RNA polymerases I and III subunit RPAC1 OS=Homo sapiens OX=9606 GN=POLR1C PE=1 SV=1	POLR1C	39.249	44.5	24	11	11	11	3	5	2	4	6	4	7	7	3	9	10	8	7	7	3	9	10	8	7	7	3	9	10	8	4522900	5692900	8321000	5337200	6374100	4983500	0.770257	0.96951	1.41708	0.908934	1.08552	0.848698
O15164	Transcription intermediary factor 1-alpha OS=Homo sapiens OX=9606 GN=TRIM24 PE=1 SV=3	TRIM24	116.83	1.2	1	1	1	1	0	0	0	0	0	1	0	0	0	0	0	1	0	0	0	0	0	1	0	0	0	0	0	1	0	0	0	0	0	0
O15173	Membrane-associated progesterone receptor component 2 OS=Homo sapiens OX=9606 GN=PGRMC2 PE=1 SV=1	PGRMC2	23.818	28.7	9	4	3	3	2	1	0	2	1	3	3	3	0	4	3	4	2	2	0	3	2	3	2	2	0	3	2	3	1352400	2272300	0	1709600	2096000	1376500	0.767816	1.29008		0.970614	1.18999	0.781498
P84022	Mothers against decapentaplegic homolog 3 OS=Homo sapiens OX=9606 GN=SMAD3 PE=1 SV=1	SMAD3	48.08	3.1	5	1	1	1	1	1	0	1	1	1	1	1	0	1	1	1	1	1	0	1	1	1	1	1	0	1	1	1	0	0	0	0	0	0
O15212	Prefoldin subunit 6 OS=Homo sapiens OX=9606 GN=PFDN6 PE=1 SV=1	PFDN6	14.582	43.4	20	6	6	6	3	6	2	3	5	1	5	6	2	5	6	5	5	6	2	5	6	5	5	6	2	5	6	5	2241900	3393200	0	2321500	2396400	2404800	0.878639	1.32985		0.909836	0.93919	0.942482
O15226	NF-kappa-B-repressing factor OS=Homo sapiens OX=9606 GN=NKRF PE=1 SV=2	NKRF	77.672	15.7	17	7	7	7	2	2	2	4	2	5	6	3	2	5	3	6	6	3	2	5	3	6	6	3	2	5	3	6	1501300	1014800	1087200	1087600	931940	1155400	1.32893	0.898286	0.962374	0.962728	0.82494	1.02274
O15228	Dihydroxyacetone phosphate acyltransferase OS=Homo sapiens OX=9606 GN=GNPAT PE=1 SV=1	GNPAT	77.187	5.6	3	3	3	3	0	1	0	1	1	0	0	2	0	1	2	1	0	2	0	1	2	1	0	2	0	1	2	1	0	0	0	0	0	0
O15234	Protein CASC3 OS=Homo sapiens OX=9606 GN=CASC3 PE=1 SV=2	CASC3	76.277	9.7	10	5	5	5	0	4	0	1	4	1	0	5	1	4	5	4	0	5	1	4	5	4	0	5	1	4	5	4	0	1862200	0	1190200	2015500	1301400		1.16949		0.74746	1.26576	0.817295
O15258	Protein RER1 OS=Homo sapiens OX=9606 GN=RER1 PE=1 SV=1	RER1	22.958	12.2	3	2	2	2	0	1	0	1	1	0	2	2	0	1	1	1	2	2	0	1	1	1	2	2	0	1	1	1	0	0	0	0	0	0
O15260	Surfeit locus protein 4 OS=Homo sapiens OX=9606 GN=SURF4 PE=1 SV=3	SURF4	30.394	21.2	19	4	4	4	2	3	1	4	4	5	2	3	1	3	3	4	2	3	1	3	3	4	2	3	1	3	3	4	3381600	5447900	0	3487900	4425900	2943000	0.858871	1.38368		0.88587	1.12411	0.747474
O15269	Serine palmitoyltransferase 1 OS=Homo sapiens OX=9606 GN=SPTLC1 PE=1 SV=1	SPTLC1	52.743	21.6	20	6	6	6	2	4	2	3	3	6	3	4	2	4	4	6	3	4	2	4	4	6	3	4	2	4	4	6	2422700	3783500	1967800	2852700	2139900	2744300	0.9136	1.42676	0.742057	1.07575	0.806956	1.03487
O15270	Serine palmitoyltransferase 2 OS=Homo sapiens OX=9606 GN=SPTLC2 PE=1 SV=1	SPTLC2	62.924	5.5	2	2	2	2	0	2	0	0	0	0	0	2	0	1	1	0	0	2	0	1	1	0	0	2	0	1	1	0	0	0	0	0	0	0
O15294	UDP-N-acetylglucosamine--peptide N-acetylglucosaminyltransferase 110 kDa subunit OS=Homo sapiens OX=9606 GN=OGT PE=1 SV=3	OGT	116.92	4.4	3	4	4	4	0	2	0	0	0	1	1	3	0	3	3	3	1	3	0	3	3	3	1	3	0	3	3	3	0	1058600	0	0	0	718180		1.19159				0.808406
O15344	E3 ubiquitin-protein ligase Midline-1 OS=Homo sapiens OX=9606 GN=MID1 PE=1 SV=1	MID1	75.25	10.8	6	5	5	5	1	4	0	1	0	0	1	4	1	4	2	3	1	4	1	4	2	3	1	4	1	4	2	3	0	1502300	0	1077100	0	1136900		1.21274		0.869494		0.917768
O15347	High mobility group protein B3 OS=Homo sapiens OX=9606 GN=HMGB3 PE=1 SV=4	HMGB3	22.98	20	4	3	3	3	0	0	0	1	1	2	0	1	0	2	1	2	0	1	0	2	1	2	0	1	0	2	1	2	0	0	0	0	0	0
O15355	Protein phosphatase 1G OS=Homo sapiens OX=9606 GN=PPM1G PE=1 SV=1	PPM1G	59.271	45.6	40	15	15	15	6	7	2	7	8	10	9	11	3	11	14	12	9	11	3	11	14	12	9	11	3	11	14	12	1875600	3493400	1233600	3877400	4541800	4376800	0.580124	1.08051	0.381553	1.19928	1.40478	1.35375
O15371	Eukaryotic translation initiation factor 3 subunit D OS=Homo sapiens OX=9606 GN=EIF3D PE=1 SV=1	EIF3D	63.972	57.7	83	18	18	18	12	14	6	19	17	15	12	13	9	18	17	14	12	13	9	18	17	14	12	13	9	18	17	14	8594600	10406000	6935000	12720000	10847000	11192000	0.849624	1.02869	0.685563	1.25744	1.07229	1.10639
O15372	Eukaryotic translation initiation factor 3 subunit H OS=Homo sapiens OX=9606 GN=EIF3H PE=1 SV=1	EIF3H	39.93	38.4	21	9	9	9	2	2	0	6	6	5	4	7	1	7	7	7	4	7	1	7	7	7	4	7	1	7	7	7	2119700	2343400	0	3483400	2676000	3227900	0.765213	0.845968		1.25751	0.966037	1.16527
O15379	Histone deacetylase 3 OS=Homo sapiens OX=9606 GN=HDAC3 PE=1 SV=2	HDAC3	48.847	4	1	1	1	1	0	1	0	0	0	0	0	1	0	0	0	0	0	1	0	0	0	0	0	1	0	0	0	0	0	0	0	0	0	0
O15381	Nuclear valosin-containing protein-like OS=Homo sapiens OX=9606 GN=NVL PE=1 SV=1	NVL	95.05	1.8	1	1	1	1	1	0	0	0	0	0	1	1	0	1	1	1	1	1	0	1	1	1	1	1	0	1	1	1	0	0	0	0	0	0
O15397	Importin-8 OS=Homo sapiens OX=9606 GN=IPO8 PE=1 SV=2	IPO8	119.94	28.1	51	19	18	18	1	4	0	12	19	15	8	13	0	18	19	18	8	12	0	17	18	17	8	12	0	17	18	17	1327900	1568200	0	3271500	5478000	3515500	0.43793	0.517179		1.07891	1.8066	1.15938
O15438	ATP-binding cassette sub-family C member 3 OS=Homo sapiens OX=9606 GN=ABCC3 PE=1 SV=3	ABCC3	169.34	1.2	0	1	1	1	0	0	0	0	0	0	0	0	0	0	1	1	0	0	0	0	1	1	0	0	0	0	1	1	0	0	0	0	0	0
O15460	Prolyl 4-hydroxylase subunit alpha-2 OS=Homo sapiens OX=9606 GN=P4HA2 PE=1 SV=1	P4HA2	60.901	4.5	2	1	1	1	0	0	0	1	1	0	0	0	0	1	1	1	0	0	0	1	1	1	0	0	0	1	1	1	0	0	0	0	0	0
O15498	Synaptobrevin homolog YKT6 OS=Homo sapiens OX=9606 GN=YKT6 PE=1 SV=1	YKT6	22.417	29.8	26	4	4	4	5	3	4	5	5	4	4	4	4	4	4	3	4	4	4	4	4	3	4	4	4	4	4	3	7078100	6359400	4465500	5158700	6194000	5277200	1.2298	1.10493	0.775869	0.89631	1.07619	0.9169
O15504	Nucleoporin NUP42 OS=Homo sapiens OX=9606 GN=NUP42 PE=1 SV=1	NUP42	44.871	3.1	3	1	1	1	0	0	0	1	1	1	1	1	0	1	1	1	1	1	0	1	1	1	1	1	0	1	1	1	0	0	0	0	0	0
O15511	Actin-related protein 2/3 complex subunit 5 OS=Homo sapiens OX=9606 GN=ARPC5 PE=1 SV=3	ARPC5	16.32	35.8	3	2	2	2	0	2	0	1	0	0	1	1	0	2	0	0	1	1	0	2	0	0	1	1	0	2	0	0	0	0	0	0	0	0
O15541	E3 ubiquitin-protein ligase RNF113A OS=Homo sapiens OX=9606 GN=RNF113A PE=1 SV=1	RNF113A	38.787	22.2	15	7	7	7	1	6	0	3	3	2	4	7	1	6	6	6	4	7	1	6	6	6	4	7	1	6	6	6	1763900	2693900	0	2371800	3182100	2353800	0.713234	1.08928		0.959039	1.28669	0.951761
O15550	Lysine-specific demethylase 6A OS=Homo sapiens OX=9606 GN=KDM6A PE=1 SV=2	KDM6A	154.17	0.6	0	1	1	1	0	0	0	0	0	0	1	1	1	1	1	1	1	1	1	1	1	1	1	1	1	1	1	1	0	0	0	0	0	0
O43143	Pre-mRNA-splicing factor ATP-dependent RNA helicase DHX15 OS=Homo sapiens OX=9606 GN=DHX15 PE=1 SV=2	DHX15	90.932	35.3	84	20	20	20	13	12	11	15	16	17	18	19	14	19	19	20	18	19	14	19	19	20	18	19	14	19	19	20	6528800	5511500	6159600	5967700	6585700	5763900	1.07272	0.905573	1.01206	0.98053	1.08207	0.947044
O43156	TELO2-interacting protein 1 homolog OS=Homo sapiens OX=9606 GN=TTI1 PE=1 SV=3	TTI1	122.07	1.7	1	1	1	1	0	0	0	1	0	0	1	1	0	1	1	1	1	1	0	1	1	1	1	1	0	1	1	1	0	0	0	0	0	0
O43164	E3 ubiquitin-protein ligase Praja-2 OS=Homo sapiens OX=9606 GN=PJA2 PE=1 SV=4	PJA2	78.213	9.3	6	3	3	3	0	3	0	1	0	2	1	3	0	2	1	3	1	3	0	2	1	3	1	3	0	2	1	3	0	2097100	0	1264200	0	1183300		1.38435		0.834529		0.781125
O43166	Signal-induced proliferation-associated 1-like protein 1 OS=Homo sapiens OX=9606 GN=SIPA1L1 PE=1 SV=4	SIPA1L1	200.03	13	22	16	16	16	9	1	11	0	1	0	14	6	13	4	5	5	14	6	13	4	5	5	14	6	13	4	5	5	2452500	502170	3029700	391840	504090	387880	2.02458	0.414549	2.50107	0.32347	0.416134	0.320201
O43169	Cytochrome b5 type B OS=Homo sapiens OX=9606 GN=CYB5B PE=1 SV=3	CYB5B	16.694	30.7	7	2	2	2	0	1	1	1	2	2	2	1	1	2	2	2	2	1	1	2	2	2	2	1	1	2	2	2	1463700	0	0	1996800	2733300	2084600	0.707238			0.964824	1.32069	1.00725
O43172	U4/U6 small nuclear ribonucleoprotein Prp4 OS=Homo sapiens OX=9606 GN=PRPF4 PE=1 SV=2	PRPF4	58.449	36	28	13	13	13	0	3	0	9	8	8	8	9	2	12	12	11	8	9	2	12	12	11	8	9	2	12	12	11	1455300	2749100	779540	4250100	4426500	2641000	0.535643	1.01184	0.28692	1.56431	1.62923	0.972055
O43175	D-3-phosphoglycerate dehydrogenase OS=Homo sapiens OX=9606 GN=PHGDH PE=1 SV=4	PHGDH	56.65	46.5	93	18	18	18	12	20	11	15	18	17	15	17	15	17	17	16	15	17	15	17	17	16	15	17	15	17	17	16	16668000	22741000	11624000	15808000	14243000	15710000	1.0332	1.40965	0.720541	0.979895	0.882885	0.973821
O43237	Cytoplasmic dynein 1 light intermediate chain 2 OS=Homo sapiens OX=9606 GN=DYNC1LI2 PE=1 SV=1	DYNC1LI2	54.099	8.9	3	2	2	2	0	2	0	1	0	0	2	2	0	2	1	1	2	2	0	2	1	1	2	2	0	2	1	1	1093300	1970900	0	1077700	0	0	0.791883	1.42753		0.780584
O43242	26S proteasome non-ATPase regulatory subunit 3 OS=Homo sapiens OX=9606 GN=PSMD3 PE=1 SV=2	PSMD3	60.977	22.1	21	9	9	9	4	4	1	4	5	3	6	6	4	6	8	6	6	6	4	6	8	6	6	6	4	6	8	6	11489000	15418000	9974600	15009000	14695000	15820000	0.836521	1.12259	0.726256	1.09281	1.06995	1.15186
O43264	Centromere/kinetochore protein zw10 homolog OS=Homo sapiens OX=9606 GN=ZW10 PE=1 SV=3	ZW10	88.828	6.7	6	3	3	3	0	1	0	2	1	2	0	1	0	2	1	3	0	1	0	2	1	3	0	1	0	2	1	3	0	0	0	809840	0	990700				0.899552		1.10045
O43290	U4/U6.U5 tri-snRNP-associated protein 1 OS=Homo sapiens OX=9606 GN=SART1 PE=1 SV=1	SART1	90.254	18.9	19	11	11	11	0	2	1	3	9	4	3	5	2	6	10	10	3	5	2	6	10	10	3	5	2	6	10	10	571010	1305300	946320	1169200	2695100	914070	0.450738	1.03036	0.746996	0.922931	2.12743	0.721539
O43301	Heat shock 70 kDa protein 12A OS=Homo sapiens OX=9606 GN=HSPA12A PE=1 SV=2	HSPA12A	74.977	1.9	1	1	1	1	0	1	0	0	0	0	0	1	0	1	1	1	0	1	0	1	1	1	0	1	0	1	1	1	0	0	0	0	0	0
O43310	CBP80/20-dependent translation initiation factor OS=Homo sapiens OX=9606 GN=CTIF PE=1 SV=1	CTIF	67.586	28.1	28	12	12	12	1	3	0	8	7	9	3	6	0	10	10	12	3	6	0	10	10	12	3	6	0	10	10	12	933260	1302900	0	1754500	1696800	2009100	0.606284	0.846417		1.13979	1.10231	1.30519
O43314	Inositol hexakisphosphate and diphosphoinositol-pentakisphosphate kinase 2 OS=Homo sapiens OX=9606 GN=PPIP5K2 PE=1 SV=3	PPIP5K2	140.41	4.2	7	4	4	4	0	2	0	1	1	3	1	2	0	2	2	4	1	2	0	2	2	4	1	2	0	2	2	4	0	1071900	0	979630	0	836050		1.11363		1.01777		0.868599
O43318	Mitogen-activated protein kinase kinase kinase 7 OS=Homo sapiens OX=9606 GN=MAP3K7 PE=1 SV=1	MAP3K7	67.195	23.4	23	10	10	10	1	6	0	7	2	7	3	10	2	9	8	8	3	10	2	9	8	8	3	10	2	9	8	8	554480	1533200	794660	1426800	781690	1263300	0.523578	1.44775	0.750372	1.34728	0.738125	1.19289
O43324	Eukaryotic translation elongation factor 1 epsilon-1 OS=Homo sapiens OX=9606 GN=EEF1E1 PE=1 SV=1	EEF1E1	19.81	27	5	3	3	3	0	1	1	1	1	1	3	3	1	3	3	3	3	3	1	3	3	3	3	3	1	3	3	3	0	1846000	0	1738500	1578500	1445200		1.1174		1.05233	0.95548	0.874792
O43347	RNA-binding protein Musashi homolog 1 OS=Homo sapiens OX=9606 GN=MSI1 PE=1 SV=1	MSI1	39.124	21	9	4	4	4	0	0	0	3	4	2	1	1	0	3	4	3	1	1	0	3	4	3	1	1	0	3	4	3	0	0	0	1170100	1564700	1536300				0.821873	1.09904	1.07909
O43353	Receptor-interacting serine/threonine-protein kinase 2 OS=Homo sapiens OX=9606 GN=RIPK2 PE=1 SV=2	RIPK2	61.194	18.9	18	7	7	7	2	5	0	4	5	2	3	6	0	6	6	4	3	6	0	6	6	4	3	6	0	6	6	4	1163400	1804600	0	1643400	1286900	1469200	0.789549	1.2247		1.1153	0.873363	0.997082
O43379	WD repeat-containing protein 62 OS=Homo sapiens OX=9606 GN=WDR62 PE=1 SV=4	WDR62	165.95	2.6	0	2	2	2	0	0	0	0	0	0	0	2	0	2	2	2	0	2	0	2	2	2	0	2	0	2	2	2	0	0	0	0	0	0
O43390	Heterogeneous nuclear ribonucleoprotein R OS=Homo sapiens OX=9606 GN=HNRNPR PE=1 SV=1	HNRNPR	70.942	32.9	59	18	14	14	10	8	9	9	11	12	17	16	13	16	16	17	13	12	11	12	13	13	13	12	11	12	13	13	5668300	4744800	5784000	6500600	6534100	6335800	0.956202	0.800414	0.975719	1.09661	1.10226	1.0688
O43395	U4/U6 small nuclear ribonucleoprotein Prp3 OS=Homo sapiens OX=9606 GN=PRPF3 PE=1 SV=2	PRPF3	77.528	26.1	18	13	13	13	0	1	0	6	6	5	5	6	1	10	13	12	5	6	1	10	13	12	5	6	1	10	13	12	2240400	2231200	0	3935300	4631000	4478100	0.63953	0.636903		1.12334	1.32193	1.27829
O43396	Thioredoxin-like protein 1 OS=Homo sapiens OX=9606 GN=TXNL1 PE=1 SV=3	TXNL1	32.251	28.7	15	5	5	5	5	4	3	1	1	1	4	4	3	4	4	4	4	4	3	4	4	4	4	4	3	4	4	4	3248400	2287200	2007600	1573400	1126500	1533800	1.65497	1.16526	1.02282	0.801603	0.57392	0.781428
O43399	Tumor protein D54 OS=Homo sapiens OX=9606 GN=TPD52L2 PE=1 SV=2	TPD52L2	22.237	44.2	12	7	7	7	1	1	0	4	3	3	4	5	1	7	5	7	4	5	1	7	5	7	4	5	1	7	5	7	2364000	3322600	0	3129700	3894500	2861000	0.759064	1.06686		1.00493	1.2505	0.918648
O43414	ERI1 exoribonuclease 3 OS=Homo sapiens OX=9606 GN=ERI3 PE=1 SV=2	ERI3	37.238	3.6	1	1	1	1	0	1	0	0	0	0	0	1	0	1	1	0	0	1	0	1	1	0	0	1	0	1	1	0	0	0	0	0	0	0
O43426	Synaptojanin-1 OS=Homo sapiens OX=9606 GN=SYNJ1 PE=1 SV=2	SYNJ1	173.1	20.7	54	22	22	22	2	11	0	13	12	16	7	16	1	20	20	20	7	16	1	20	20	20	7	16	1	20	20	20	1167600	2379400	0	1924100	2000000	2147000	0.606981	1.23694		1.00025	1.03971	1.11613
O43432	Eukaryotic translation initiation factor 4 gamma 3 OS=Homo sapiens OX=9606 GN=EIF4G3 PE=1 SV=2	EIF4G3	176.65	13.5	28	18	13	13	0	3	0	8	10	7	10	12	4	17	17	16	5	7	0	12	12	11	5	7	0	12	12	11	3605700	9050400	0	16073000	11571000	14591000	0.328441	0.824396		1.46408	1.054	1.32909
O43447	Peptidyl-prolyl cis-trans isomerase H OS=Homo sapiens OX=9606 GN=PPIH PE=1 SV=1	PPIH	19.208	10.7	4	2	2	2	1	1	0	1	0	1	1	1	0	1	1	1	1	1	0	1	1	1	1	1	0	1	1	1	0	0	0	0	0	0
O43482	Protein Mis18-beta OS=Homo sapiens OX=9606 GN=OIP5 PE=1 SV=2	OIP5	24.691	42.4	30	6	6	6	3	7	0	8	5	7	4	6	1	6	5	6	4	6	1	6	5	6	4	6	1	6	5	6	2422700	6363800	0	4717600	3123700	4467000	0.574241	1.50838		1.11819	0.740396	1.05879
O43491	Band 4.1-like protein 2 OS=Homo sapiens OX=9606 GN=EPB41L2 PE=1 SV=1	EPB41L2	112.59	42.3	109	34	32	34	7	21	3	22	30	26	14	29	11	32	31	32	13	27	11	30	29	30	14	29	11	32	31	32	4867500	7925700	2729000	9374900	9885000	9025800	0.666661	1.08552	0.373768	1.284	1.35387	1.23619
O43502	DNA repair protein RAD51 homolog 3 OS=Homo sapiens OX=9606 GN=RAD51C PE=1 SV=1	RAD51C	42.189	9	3	2	2	2	0	1	0	1	0	1	1	1	0	2	1	2	1	1	0	2	1	2	1	1	0	2	1	2	0	0	0	0	0	0
O43583	Density-regulated protein OS=Homo sapiens OX=9606 GN=DENR PE=1 SV=2	DENR	22.092	19.7	8	3	3	3	1	2	1	1	2	1	2	2	1	3	3	3	2	2	1	3	3	3	2	2	1	3	3	3	1173000	1797200	0	1247500	1029800	1192500	0.910714	1.39534		0.968556	0.799534	0.925854
O43592	Exportin-T OS=Homo sapiens OX=9606 GN=XPOT PE=1 SV=2	XPOT	109.96	29.1	54	19	19	19	4	14	2	10	12	12	11	16	2	16	14	14	11	16	2	16	14	14	11	16	2	16	14	14	1973900	4486000	744680	3560800	3140300	2658300	0.715009	1.62497	0.269747	1.28984	1.13752	0.962921
O43615	Mitochondrial import inner membrane translocase subunit TIM44 OS=Homo sapiens OX=9606 GN=TIMM44 PE=1 SV=2	TIMM44	51.355	13.5	5	4	4	4	0	1	0	2	0	2	2	3	0	3	4	4	2	3	0	3	4	4	2	3	0	3	4	4	0	1578600	0	0	1235000	1086600		1.21425			0.949951	0.835803
O43617	Trafficking protein particle complex subunit 3 OS=Homo sapiens OX=9606 GN=TRAPPC3 PE=1 SV=1	TRAPPC3	20.274	11.7	2	2	2	2	0	0	0	0	1	1	0	0	0	0	1	2	0	0	0	0	1	2	0	0	0	0	1	2	0	0	0	0	0	0
O43639	Cytoplasmic protein NCK2 OS=Homo sapiens OX=9606 GN=NCK2 PE=1 SV=2	NCK2	42.915	44.7	40	14	13	13	8	7	2	9	8	6	13	13	6	13	12	13	12	12	5	12	11	12	12	12	5	12	11	12	3202300	4650200	1570500	3368800	2453600	3247700	1.03897	1.50874	0.509541	1.09299	0.796059	1.0537
O43660	Pleiotropic regulator 1 OS=Homo sapiens OX=9606 GN=PLRG1 PE=1 SV=1	PLRG1	57.193	10.5	6	3	3	3	2	1	1	1	0	1	3	3	1	2	3	2	3	3	1	2	3	2	3	3	1	2	3	2	2376100	0	0	1395400	1486700	1355300	1.43712			0.843971	0.899191	0.819717
O43665	Regulator of G-protein signaling 10 OS=Homo sapiens OX=9606 GN=RGS10 PE=1 SV=3	RGS10	21.21	8.8	1	1	1	1	1	0	0	0	0	0	1	1	0	0	0	0	1	1	0	0	0	0	1	1	0	0	0	0	0	0	0	0	0	0
O43670	BUB3-interacting and GLEBS motif-containing protein ZNF207 OS=Homo sapiens OX=9606 GN=ZNF207 PE=1 SV=1	ZNF207	50.75	9.4	9	4	4	4	0	2	2	1	2	2	3	4	3	2	4	3	3	4	3	2	4	3	3	4	3	2	4	3	0	2115000	2709400	2895300	2788100	2686400		0.801489	1.02674	1.09719	1.05656	1.01802
O43684	Mitotic checkpoint protein BUB3 OS=Homo sapiens OX=9606 GN=BUB3 PE=1 SV=1	BUB3	37.154	42.7	48	10	10	10	6	10	3	11	9	9	7	10	7	9	10	9	7	10	7	9	10	9	7	10	7	9	10	9	5218500	5334700	3502200	4979300	5118700	5195500	1.06685	1.09061	0.715979	1.01795	1.04645	1.06215
O43707	Alpha-actinin-4 OS=Homo sapiens OX=9606 GN=ACTN4 PE=1 SV=2	ACTN4	104.85	66.1	269	52	34	52	54	40	55	37	45	38	51	45	49	43	47	45	34	29	32	29	31	29	51	45	49	43	47	45	53596000	20710000	65844000	17799000	25632000	18377000	1.59229	0.615276	1.95617	0.528793	0.761505	0.545965
O43719	HIV Tat-specific factor 1 OS=Homo sapiens OX=9606 GN=HTATSF1 PE=1 SV=1	HTATSF1	85.852	35.5	58	23	23	23	3	7	0	15	19	14	12	15	1	19	21	20	12	15	1	19	21	20	12	15	1	19	21	20	1480000	2376000	0	4051500	4726500	3870600	0.44836	0.719799		1.22738	1.43187	1.17258
O43747	AP-1 complex subunit gamma-1 OS=Homo sapiens OX=9606 GN=AP1G1 PE=1 SV=5	AP1G1	91.35	2.2	2	2	2	2	0	1	0	0	1	0	2	2	0	1	1	1	2	2	0	1	1	1	2	2	0	1	1	1	0	0	0	0	0	0
O43766	Lipoyl synthase, mitochondrial OS=Homo sapiens OX=9606 GN=LIAS PE=1 SV=3	LIAS	41.911	4.6	19	1	1	1	3	3	2	3	4	4	1	1	1	1	1	1	1	1	1	1	1	1	1	1	1	1	1	1	0	0	0	0	0	0
O43768	Alpha-endosulfine OS=Homo sapiens OX=9606 GN=ENSA PE=1 SV=1	ENSA	13.389	55.4	24	6	5	6	5	4	3	5	3	4	5	6	6	5	5	6	4	5	5	4	4	5	5	6	6	5	5	6	18726000	11023000	11280000	11408000	7783900	10485000	1.58906	0.935396	0.957204	0.968066	0.66053	0.889742
O43776	Asparagine--tRNA ligase, cytoplasmic OS=Homo sapiens OX=9606 GN=NARS1 PE=1 SV=1	NARS1	62.942	33.9	49	13	13	13	6	10	2	11	10	10	11	11	2	13	12	13	11	11	2	13	12	13	11	11	2	13	12	13	3056900	4851600	0	3931300	3928900	3804900	0.780873	1.23932		1.00423	1.00362	0.971947
O43795	Unconventional myosin-Ib OS=Homo sapiens OX=9606 GN=MYO1B PE=1 SV=3	MYO1B	131.98	39.8	149	36	36	36	38	13	30	21	23	24	33	27	30	30	31	27	33	27	30	30	31	27	33	27	30	30	31	27	14770000	3460600	23426000	4041600	4430900	3921100	1.63959	0.384154	2.60047	0.44865	0.491865	0.435273
O43805	Sjoegren syndrome nuclear autoantigen 1 OS=Homo sapiens OX=9606 GN=SSNA1 PE=1 SV=2	SSNA1	13.596	20.2	9	2	2	2	1	2	0	2	2	2	2	2	1	2	2	2	2	2	1	2	2	2	2	2	1	2	2	2	1323900	1621500	0	1032300	927880	970590	1.1265	1.37973		0.878378	0.789528	0.82587
O43808	Peroxisomal membrane protein PMP34 OS=Homo sapiens OX=9606 GN=SLC25A17 PE=1 SV=1	SLC25A17	34.566	10.4	8	2	2	2	1	1	0	2	2	2	1	2	0	1	1	2	1	2	0	1	1	2	1	2	0	1	1	2	501640	0	0	573290	774770	614340	0.814337			0.93065	1.25772	0.997289
O43809	Cleavage and polyadenylation specificity factor subunit 5 OS=Homo sapiens OX=9606 GN=NUDT21 PE=1 SV=1	NUDT21	26.227	58.6	40	12	12	12	1	6	1	12	12	8	8	10	1	11	12	11	8	10	1	11	12	11	8	10	1	11	12	11	3088200	5076200	0	11969000	15706000	11770000	0.324327	0.533109		1.257	1.64946	1.2361
O43813	Glutathione S-transferase LANCL1 OS=Homo sapiens OX=9606 GN=LANCL1 PE=1 SV=1	LANCL1	45.283	3	3	1	1	1	1	1	0	0	1	0	1	1	1	1	1	1	1	1	1	1	1	1	1	1	1	1	1	1	0	0	0	0	0	0
O43815	Striatin OS=Homo sapiens OX=9606 GN=STRN PE=1 SV=4	STRN	86.131	9.5	5	4	4	4	0	0	0	2	1	2	1	2	0	4	4	3	1	2	0	4	4	3	1	2	0	4	4	3	0	1040000	0	1899700	1359400	0		0.725733		1.32565	0.948617
O43818	U3 small nucleolar RNA-interacting protein 2 OS=Homo sapiens OX=9606 GN=RRP9 PE=1 SV=1	RRP9	51.84	12.4	8	4	4	4	3	0	2	1	1	1	4	0	3	1	3	2	4	0	3	1	3	2	4	0	3	1	3	2	1309800	0	1971200	0	921310	0	0.935057		1.40723		0.657717
O43819	Protein SCO2 homolog, mitochondrial OS=Homo sapiens OX=9606 GN=SCO2 PE=1 SV=3	SCO2	29.81	18	3	2	2	2	1	2	0	0	0	0	1	2	0	1	0	0	1	2	0	1	0	0	1	2	0	1	0	0	0	0	0	0	0	0
O43822	Cilia- and flagella-associated protein 410 OS=Homo sapiens OX=9606 GN=CFAP410 PE=1 SV=1	CFAP410	28.34	10.9	5	2	2	2	0	1	0	2	1	1	0	1	0	2	1	1	0	1	0	2	1	1	0	1	0	2	1	1	0	0	0	0	0	0
O43826	Glucose-6-phosphate exchanger SLC37A4 OS=Homo sapiens OX=9606 GN=SLC37A4 PE=1 SV=1	SLC37A4	46.36	3.5	2	1	1	1	0	1	0	0	0	1	1	1	0	1	1	1	1	1	0	1	1	1	1	1	0	1	1	1	0	0	0	0	0	0
O43837	Isocitrate dehydrogenase [NAD] subunit beta, mitochondrial OS=Homo sapiens OX=9606 GN=IDH3B PE=1 SV=2	IDH3B	42.183	21	7	5	5	5	2	2	0	1	1	1	4	4	1	4	3	3	4	4	1	4	3	3	4	4	1	4	3	3	1886800	3194800	0	1821400	1592500	1856900	0.911286	1.54302		0.879699	0.769145	0.896845
O43847	Nardilysin OS=Homo sapiens OX=9606 GN=NRDC PE=1 SV=3	NRDC	131.7	1.1	1	1	1	1	0	1	0	0	0	0	0	1	0	1	0	0	0	1	0	1	0	0	0	1	0	1	0	0	0	0	0	0	0	0
O43852	Calumenin OS=Homo sapiens OX=9606 GN=CALU PE=1 SV=2	CALU	37.106	26.7	12	7	7	7	2	4	0	2	2	2	3	6	1	4	3	5	3	6	1	4	3	5	3	6	1	4	3	5	2492100	3420700	0	2735200	2682400	2514900	0.89998	1.23533		0.987772	0.968704	0.908214
O43865	S-adenosylhomocysteine hydrolase-like protein 1 OS=Homo sapiens OX=9606 GN=AHCYL1 PE=1 SV=2	AHCYL1	58.951	32.5	40	13	6	13	3	9	1	8	10	9	8	9	4	11	9	12	3	4	1	6	3	6	8	9	4	11	9	12	3116200	6649900	1992200	5652500	5507000	5329300	0.661916	1.41251	0.423166	1.20065	1.16975	1.132
O43913	Origin recognition complex subunit 5 OS=Homo sapiens OX=9606 GN=ORC5 PE=1 SV=1	ORC5	50.282	23.9	15	8	8	8	2	2	0	3	4	4	4	5	0	7	8	7	4	5	0	7	8	7	4	5	0	7	8	7	700150	1724400	0	1864700	2375700	1568100	0.425207	1.04724		1.13245	1.44278	0.95232
O43920	NADH dehydrogenase [ubiquinone] iron-sulfur protein 5 OS=Homo sapiens OX=9606 GN=NDUFS5 PE=1 SV=3	NDUFS5	12.517	11.3	1	1	1	1	1	0	0	0	0	0	1	0	0	0	0	0	1	0	0	0	0	0	1	0	0	0	0	0	0	0	0	0	0	0
O60216	Double-strand-break repair protein rad21 homolog OS=Homo sapiens OX=9606 GN=RAD21 PE=1 SV=2	RAD21	71.689	28.8	33	13	13	13	2	4	1	8	8	10	7	8	1	9	10	11	7	8	1	9	10	11	7	8	1	9	10	11	1433000	1661700	0	2908700	2982300	2691400	0.613594	0.711521		1.24547	1.27699	1.15243
O60231	Pre-mRNA-splicing factor ATP-dependent RNA helicase DHX16 OS=Homo sapiens OX=9606 GN=DHX16 PE=1 SV=2	DHX16	119.26	18.3	34	14	14	14	0	4	0	9	11	10	5	9	0	13	13	13	5	9	0	13	13	13	5	9	0	13	13	13	616300	1222600	0	1549300	2687800	1495800	0.406971	0.807338		1.02307	1.77487	0.987744
O60232	Protein ZNRD2 OS=Homo sapiens OX=9606 GN=ZNRD2 PE=1 SV=1	ZNRD2	21.474	41.2	7	5	5	5	2	2	0	0	3	0	4	4	1	2	3	2	4	4	1	2	3	2	4	4	1	2	3	2	2318500	3202700	0	0	2564800	2475000	0.878137	1.21303			0.971423	0.937411
O60237	Protein phosphatase 1 regulatory subunit 12B OS=Homo sapiens OX=9606 GN=PPP1R12B PE=1 SV=2	PPP1R12B	110.4	6.1	5	5	3	3	3	0	2	0	0	0	5	4	5	3	4	3	3	2	3	1	2	1	3	2	3	1	2	1	1145700	263310	1373900	0	333720	0	1.47043	0.337942	1.76331		0.428309
O60264	SWI/SNF-related matrix-associated actin-dependent regulator of chromatin subfamily A member 5 OS=Homo sapiens OX=9606 GN=SMARCA5 PE=1 SV=1	SMARCA5	121.9	19.7	44	19	15	19	9	2	7	7	11	8	15	8	13	15	16	14	11	6	10	12	12	11	15	8	13	15	16	14	3308000	1802100	4977900	2784400	3659500	2754300	1.02913	0.560639	1.54864	0.866236	1.13848	0.856872
O60271	C-Jun-amino-terminal kinase-interacting protein 4 OS=Homo sapiens OX=9606 GN=SPAG9 PE=1 SV=4	SPAG9	146.2	26.8	63	25	25	25	1	11	0	16	20	15	5	16	2	22	22	18	5	16	2	22	22	18	5	16	2	22	22	18	615710	2575400	648100	3782100	5083400	2870900	0.237182	0.99209	0.24966	1.45693	1.95822	1.10592
O60287	Nucleolar pre-ribosomal-associated protein 1 OS=Homo sapiens OX=9606 GN=URB1 PE=1 SV=4	URB1	254.39	1.3	2	2	2	2	0	1	0	0	0	1	2	1	0	1	0	1	2	1	0	1	0	1	2	1	0	1	0	1	0	0	0	0	0	0
O60292	Signal-induced proliferation-associated 1-like protein 3 OS=Homo sapiens OX=9606 GN=SIPA1L3 PE=1 SV=3	SIPA1L3	194.61	5.6	11	6	6	6	3	1	6	0	1	0	5	2	6	1	1	3	5	2	6	1	1	3	5	2	6	1	1	3	1721500	673400	1756300	0	0	510050	1.47729	0.577871	1.50715			0.437694
O60306	RNA helicase aquarius OS=Homo sapiens OX=9606 GN=AQR PE=1 SV=4	AQR	171.29	14.7	22	12	12	12	1	2	1	3	10	5	4	9	1	7	12	12	4	9	1	7	12	12	4	9	1	7	12	12	470350	931540	0	669890	2495300	774000	0.440314	0.872052		0.627111	2.33595	0.724573
O60333	Kinesin-like protein KIF1B OS=Homo sapiens OX=9606 GN=KIF1B PE=1 SV=5	KIF1B	204.47	4.9	12	6	6	6	0	1	0	4	4	3	1	4	0	6	6	5	1	4	0	6	6	5	1	4	0	6	6	5	0	701430	0	1100100	1040400	1306900		0.676268		1.06064	1.00308	1.26002
O60341	Lysine-specific histone demethylase 1A OS=Homo sapiens OX=9606 GN=KDM1A PE=1 SV=2	KDM1A	92.902	13.8	13	8	8	8	1	0	0	3	6	3	3	2	0	7	8	7	3	2	0	7	8	7	3	2	0	7	8	7	1173300	1098800	0	1226100	1358500	1256000	0.959723	0.898784		1.00291	1.11121	1.02737
O60343	TBC1 domain family member 4 OS=Homo sapiens OX=9606 GN=TBC1D4 PE=1 SV=2	TBC1D4	146.56	5	15	5	5	5	2	3	0	4	3	3	5	4	1	5	5	5	5	4	1	5	5	5	5	4	1	5	5	5	1809400	2155600	0	1778700	1957300	1903500	0.941954	1.12218		0.925972	1.01895	0.990942
O60443	Gasdermin-E OS=Homo sapiens OX=9606 GN=GSDME PE=1 SV=2	GSDME	54.554	4.6	3	2	2	2	0	1	0	1	0	1	1	2	0	2	2	2	1	2	0	2	2	2	1	2	0	2	2	2	0	0	0	0	0	0
O60488	Long-chain-fatty-acid--CoA ligase 4 OS=Homo sapiens OX=9606 GN=ACSL4 PE=1 SV=2	ACSL4	79.187	8	2	4	2	2	0	1	0	1	0	0	3	4	0	4	3	3	1	2	0	2	1	2	1	2	0	2	1	2	0	722480	0	662870	0	0		1.04303		0.956971
O60493	Sorting nexin-3 OS=Homo sapiens OX=9606 GN=SNX3 PE=1 SV=3	SNX3	18.762	19.8	5	3	3	3	2	0	2	0	0	1	3	3	2	2	2	1	3	3	2	2	2	1	3	3	2	2	2	1	1627400	976060	1562400	919150	831590	0	1.37528	0.824849	1.32035	0.776755	0.70276
O60502	Protein O-GlcNAcase OS=Homo sapiens OX=9606 GN=OGA PE=1 SV=2	OGA	102.91	8.4	22	6	6	6	4	5	0	4	5	4	4	5	0	5	6	5	4	5	0	5	6	5	4	5	0	5	6	5	1011600	1531200	0	1691400	1602300	1571900	0.682739	1.03342		1.14154	1.08141	1.06089
O60504	Vinexin OS=Homo sapiens OX=9606 GN=SORBS3 PE=1 SV=2	SORBS3	75.34	3.9	2	2	2	2	0	2	0	0	0	0	2	2	0	2	1	1	2	2	0	2	1	1	2	2	0	2	1	1	1163200	1006100	0	847020	0	0	1.15691	1.00066		0.842437
O60506	Heterogeneous nuclear ribonucleoprotein Q OS=Homo sapiens OX=9606 GN=SYNCRIP PE=1 SV=2	SYNCRIP	69.602	48.5	117	22	18	22	14	20	11	23	24	25	15	16	13	19	19	21	11	12	11	15	16	17	15	16	13	19	19	21	14056000	14724000	15073000	25824000	26646000	24135000	0.700128	0.733401	0.750785	1.28629	1.32723	1.20216
O60524	Nuclear export mediator factor NEMF OS=Homo sapiens OX=9606 GN=NEMF PE=1 SV=4	NEMF	122.95	5	4	4	4	4	0	1	0	1	1	1	0	2	0	3	3	3	0	2	0	3	3	3	0	2	0	3	3	3	0	0	0	0	0	0
O60547	GDP-mannose 4,6 dehydratase OS=Homo sapiens OX=9606 GN=GMDS PE=1 SV=1	GMDS	41.949	7.5	3	2	2	2	0	1	0	0	0	2	1	1	0	2	1	2	1	1	0	2	1	2	1	1	0	2	1	2	0	0	0	1383400	0	1380700				1.00098		0.999023
O60563	Cyclin-T1 OS=Homo sapiens OX=9606 GN=CCNT1 PE=1 SV=1	CCNT1	80.684	19.3	21	9	9	9	0	2	0	5	7	7	4	5	1	8	9	8	4	5	1	8	9	8	4	5	1	8	9	8	1939700	1389000	0	2180800	3030000	2732700	0.860391	0.616118		0.967336	1.34401	1.21214
O60566	Mitotic checkpoint serine/threonine-protein kinase BUB1 beta OS=Homo sapiens OX=9606 GN=BUB1B PE=1 SV=3	BUB1B	119.54	19	33	16	16	16	3	10	0	7	6	7	8	13	2	13	10	13	8	13	2	13	10	13	8	13	2	13	10	13	1476700	2066600	1201000	2230200	1836900	1744400	0.839368	1.17467	0.682658	1.26766	1.04411	0.991531
O60573	Eukaryotic translation initiation factor 4E type 2 OS=Homo sapiens OX=9606 GN=EIF4E2 PE=1 SV=1	EIF4E2	28.362	44.9	38	10	10	10	4	10	1	9	8	6	6	9	3	10	10	10	6	9	3	10	10	10	6	9	3	10	10	10	2532100	4310000	905670	4492700	4068000	4799900	0.719743	1.22511	0.257434	1.27704	1.15632	1.36436
O60610	Protein diaphanous homolog 1 OS=Homo sapiens OX=9606 GN=DIAPH1 PE=1 SV=2	DIAPH1	141.35	12.1	22	12	12	12	0	3	0	5	8	6	4	9	1	11	9	8	4	9	1	11	9	8	4	9	1	11	9	8	993740	972340	0	1315200	1398700	1581400	0.793547	0.776458		1.05025	1.11693	1.26282
O60664	Perilipin-3 OS=Homo sapiens OX=9606 GN=PLIN3 PE=1 SV=3	PLIN3	47.074	37.3	24	10	10	10	2	5	0	7	6	4	6	7	0	9	8	9	6	7	0	9	8	9	6	7	0	9	8	9	2500200	3822500	0	3010900	2613200	2634600	0.857325	1.31075		1.03245	0.896073	0.903411
O60678	Protein arginine N-methyltransferase 3 OS=Homo sapiens OX=9606 GN=PRMT3 PE=1 SV=4	PRMT3	59.902	22	20	9	9	9	2	4	2	4	2	6	5	7	4	6	6	8	5	7	4	6	6	8	5	7	4	6	6	8	2063000	2483900	1302000	2422100	1739800	2728400	0.971647	1.16989	0.613225	1.14078	0.819424	1.28504
O60684	Importin subunit alpha-7 OS=Homo sapiens OX=9606 GN=KPNA6 PE=1 SV=1	KPNA6	60.029	20.5	7	8	4	4	0	1	1	2	2	1	6	6	3	8	7	5	2	3	2	4	4	4	2	3	2	4	4	4	0	3619500	2224700	3593900	3363900	3031000		1.14302	0.702552	1.13494	1.06231	0.957178
O60716	Catenin delta-1 OS=Homo sapiens OX=9606 GN=CTNND1 PE=1 SV=1	CTNND1	108.17	40	113	28	28	28	16	28	5	25	18	21	21	24	10	25	22	21	21	24	10	25	22	21	21	24	10	25	22	21	5276000	8896300	4011500	6819200	4551800	6222400	0.884809	1.49195	0.672747	1.14361	0.763358	1.04353
P41567	Eukaryotic translation initiation factor 1 OS=Homo sapiens OX=9606 GN=EIF1 PE=1 SV=1	EIF1	12.732	33.6	5	2	2	2	1	1	0	1	1	1	2	2	1	1	1	1	2	2	1	1	1	1	2	2	1	1	1	1	0	0	0	0	0	0
O60749	Sorting nexin-2 OS=Homo sapiens OX=9606 GN=SNX2 PE=1 SV=2	SNX2	58.47	30.3	36	13	12	12	2	9	0	7	11	7	10	11	0	12	13	11	10	11	0	12	12	11	10	11	0	12	12	11	2079300	3203400	0	3093500	3350600	3145800	0.699037	1.07695		1.04	1.12643	1.05758
O60762	Dolichol-phosphate mannosyltransferase subunit 1 OS=Homo sapiens OX=9606 GN=DPM1 PE=1 SV=1	DPM1	29.634	39.6	35	10	10	10	4	5	1	8	10	7	8	10	2	9	10	10	8	10	2	9	10	10	8	10	2	9	10	10	2497100	2624900	1815300	2591000	2513800	2463700	1.03287	1.08573	0.750858	1.07171	1.03978	1.01905
O60763	General vesicular transport factor p115 OS=Homo sapiens OX=9606 GN=USO1 PE=1 SV=2	USO1	107.89	11.4	16	8	8	8	0	5	0	3	4	4	0	6	0	5	6	6	0	6	0	5	6	6	0	6	0	5	6	6	0	1305600	0	924480	1260600	1114400		1.13405		0.803009	1.09496	0.967974
O60783	28S ribosomal protein S14, mitochondrial OS=Homo sapiens OX=9606 GN=MRPS14 PE=1 SV=1	MRPS14	15.139	21.9	1	2	2	2	0	0	0	0	1	0	1	1	1	1	2	2	1	1	1	1	2	2	1	1	1	1	2	2	0	0	0	0	0	0
O60784	Target of Myb protein 1 OS=Homo sapiens OX=9606 GN=TOM1 PE=1 SV=2	TOM1	53.818	8.7	5	4	4	4	0	2	1	2	0	0	3	4	1	2	1	2	3	4	1	2	1	2	3	4	1	2	1	2	2522200	2915400	0	1770200	0	2309000	1.0601	1.22537		0.744032		0.970494
Q99879	Histone H2B type 1-M OS=Homo sapiens OX=9606 GN=H2BC14 PE=1 SV=3	H2BC14	13.989	61.1	19	10	2	2	4	2	6	2	3	2	10	7	10	9	9	9	2	2	2	2	2	2	2	2	2	2	2	2	102740000	13088000	485650000	51483000	37868000	39380000	0.844197	0.107542	3.9905	0.423027	0.311155	0.323579
O60826	Coiled-coil domain-containing protein 22 OS=Homo sapiens OX=9606 GN=CCDC22 PE=1 SV=1	CCDC22	70.755	2.2	1	1	1	1	0	0	0	0	1	0	0	0	0	1	1	1	0	0	0	1	1	1	0	0	0	1	1	1	0	0	0	0	0	0
O60828	Polyglutamine-binding protein 1 OS=Homo sapiens OX=9606 GN=PQBP1 PE=1 SV=1	PQBP1	30.472	9.8	2	1	1	1	0	0	0	1	1	0	0	1	0	1	1	0	0	1	0	1	1	0	0	1	0	1	1	0	0	0	0	0	0	0
O60830	Mitochondrial import inner membrane translocase subunit Tim17-B OS=Homo sapiens OX=9606 GN=TIMM17B PE=1 SV=1	TIMM17B	18.273	21.5	4	2	2	2	0	2	0	1	0	1	1	2	1	1	1	1	1	2	1	1	1	1	1	2	1	1	1	1	0	0	0	0	0	0
O60831	PRA1 family protein 2 OS=Homo sapiens OX=9606 GN=PRAF2 PE=1 SV=1	PRAF2	19.258	6.2	2	1	1	1	0	0	0	1	0	1	1	1	0	1	1	1	1	1	0	1	1	1	1	1	0	1	1	1	0	0	0	0	0	0
O60832	H/ACA ribonucleoprotein complex subunit DKC1 OS=Homo sapiens OX=9606 GN=DKC1 PE=1 SV=3	DKC1	57.673	39.3	51	14	14	14	9	5	6	10	9	12	12	10	9	11	12	12	12	10	9	11	12	12	12	10	9	11	12	12	4190900	1712500	4885500	2988600	2573500	2806300	1.31258	0.536349	1.53012	0.936019	0.806011	0.878923
O60841	Eukaryotic translation initiation factor 5B OS=Homo sapiens OX=9606 GN=EIF5B PE=1 SV=4	EIF5B	138.83	21.7	50	18	18	18	1	13	1	13	8	14	11	16	4	17	17	17	11	16	4	17	17	17	11	16	4	17	17	17	1737300	5012400	996210	3650500	3717600	3630500	0.556099	1.60444	0.318881	1.1685	1.18998	1.1621
O60869	Endothelial differentiation-related factor 1 OS=Homo sapiens OX=9606 GN=EDF1 PE=1 SV=1	EDF1	16.368	54.7	38	9	9	9	7	6	3	9	7	6	8	9	6	9	8	7	8	9	6	9	8	7	8	9	6	9	8	7	22264000	11098000	15117000	11641000	8455900	11771000	1.66259	0.828756	1.12888	0.869305	0.631454	0.879013
O60879	Protein diaphanous homolog 2 OS=Homo sapiens OX=9606 GN=DIAPH2 PE=1 SV=1	DIAPH2	125.57	6.4	8	6	6	6	1	1	0	1	2	3	1	2	1	4	5	4	1	2	1	4	5	4	1	2	1	4	5	4	0	0	0	2955000	2403300	2955600				1.06629	0.86721	1.0665
O60884	DnaJ homolog subfamily A member 2 OS=Homo sapiens OX=9606 GN=DNAJA2 PE=1 SV=1	DNAJA2	45.745	47.6	42	14	14	14	5	10	3	6	8	10	9	11	8	12	12	12	9	11	8	12	12	12	9	11	8	12	12	12	5432500	8904300	3895900	6487400	4976000	7283800	0.881425	1.44473	0.632111	1.05258	0.807358	1.1818
O60885	Bromodomain-containing protein 4 OS=Homo sapiens OX=9606 GN=BRD4 PE=1 SV=2	BRD4	152.22	6	10	7	7	7	0	0	0	1	5	4	1	4	0	6	6	6	1	4	0	6	6	6	1	4	0	6	6	6	0	1258700	0	2175800	1950600	2648500		0.626718		1.08335	0.971221	1.31871
O60925	Prefoldin subunit 1 OS=Homo sapiens OX=9606 GN=PFDN1 PE=1 SV=2	PFDN1	14.21	23	8	3	3	3	1	2	0	2	1	2	3	2	1	3	2	3	3	2	1	3	2	3	3	2	1	3	2	3	1723400	2306100	0	2288900	1466400	2442900	0.842516	1.12738		1.11897	0.716877	1.19426
O60927	E3 ubiquitin-protein ligase PPP1R11 OS=Homo sapiens OX=9606 GN=PPP1R11 PE=1 SV=1	PPP1R11	13.952	11.9	5	1	1	1	1	1	1	0	1	1	1	1	1	1	1	1	1	1	1	1	1	1	1	1	1	1	1	1	0	0	0	0	0	0
O60934	Nibrin OS=Homo sapiens OX=9606 GN=NBN PE=1 SV=1	NBN	84.958	2.3	0	1	1	1	0	0	0	0	0	0	0	1	0	1	1	1	0	1	0	1	1	1	0	1	0	1	1	1	0	0	0	0	0	0
O60942	mRNA-capping enzyme OS=Homo sapiens OX=9606 GN=RNGTT PE=1 SV=1	RNGTT	68.556	4.2	6	2	2	2	0	1	0	2	1	2	1	2	0	2	2	2	1	2	0	2	2	2	1	2	0	2	2	2	0	495240	0	445180	555290	495630		0.994787		0.894232	1.11541	0.995571
O75027	Iron-sulfur clusters transporter ABCB7, mitochondrial OS=Homo sapiens OX=9606 GN=ABCB7 PE=1 SV=2	ABCB7	82.64	5.2	1	2	2	2	0	1	0	0	0	0	0	2	0	1	1	2	0	2	0	1	1	2	0	2	0	1	1	2	0	0	0	0	0	0
O75037	Kinesin-like protein KIF21B OS=Homo sapiens OX=9606 GN=KIF21B PE=1 SV=2	KIF21B	182.66	1.6	8	3	2	2	1	1	1	1	2	2	3	3	1	3	2	3	2	2	1	2	2	2	2	2	1	2	2	2	3011700	1410800	0	2216200	2730400	1601900	1.37257	0.642968		1.01003	1.24437	0.730061
O75044	SLIT-ROBO Rho GTPase-activating protein 2 OS=Homo sapiens OX=9606 GN=SRGAP2 PE=1 SV=3	SRGAP2	120.87	4.3	6	3	3	3	0	2	0	1	1	2	0	2	0	3	2	2	0	2	0	3	2	2	0	2	0	3	2	2	0	711210	0	0	733930	0		0.984278			1.01572
O75083	WD repeat-containing protein 1 OS=Homo sapiens OX=9606 GN=WDR1 PE=1 SV=4	WDR1	66.193	30	19	9	9	9	6	0	7	1	3	2	7	0	8	4	6	5	7	0	8	4	6	5	7	0	8	4	6	5	2734700	0	3944100	859270	1309900	1048800	1.38161		1.99262	0.434116	0.661782	0.52987
O75113	NEDD4-binding protein 1 OS=Homo sapiens OX=9606 GN=N4BP1 PE=1 SV=4	N4BP1	100.38	56.5	133	35	35	35	18	32	11	27	13	32	27	28	15	24	20	31	27	28	15	24	20	31	27	28	15	24	20	31	8160300	18651000	5441000	9512700	3300800	9909800	0.89061	2.03556	0.593827	1.03821	0.360247	1.08155
O75116	Rho-associated protein kinase 2 OS=Homo sapiens OX=9606 GN=ROCK2 PE=1 SV=4	ROCK2	160.9	4.6	5	5	5	5	0	0	0	1	2	2	1	2	0	4	3	5	1	2	0	4	3	5	1	2	0	4	3	5	0	695580	0	610180	671350	649870		1.05913		0.929097	1.02224	0.989532
O75122	CLIP-associating protein 2 OS=Homo sapiens OX=9606 GN=CLASP2 PE=1 SV=3	CLASP2	141.06	10.4	23	10	7	10	2	4	0	4	7	6	4	7	1	9	9	8	1	4	1	6	6	5	4	7	1	9	9	8	1909100	2525800	0	1834100	2159300	2181700	0.89967	1.19029		0.864326	1.01758	1.02813
O75127	Pentatricopeptide repeat-containing protein 1, mitochondrial OS=Homo sapiens OX=9606 GN=PTCD1 PE=1 SV=2	PTCD1	78.855	1.1	0	1	1	1	0	0	0	0	0	0	0	0	0	0	1	1	0	0	0	0	1	1	0	0	0	0	1	1	0	0	0	0	0	0
O75131	Copine-3 OS=Homo sapiens OX=9606 GN=CPNE3 PE=1 SV=1	CPNE3	60.13	20.7	30	8	8	8	4	7	2	7	5	5	6	7	3	8	7	7	6	7	3	8	7	7	6	7	3	8	7	7	2619000	3766400	2593600	2303800	1654600	2347400	1.02808	1.47849	1.01811	0.904349	0.649508	0.921464
O75143	Autophagy-related protein 13 OS=Homo sapiens OX=9606 GN=ATG13 PE=1 SV=1	ATG13	56.571	4.4	3	1	1	1	0	1	0	0	1	1	0	1	0	0	1	1	0	1	0	0	1	1	0	1	0	0	1	1	0	0	0	0	0	0
O75146	Huntingtin-interacting protein 1-related protein OS=Homo sapiens OX=9606 GN=HIP1R PE=1 SV=2	HIP1R	119.39	1.3	0	1	1	1	0	0	0	0	0	0	0	0	0	1	0	0	0	0	0	1	0	0	0	0	0	1	0	0	0	0	0	0	0	0
O75147	Obscurin-like protein 1 OS=Homo sapiens OX=9606 GN=OBSL1 PE=1 SV=4	OBSL1	206.94	1.8	2	2	2	2	0	0	0	1	0	1	0	1	1	2	0	2	0	1	1	2	0	2	0	1	1	2	0	2	0	0	0	0	0	0
O75152	Zinc finger CCCH domain-containing protein 11A OS=Homo sapiens OX=9606 GN=ZC3H11A PE=1 SV=3	ZC3H11A	89.13	25.8	29	15	15	15	3	2	3	6	9	6	6	9	3	11	11	12	6	9	3	11	11	12	6	9	3	11	11	12	1481900	1353200	1854900	1665800	3060900	1344500	0.826246	0.754488	1.03422	0.928781	1.70663	0.749638
O75153	Clustered mitochondria protein homolog OS=Homo sapiens OX=9606 GN=CLUH PE=1 SV=2	CLUH	146.67	9.9	16	10	10	10	1	3	0	3	6	3	2	7	0	7	10	10	2	7	0	7	10	10	2	7	0	7	10	10	950880	1170700	0	1338500	1482800	1189200	0.775332	0.95457		1.09139	1.20905	0.969655
O75155	Cullin-associated NEDD8-dissociated protein 2 OS=Homo sapiens OX=9606 GN=CAND2 PE=1 SV=3	CAND2	135.25	3.5	2	4	3	3	0	1	0	0	0	1	1	4	2	2	2	3	0	3	1	1	2	2	0	3	1	1	2	2	0	0	0	0	0	0
O75165	DnaJ homolog subfamily C member 13 OS=Homo sapiens OX=9606 GN=DNAJC13 PE=1 SV=5	DNAJC13	254.41	3.4	10	5	5	5	0	1	0	2	3	4	0	2	0	4	5	5	0	2	0	4	5	5	0	2	0	4	5	5	0	1088600	0	842270	1033600	959570		1.10967		0.858574	1.05361	0.978145
O75170	Serine/threonine-protein phosphatase 6 regulatory subunit 2 OS=Homo sapiens OX=9606 GN=PPP6R2 PE=1 SV=2	PPP6R2	104.94	3.3	15	2	2	2	1	3	0	3	4	4	1	2	0	2	2	2	1	2	0	2	2	2	1	2	0	2	2	2	283030	1192400	0	883420	1699000	763270	0.293531	1.23664		0.916198	1.76204	0.79159
O75175	CCR4-NOT transcription complex subunit 3 OS=Homo sapiens OX=9606 GN=CNOT3 PE=1 SV=1	CNOT3	81.871	4.8	3	3	3	3	0	2	0	1	0	0	2	3	1	1	0	1	2	3	1	1	0	1	2	3	1	1	0	1	0	0	0	0	0	0
O75179	Ankyrin repeat domain-containing protein 17 OS=Homo sapiens OX=9606 GN=ANKRD17 PE=1 SV=3	ANKRD17	274.25	33.6	171	51	39	51	12	35	1	39	37	47	30	42	10	45	45	48	20	33	5	33	33	36	30	42	10	45	45	48	2790600	6458600	805920	8299200	7685700	8633600	0.482892	1.11761	0.139458	1.43611	1.32995	1.49398
O75182	Paired amphipathic helix protein Sin3b OS=Homo sapiens OX=9606 GN=SIN3B PE=1 SV=2	SIN3B	133.06	5.7	6	5	5	5	0	0	0	2	3	1	0	1	0	3	4	3	0	1	0	3	4	3	0	1	0	3	4	3	0	0	0	817400	803770	0				1.00841	0.991592
O75190	DnaJ homolog subfamily B member 6 OS=Homo sapiens OX=9606 GN=DNAJB6 PE=1 SV=2	DNAJB6	36.087	16.9	5	4	4	4	3	1	0	0	1	0	3	3	1	2	3	2	3	3	1	2	3	2	3	3	1	2	3	2	3103000	2411100	0	0	2181500	2671700	1.19723	0.930271			0.841685	1.03082
O75251	NADH dehydrogenase [ubiquinone] iron-sulfur protein 7, mitochondrial OS=Homo sapiens OX=9606 GN=NDUFS7 PE=1 SV=3	NDUFS7	23.563	4.2	2	1	1	1	0	0	0	1	0	1	1	1	0	1	1	1	1	1	0	1	1	1	1	1	0	1	1	1	0	0	0	0	0	0
O75306	NADH dehydrogenase [ubiquinone] iron-sulfur protein 2, mitochondrial OS=Homo sapiens OX=9606 GN=NDUFS2 PE=1 SV=2	NDUFS2	52.545	20.7	34	8	8	8	4	7	3	7	6	7	7	8	3	8	7	8	7	8	3	8	7	8	7	8	3	8	7	8	2483700	3337900	2012200	2654200	2111300	2605700	0.980085	1.31716	0.794028	1.04737	0.833134	1.02823
O75312	Zinc finger protein ZPR1 OS=Homo sapiens OX=9606 GN=ZPR1 PE=1 SV=1	ZPR1	50.925	11.8	5	4	4	4	0	1	0	1	2	1	1	2	0	1	2	3	1	2	0	1	2	3	1	2	0	1	2	3	0	818840	0	0	0	815210		1.00222				0.997779
O75330	Hyaluronan mediated motility receptor OS=Homo sapiens OX=9606 GN=HMMR PE=1 SV=2	HMMR	84.099	14.8	9	7	7	7	1	0	1	1	4	2	2	3	2	3	6	3	2	3	2	3	6	3	2	3	2	3	6	3	731450	683390	0	0	1196200	1130200	0.78204	0.730656			1.27893	1.20837
O75334	Liprin-alpha-2 OS=Homo sapiens OX=9606 GN=PPFIA2 PE=1 SV=2	PPFIA2	143.29	1.5	3	2	2	2	0	1	0	0	2	0	1	1	0	2	2	1	1	1	0	2	2	1	1	1	0	2	2	1	0	0	0	0	0	0
O75340	Programmed cell death protein 6 OS=Homo sapiens OX=9606 GN=PDCD6 PE=1 SV=1	PDCD6	21.868	29.3	11	4	4	4	2	2	1	2	2	2	3	2	1	3	3	3	3	2	1	3	3	3	3	2	1	3	3	3	1086100	0	0	1142000	1170300	1153400	0.954436			1.00356	1.02843	1.01358
O75348	V-type proton ATPase subunit G 1 OS=Homo sapiens OX=9606 GN=ATP6V1G1 PE=1 SV=3	ATP6V1G1	13.757	9.3	2	1	1	1	0	0	0	0	1	1	1	0	0	1	1	1	1	0	0	1	1	1	1	0	0	1	1	1	0	0	0	0	0	0
O75352	Mannose-P-dolichol utilization defect 1 protein OS=Homo sapiens OX=9606 GN=MPDU1 PE=1 SV=2	MPDU1	26.638	4	4	1	1	1	0	1	0	1	1	1	1	1	0	1	1	1	1	1	0	1	1	1	1	1	0	1	1	1	0	0	0	0	0	0
O75367	Core histone macro-H2A.1 OS=Homo sapiens OX=9606 GN=MACROH2A1 PE=1 SV=4	MACROH2A1	39.617	39.5	24	11	9	11	3	0	12	4	2	3	6	2	10	7	7	5	4	2	9	5	6	4	6	2	10	7	7	5	5545100	0	24095000	2454200	2187700	2090700	0.762261		3.31224	0.337368	0.300734	0.2874
O75369	Filamin-B OS=Homo sapiens OX=9606 GN=FLNB PE=1 SV=2	FLNB	278.16	48.6	264	90	79	81	44	34	38	45	53	50	73	68	62	76	81	82	64	58	53	65	70	71	66	60	55	67	72	73	13906000	9339000	16039000	9900500	10285000	10270000	1.1964	0.803476	1.37991	0.851784	0.884864	0.883574
O75376	Nuclear receptor corepressor 1 OS=Homo sapiens OX=9606 GN=NCOR1 PE=1 SV=2	NCOR1	270.21	0.9	1	2	2	2	0	0	0	0	1	0	1	1	0	2	2	2	1	1	0	2	2	2	1	1	0	2	2	2	0	0	0	0	0	0
O75381	Peroxisomal membrane protein PEX14 OS=Homo sapiens OX=9606 GN=PEX14 PE=1 SV=1	PEX14	41.236	35.8	24	7	7	7	0	5	0	6	7	6	2	6	1	6	7	6	2	6	1	6	7	6	2	6	1	6	7	6	1143300	1763800	0	2575400	2330300	2328700	0.563674	0.869595		1.26973	1.14889	1.1481
O75390	Citrate synthase, mitochondrial OS=Homo sapiens OX=9606 GN=CS PE=1 SV=2	CS	51.712	5.4	2	2	2	2	1	0	1	0	0	0	2	0	1	0	0	0	2	0	1	0	0	0	2	0	1	0	0	0	0	0	0	0	0	0
O75391	Sperm-associated antigen 7 OS=Homo sapiens OX=9606 GN=SPAG7 PE=1 SV=2	SPAG7	26.034	15.9	6	2	2	2	0	1	0	2	2	1	1	1	0	2	2	1	1	1	0	2	2	1	1	1	0	2	2	1	0	0	0	1988700	2082200	0				0.977032	1.02297
O75396	Vesicle-trafficking protein SEC22b OS=Homo sapiens OX=9606 GN=SEC22B PE=1 SV=5	SEC22B	24.74	12.1	5	2	2	2	0	1	1	1	1	1	1	2	1	2	1	2	1	2	1	2	1	2	1	2	1	2	1	2	0	1236400	0	727090	0	784680		1.3497		0.793717		0.856585
O75400	Pre-mRNA-processing factor 40 homolog A OS=Homo sapiens OX=9606 GN=PRPF40A PE=1 SV=2	PRPF40A	108.8	4.8	3	3	3	3	0	0	0	1	2	0	1	1	0	2	2	0	1	1	0	2	2	0	1	1	0	2	2	0	0	0	0	557940	618460	0				0.948555	1.05144
O75410	Transforming acidic coiled-coil-containing protein 1 OS=Homo sapiens OX=9606 GN=TACC1 PE=1 SV=2	TACC1	87.793	4.3	1	2	2	2	0	0	0	1	0	0	0	1	0	2	1	1	0	1	0	2	1	1	0	1	0	2	1	1	0	0	0	0	0	0
O75419	Cell division control protein 45 homolog OS=Homo sapiens OX=9606 GN=CDC45 PE=1 SV=1	CDC45	65.568	14.1	9	7	7	7	0	1	0	4	3	1	5	5	0	5	6	5	5	5	0	5	6	5	5	5	0	5	6	5	1002700	988790	0	1220500	1226100	920340	0.935629	0.922649		1.13886	1.14409	0.858778
O75439	Mitochondrial-processing peptidase subunit beta OS=Homo sapiens OX=9606 GN=PMPCB PE=1 SV=2	PMPCB	54.366	11.2	5	5	4	4	1	2	0	0	2	0	3	5	2	3	4	4	2	4	1	2	3	3	2	4	1	2	3	3	1621400	1719800	0	0	1090800	1540000	1.086	1.15191			0.73061	1.03148
O75448	Mediator of RNA polymerase II transcription subunit 24 OS=Homo sapiens OX=9606 GN=MED24 PE=1 SV=1	MED24	110.3	1.5	0	1	1	1	0	0	0	0	0	0	0	0	0	0	1	0	0	0	0	0	1	0	0	0	0	0	1	0	0	0	0	0	0	0
O75449	Katanin p60 ATPase-containing subunit A1 OS=Homo sapiens OX=9606 GN=KATNA1 PE=1 SV=1	KATNA1	55.964	10.6	15	4	4	4	1	5	0	3	3	3	2	4	0	4	2	3	2	4	0	4	2	3	2	4	0	4	2	3	5287300	13291000	0	3870300	1504300	1711200	1.0301	2.58941		0.75403	0.293075	0.333384
O75475	PC4 and SFRS1-interacting protein OS=Homo sapiens OX=9606 GN=PSIP1 PE=1 SV=1	PSIP1	60.103	20.4	15	10	9	9	2	1	8	1	2	1	3	4	9	4	6	6	3	3	9	3	5	5	3	3	9	3	5	5	1494800	406180	7091600	776080	1056800	983710	0.759478	0.206372	3.6031	0.394311	0.536939	0.499803
O75477	Erlin-1 OS=Homo sapiens OX=9606 GN=ERLIN1 PE=1 SV=2	ERLIN1	39.171	10.9	6	3	1	1	1	1	1	1	1	1	3	3	2	3	3	3	1	1	1	1	1	1	1	1	1	1	1	1	0	0	0	0	0	0
O75489	NADH dehydrogenase [ubiquinone] iron-sulfur protein 3, mitochondrial OS=Homo sapiens OX=9606 GN=NDUFS3 PE=1 SV=1	NDUFS3	30.241	22.7	18	5	5	5	2	6	0	5	1	4	3	5	0	5	3	4	3	5	0	5	3	4	3	5	0	5	3	4	2669800	4257200	0	2861000	2826200	2490500	0.883765	1.40923		0.947056	0.935537	0.824412
O75494	Serine/arginine-rich splicing factor 10 OS=Homo sapiens OX=9606 GN=SRSF10 PE=1 SV=1	SRSF10	31.3	8.4	3	2	2	2	0	0	3	0	0	0	1	0	2	1	1	1	1	0	2	1	1	1	1	0	2	1	1	1	0	0	7352800	1356400	0	0			1.68851	0.311487
O75531	Barrier-to-autointegration factor OS=Homo sapiens OX=9606 GN=BANF1 PE=1 SV=1	BANF1	10.058	56.2	30	5	5	5	6	0	19	1	2	2	5	2	5	4	5	4	5	2	5	4	5	4	5	2	5	4	5	4	25001000	760100	142120000	3311500	7745900	8168500	0.801712	0.024374	4.55739	0.106191	0.248389	0.261941
O75533	Splicing factor 3B subunit 1 OS=Homo sapiens OX=9606 GN=SF3B1 PE=1 SV=3	SF3B1	145.83	40	106	38	38	38	9	16	2	24	34	21	21	29	17	36	37	36	21	29	17	36	37	36	21	29	17	36	37	36	5811700	7123800	4993200	9684600	11955000	9249700	0.71429	0.875554	0.613692	1.19029	1.46934	1.13684
O75534	Cold shock domain-containing protein E1 OS=Homo sapiens OX=9606 GN=CSDE1 PE=1 SV=2	CSDE1	88.884	72.6	265	53	53	53	27	42	22	65	54	55	45	50	36	53	51	52	45	50	36	53	51	52	45	50	36	53	51	52	38097000	52721000	22052000	121190000	106600000	123050000	0.492942	0.682163	0.285334	1.56809	1.37931	1.59216
O75600	2-amino-3-ketobutyrate coenzyme A ligase, mitochondrial OS=Homo sapiens OX=9606 GN=GCAT PE=1 SV=1	GCAT	45.285	5	1	1	1	1	0	1	0	0	0	0	1	1	0	0	0	1	1	1	0	0	0	1	1	1	0	0	0	1	0	0	0	0	0	0
O75607	Nucleoplasmin-3 OS=Homo sapiens OX=9606 GN=NPM3 PE=1 SV=3	NPM3	19.343	60.1	22	6	6	6	0	4	2	5	4	7	1	5	3	5	5	6	1	5	3	5	5	6	1	5	3	5	5	6	0	3447500	2648200	4207800	6533200	4577300		0.804964	0.618334	0.982488	1.52545	1.06876
O75643	U5 small nuclear ribonucleoprotein 200 kDa helicase OS=Homo sapiens OX=9606 GN=SNRNP200 PE=1 SV=2	SNRNP200	244.5	35.8	152	57	57	57	16	26	17	29	35	29	37	44	23	45	48	48	37	44	23	45	48	48	37	44	23	45	48	48	4774700	4682700	4793500	4682700	5465800	4104200	1.00507	0.985707	1.00903	0.985707	1.15055	0.863933
O75663	TIP41-like protein OS=Homo sapiens OX=9606 GN=TIPRL PE=1 SV=2	TIPRL	31.444	69.1	99	14	14	14	14	22	10	17	18	18	14	14	12	14	14	14	14	14	12	14	14	14	14	14	12	14	14	14	43537000	53263000	31295000	45121000	43683000	45118000	0.996966	1.21968	0.716633	1.03324	1.00031	1.03317
O75665	Oral-facial-digital syndrome 1 protein OS=Homo sapiens OX=9606 GN=OFD1 PE=1 SV=1	OFD1	116.67	2.5	2	3	3	3	0	0	0	1	0	1	1	1	2	3	2	1	1	1	2	3	2	1	1	1	2	3	2	1	0	0	0	0	0	0
O75674	TOM1-like protein 1 OS=Homo sapiens OX=9606 GN=TOM1L1 PE=1 SV=2	TOM1L1	52.988	10.5	3	4	4	4	3	0	0	0	0	0	4	3	0	1	0	1	4	3	0	1	0	1	4	3	0	1	0	1	1751300	1174600	0	0	0	0	1.1971	0.802898
O75683	Surfeit locus protein 6 OS=Homo sapiens OX=9606 GN=SURF6 PE=1 SV=3	SURF6	41.45	9.1	9	2	2	2	2	1	1	2	1	2	2	2	2	2	2	2	2	2	2	2	2	2	2	2	2	2	2	2	2124000	1726100	2603100	2017300	2259600	1997500	1.00129	0.813712	1.22714	0.950988	1.06521	0.941654
O75691	Small subunit processome component 20 homolog OS=Homo sapiens OX=9606 GN=UTP20 PE=1 SV=3	UTP20	318.38	1.4	4	3	3	3	0	1	0	1	2	0	2	2	0	3	2	1	2	2	0	3	2	1	2	2	0	3	2	1	0	0	0	358520	338380	0				1.0289	0.971101
O75694	Nuclear pore complex protein Nup155 OS=Homo sapiens OX=9606 GN=NUP155 PE=1 SV=1	NUP155	155.2	12.7	36	12	12	12	5	6	1	8	10	6	7	9	2	12	12	9	7	9	2	12	12	9	7	9	2	12	12	9	1382100	2293000	581440	2301100	1885200	1452400	0.838039	1.39037	0.352557	1.39528	1.14309	0.880666
O75717	WD repeat and HMG-box DNA-binding protein 1 OS=Homo sapiens OX=9606 GN=WDHD1 PE=1 SV=1	WDHD1	125.97	20.4	36	16	16	16	0	4	0	11	13	8	0	9	0	13	16	13	0	9	0	13	16	13	0	9	0	13	16	13	0	1364300	0	1600600	1790500	1345800		0.894447		1.04937	1.17387	0.882318
O75746	Calcium-binding mitochondrial carrier protein Aralar1 OS=Homo sapiens OX=9606 GN=SLC25A12 PE=1 SV=2	SLC25A12	74.761	11.7	2	7	2	2	0	1	0	1	0	0	4	7	2	5	5	5	1	2	0	1	1	1	1	2	0	1	1	1	0	0	0	0	0	0
O75792	Ribonuclease H2 subunit A OS=Homo sapiens OX=9606 GN=RNASEH2A PE=1 SV=2	RNASEH2A	33.395	13.7	6	3	3	3	1	2	0	1	1	1	2	3	1	2	2	2	2	3	1	2	2	2	2	3	1	2	2	2	0	0	0	0	0	0
O75794	Cell division cycle protein 123 homolog OS=Homo sapiens OX=9606 GN=CDC123 PE=1 SV=1	CDC123	39.134	19	13	6	6	6	2	5	0	3	1	2	4	6	3	4	3	5	4	6	3	4	3	5	4	6	3	4	3	5	1271600	2718800	1162100	1681500	1106400	1700400	0.791387	1.69206	0.723239	1.04649	0.688574	1.05825
O75817	Ribonuclease P protein subunit p20 OS=Homo sapiens OX=9606 GN=POP7 PE=1 SV=2	POP7	15.651	10.7	3	1	1	1	0	0	0	1	1	1	0	1	0	1	1	1	0	1	0	1	1	1	0	1	0	1	1	1	0	0	0	0	0	0
O75821	Eukaryotic translation initiation factor 3 subunit G OS=Homo sapiens OX=9606 GN=EIF3G PE=1 SV=2	EIF3G	35.611	57.5	65	16	16	16	7	10	5	16	14	13	9	14	6	15	13	15	9	14	6	15	13	15	9	14	6	15	13	15	6708900	8746600	4140600	10815000	8954600	11018000	0.798937	1.0416	0.493088	1.28792	1.06637	1.31209
O75822	Eukaryotic translation initiation factor 3 subunit J OS=Homo sapiens OX=9606 GN=EIF3J PE=1 SV=2	EIF3J	29.062	32.9	15	8	8	8	1	4	0	3	3	4	4	6	3	7	7	8	4	6	3	7	7	8	4	6	3	7	7	8	1824400	3005000	1492400	3067600	4162800	3975600	0.624516	1.02865	0.510868	1.05008	1.42498	1.3609
O75828	Carbonyl reductase [NADPH] 3 OS=Homo sapiens OX=9606 GN=CBR3 PE=1 SV=3	CBR3	30.85	13.4	6	3	1	1	1	1	1	1	1	1	1	3	2	3	3	3	1	1	1	1	1	1	1	1	1	1	1	1	0	0	0	0	0	0
O75844	CAAX prenyl protease 1 homolog OS=Homo sapiens OX=9606 GN=ZMPSTE24 PE=1 SV=2	ZMPSTE24	54.812	9.1	7	3	3	3	0	3	0	1	1	2	1	3	0	2	3	3	1	3	0	2	3	3	1	3	0	2	3	3	0	600120	0	554800	391980	368610		1.25318		1.15854	0.818539	0.769738
O75874	Isocitrate dehydrogenase [NADP] cytoplasmic OS=Homo sapiens OX=9606 GN=IDH1 PE=1 SV=2	IDH1	46.659	11.8	8	4	4	4	1	2	0	1	2	2	2	4	1	2	3	4	2	4	1	2	3	4	2	4	1	2	3	4	1115100	1088100	0	967940	1070000	1040100	1.05572	1.03016		0.916395	1.01302	0.984712
O75879	Glutamyl-tRNA(Gln) amidotransferase subunit B, mitochondrial OS=Homo sapiens OX=9606 GN=GATB PE=1 SV=1	GATB	61.863	4.5	4	1	1	1	0	1	0	1	1	1	0	1	0	1	1	1	0	1	0	1	1	1	0	1	0	1	1	1	0	0	0	0	0	0
O75886	Signal transducing adapter molecule 2 OS=Homo sapiens OX=9606 GN=STAM2 PE=1 SV=1	STAM2	58.164	13.3	7	5	3	3	0	2	0	2	1	2	2	5	0	5	4	4	1	3	0	3	2	2	1	3	0	3	2	2	0	3252500	0	2779800	2358800	2097600		1.24038		1.06011	0.899559	0.799947
O75909	Cyclin-K OS=Homo sapiens OX=9606 GN=CCNK PE=1 SV=2	CCNK	64.239	4.1	3	1	1	1	0	0	0	1	1	1	1	0	0	1	1	1	1	0	0	1	1	1	1	0	0	1	1	1	0	0	0	0	0	0
O75915	PRA1 family protein 3 OS=Homo sapiens OX=9606 GN=ARL6IP5 PE=1 SV=1	ARL6IP5	21.614	10.1	1	1	1	1	0	0	0	0	0	1	0	1	0	0	0	1	0	1	0	0	0	1	0	1	0	0	0	1	0	0	0	0	0	0
O75928	E3 SUMO-protein ligase PIAS2 OS=Homo sapiens OX=9606 GN=PIAS2 PE=1 SV=3	PIAS2	68.24	3.9	1	1	1	1	0	0	0	0	1	0	0	1	0	1	1	0	0	1	0	1	1	0	0	1	0	1	1	0	0	0	0	0	0	0
O75934	Pre-mRNA-splicing factor SPF27 OS=Homo sapiens OX=9606 GN=BCAS2 PE=1 SV=1	BCAS2	26.131	44.4	10	6	6	6	1	1	2	2	2	2	2	1	3	3	4	5	2	1	3	3	4	5	2	1	3	3	4	5	0	0	0	979330	1242000	1053900				0.897033	1.13763	0.965337
O75935	Dynactin subunit 3 OS=Homo sapiens OX=9606 GN=DCTN3 PE=1 SV=1	DCTN3	21.119	9.1	2	2	2	2	2	0	0	0	0	0	2	0	2	2	1	0	2	0	2	2	1	0	2	0	2	2	1	0	1232600	0	1993800	1134300	0	0	0.847983		1.37166	0.780356
O75937	DnaJ homolog subfamily C member 8 OS=Homo sapiens OX=9606 GN=DNAJC8 PE=1 SV=2	DNAJC8	29.841	32	24	7	7	7	1	4	0	6	6	7	4	5	1	5	6	6	4	5	1	5	6	6	4	5	1	5	6	6	3325500	3348000	0	3830800	5017100	5249000	0.800538	0.805955		0.922178	1.20775	1.26358
O75940	Survival of motor neuron-related-splicing factor 30 OS=Homo sapiens OX=9606 GN=SMNDC1 PE=1 SV=1	SMNDC1	26.711	24.4	10	3	3	3	1	1	1	2	3	2	2	3	1	3	3	3	2	3	1	3	3	3	2	3	1	3	3	3	1715400	1770200	0	2682200	2963400	2313300	0.749443	0.773385		1.17183	1.29468	1.01066
O75947	ATP synthase subunit d, mitochondrial OS=Homo sapiens OX=9606 GN=ATP5PD PE=1 SV=3	ATP5PD	18.491	21.7	11	3	3	3	1	2	2	2	2	2	2	2	2	2	2	2	2	2	2	2	2	2	2	2	2	2	2	2	1741200	1831400	0	1701100	1614700	2843200	0.894611	0.940955		0.874008	0.829617	1.46081
O75955	Flotillin-1 OS=Homo sapiens OX=9606 GN=FLOT1 PE=1 SV=3	FLOT1	47.355	3	1	1	1	1	0	1	0	0	0	0	0	1	0	0	0	0	0	1	0	0	0	0	0	1	0	0	0	0	0	0	0	0	0	0
O75962	Triple functional domain protein OS=Homo sapiens OX=9606 GN=TRIO PE=1 SV=2	TRIO	346.9	0.8	2	1	1	1	0	1	0	1	0	0	0	1	0	1	0	1	0	1	0	1	0	1	0	1	0	1	0	1	0	0	0	0	0	0
O75964	ATP synthase subunit g, mitochondrial OS=Homo sapiens OX=9606 GN=ATP5MG PE=1 SV=3	ATP5MG	11.428	44.7	14	4	4	4	3	4	1	1	3	2	4	4	2	4	4	4	4	4	2	4	4	4	4	4	2	4	4	4	9610900	14324000	5986100	11234000	9212600	11085000	0.938372	1.39854	0.58446	1.09685	0.899484	1.0823
O75970	Multiple PDZ domain protein OS=Homo sapiens OX=9606 GN=MPDZ PE=1 SV=2	MPDZ	221.62	1.5	3	2	1	1	0	0	0	1	1	1	0	0	0	2	1	1	0	0	0	1	1	1	0	0	0	1	1	1	0	0	0	0	0	0
O75976	Carboxypeptidase D OS=Homo sapiens OX=9606 GN=CPD PE=1 SV=2	CPD	152.93	0.7	1	1	1	1	0	0	0	0	1	0	0	0	0	1	1	1	0	0	0	1	1	1	0	0	0	1	1	1	0	0	0	0	0	0
O76003	Glutaredoxin-3 OS=Homo sapiens OX=9606 GN=GLRX3 PE=1 SV=2	GLRX3	37.432	23.6	19	6	6	6	3	4	3	2	2	5	4	5	3	5	4	6	4	5	3	5	4	6	4	5	3	5	4	6	1892200	2868300	1805700	2003700	2087000	2030500	0.894841	1.35645	0.853934	0.94757	0.986963	0.960244
O76021	Ribosomal L1 domain-containing protein 1 OS=Homo sapiens OX=9606 GN=RSL1D1 PE=1 SV=3	RSL1D1	54.972	37.6	70	14	14	14	9	9	10	14	16	12	12	13	9	14	13	13	12	13	9	14	13	13	12	13	9	14	13	13	7765400	4535200	9034000	7073800	6208300	6704500	1.12757	0.658529	1.31177	1.02714	0.901469	0.97352
O76031	ATP-dependent Clp protease ATP-binding subunit clpX-like, mitochondrial OS=Homo sapiens OX=9606 GN=CLPX PE=1 SV=2	CLPX	69.223	5.5	6	3	3	3	1	1	0	2	1	1	3	2	0	2	3	3	3	2	0	2	3	3	3	2	0	2	3	3	1081900	850500	0	1016500	606130	884870	1.21838	0.957792		1.14473	0.682594	0.996498
O76041	Nebulette OS=Homo sapiens OX=9606 GN=NEBL PE=1 SV=1	NEBL	116.45	4.7	9	4	3	4	1	3	1	1	1	2	3	4	1	3	2	4	2	3	1	2	1	3	3	4	1	3	2	4	2979700	2241700	0	1999500	2150700	1982100	1.31221	0.987211		0.88055	0.947136	0.872887
O76071	Probable cytosolic iron-sulfur protein assembly protein CIAO1 OS=Homo sapiens OX=9606 GN=CIAO1 PE=1 SV=1	CIAO1	37.84	21.2	8	5	5	5	0	3	0	1	1	3	4	4	0	4	3	4	4	4	0	4	3	4	4	4	0	4	3	4	998270	1895900	0	1190700	1224200	1403000	0.743638	1.41231		0.886984	0.911939	1.04513
O76080	AN1-type zinc finger protein 5 OS=Homo sapiens OX=9606 GN=ZFAND5 PE=1 SV=1	ZFAND5	23.132	28.6	13	4	4	4	4	3	2	3	0	1	4	3	2	4	1	3	4	3	2	4	1	3	4	3	2	4	1	3	2906700	1450400	1782600	1126700	0	1012300	1.75553	0.875983	1.07662	0.680481		0.611388
O76094	Signal recognition particle subunit SRP72 OS=Homo sapiens OX=9606 GN=SRP72 PE=1 SV=3	SRP72	74.605	56.2	91	28	28	28	11	17	7	17	16	23	22	26	16	27	26	28	22	26	16	27	26	28	22	26	16	27	26	28	8417800	12668000	4473500	15560000	11918000	16185000	0.729632	1.09803	0.387751	1.3487	1.03302	1.40287
O94761	ATP-dependent DNA helicase Q4 OS=Homo sapiens OX=9606 GN=RECQL4 PE=1 SV=2	RECQL4	133.07	0.9	0	1	1	1	0	0	0	0	0	0	0	0	0	0	0	1	0	0	0	0	0	1	0	0	0	0	0	1	0	0	0	0	0	0
O94763	Unconventional prefoldin RPB5 interactor 1 OS=Homo sapiens OX=9606 GN=URI1 PE=1 SV=3	URI1	59.832	1.7	3	1	1	1	0	1	0	1	0	1	0	1	0	1	1	1	0	1	0	1	1	1	0	1	0	1	1	1	0	0	0	0	0	0
O94776	Metastasis-associated protein MTA2 OS=Homo sapiens OX=9606 GN=MTA2 PE=1 SV=1	MTA2	75.022	26.3	15	12	10	12	1	0	0	2	8	4	5	9	4	10	10	9	3	7	3	8	8	7	5	9	4	10	10	9	2758300	2133300	1854400	4009100	6156700	3988500	0.791845	0.612422	0.532356	1.15092	1.76745	1.14501
O94788	Retinal dehydrogenase 2 OS=Homo sapiens OX=9606 GN=ALDH1A2 PE=1 SV=3	ALDH1A2	56.723	16.8	8	6	6	6	0	4	0	2	0	2	2	6	2	4	2	5	2	6	2	4	2	5	2	6	2	4	2	5	0	1995200	0	1470800	1341100	1477200		1.26996		0.936174	0.853619	0.940248
O94804	Serine/threonine-protein kinase 10 OS=Homo sapiens OX=9606 GN=STK10 PE=1 SV=1	STK10	112.13	8.4	9	6	4	4	0	3	0	3	0	3	2	5	0	6	3	5	1	3	0	4	1	3	1	3	0	4	1	3	0	2071900	0	2085400	0	1787300		1.0456		1.05242		0.901978
O94811	Tubulin polymerization-promoting protein OS=Homo sapiens OX=9606 GN=TPPP PE=1 SV=1	TPPP	23.693	7.3	0	1	1	1	0	0	0	0	0	0	0	0	0	0	0	1	0	0	0	0	0	1	0	0	0	0	0	1	0	0	0	0	0	0
O94822	E3 ubiquitin-protein ligase listerin OS=Homo sapiens OX=9606 GN=LTN1 PE=1 SV=6	LTN1	200.55	0.9	0	1	1	1	0	0	0	0	0	0	0	0	0	0	1	0	0	0	0	0	1	0	0	0	0	0	1	0	0	0	0	0	0	0
O94829	Importin-13 OS=Homo sapiens OX=9606 GN=IPO13 PE=1 SV=3	IPO13	108.19	1.3	2	1	1	1	0	1	0	1	0	0	0	1	0	1	1	1	0	1	0	1	1	1	0	1	0	1	1	1	0	0	0	0	0	0
O94832	Unconventional myosin-Id OS=Homo sapiens OX=9606 GN=MYO1D PE=1 SV=2	MYO1D	116.2	52.2	229	45	45	45	46	31	50	34	36	32	42	42	40	37	40	39	42	42	40	37	40	39	42	42	40	37	40	39	23052000	7320300	35461000	6862900	9297500	6316400	1.56621	0.497359	2.4093	0.466282	0.631694	0.429151
O94842	TOX high mobility group box family member 4 OS=Homo sapiens OX=9606 GN=TOX4 PE=1 SV=1	TOX4	66.194	17.2	34	8	8	8	4	6	0	8	9	7	7	7	1	8	8	8	7	7	1	8	8	8	7	7	1	8	8	8	3851500	10412000	0	18607000	25957000	16253000	0.256491	0.693389		1.23914	1.72861	1.08237
O94874	E3 UFM1-protein ligase 1 OS=Homo sapiens OX=9606 GN=UFL1 PE=1 SV=2	UFL1	89.594	4.7	4	3	3	3	0	1	0	1	1	1	2	2	1	2	3	2	2	2	1	2	3	2	2	2	1	2	3	2	0	0	0	1927100	2361300	1594500				0.98273	1.20415	0.813119
O94886	CSC1-like protein 1 OS=Homo sapiens OX=9606 GN=TMEM63A PE=1 SV=3	TMEM63A	92.125	1.5	1	1	1	1	0	1	0	0	0	0	1	1	1	1	1	1	1	1	1	1	1	1	1	1	1	1	1	1	0	0	0	0	0	0
O94888	UBX domain-containing protein 7 OS=Homo sapiens OX=9606 GN=UBXN7 PE=1 SV=2	UBXN7	54.862	16.6	6	6	6	6	0	1	0	0	3	2	2	5	2	6	6	5	2	5	2	6	6	5	2	5	2	6	6	5	0	1589900	0	1599400	1876800	1376700		0.987086		0.992984	1.16521	0.854722
O94905	Erlin-2 OS=Homo sapiens OX=9606 GN=ERLIN2 PE=1 SV=1	ERLIN2	37.839	26.3	17	7	5	7	2	3	2	2	4	4	7	7	4	6	6	7	5	5	3	4	4	5	7	7	4	6	6	7	4989300	3075000	5458000	2589300	2738200	2843800	1.37994	0.850481	1.50957	0.716147	0.757329	0.786536
O94906	Pre-mRNA-processing factor 6 OS=Homo sapiens OX=9606 GN=PRPF6 PE=1 SV=1	PRPF6	106.92	13.3	24	11	11	11	4	5	0	5	6	4	8	8	5	9	10	9	8	8	5	9	10	9	8	8	5	9	10	9	2562100	1357700	1836100	1523800	1571400	1659100	1.46264	0.775076	1.04818	0.869898	0.897071	0.947137
O94913	Pre-mRNA cleavage complex 2 protein Pcf11 OS=Homo sapiens OX=9606 GN=PCF11 PE=1 SV=3	PCF11	173.05	3	2	3	3	3	0	0	0	1	0	1	0	1	0	2	1	3	0	1	0	2	1	3	0	1	0	2	1	3	0	0	0	0	0	0
O94927	HAUS augmin-like complex subunit 5 OS=Homo sapiens OX=9606 GN=HAUS5 PE=1 SV=2	HAUS5	71.682	16	6	6	6	6	1	1	0	0	2	2	2	4	0	4	5	6	2	4	0	4	5	6	2	4	0	4	5	6	0	924980	0	982200	1058600	1021000		0.928047		0.985457	1.06211	1.02439
O94966	Ubiquitin carboxyl-terminal hydrolase 19 OS=Homo sapiens OX=9606 GN=USP19 PE=1 SV=2	USP19	145.65	3.4	3	2	2	2	0	2	0	0	1	0	1	2	0	0	1	2	1	2	0	0	1	2	1	2	0	0	1	2	0	576280	0	0	0	459470		1.11278				0.887222
O94973	AP-2 complex subunit alpha-2 OS=Homo sapiens OX=9606 GN=AP2A2 PE=1 SV=2	AP2A2	103.96	14.3	7	7	3	3	0	2	0	1	2	2	5	5	2	6	6	6	1	1	0	2	2	2	1	1	0	2	2	2	0	0	0	506230	1243400	0				0.578671	1.42133
O94979	Protein transport protein Sec31A OS=Homo sapiens OX=9606 GN=SEC31A PE=1 SV=3	SEC31A	133.01	3.9	5	4	4	4	0	3	0	0	1	1	2	3	0	3	4	3	2	3	0	3	4	3	2	3	0	3	4	3	765870	1784500	0	751750	760260	812370	0.785548	1.83035		0.771065	0.779794	0.833243
O94992	Protein HEXIM1 OS=Homo sapiens OX=9606 GN=HEXIM1 PE=1 SV=1	HEXIM1	40.623	23.4	9	4	4	4	0	1	0	1	3	4	0	2	0	3	3	4	0	2	0	3	3	4	0	2	0	3	3	4	0	955120	0	1909000	1853300	1742400		0.591422		1.18208	1.14759	1.07892
O95070	Protein YIF1A OS=Homo sapiens OX=9606 GN=YIF1A PE=1 SV=2	YIF1A	32.011	4.1	1	1	1	1	0	0	0	0	0	1	0	1	0	1	1	1	0	1	0	1	1	1	0	1	0	1	1	1	0	0	0	0	0	0
O95104	SR-related and CTD-associated factor 4 OS=Homo sapiens OX=9606 GN=SCAF4 PE=1 SV=3	SCAF4	125.87	5.5	12	5	5	5	2	2	0	2	4	2	3	4	0	5	5	5	3	4	0	5	5	5	3	4	0	5	5	5	1629900	1486200	0	1581400	2023900	1292300	1.01695	0.927287		0.986685	1.26277	0.806307
O95163	Elongator complex protein 1 OS=Homo sapiens OX=9606 GN=ELP1 PE=1 SV=3	ELP1	150.25	46.9	163	42	42	42	12	24	8	37	45	37	26	31	13	39	39	38	26	31	13	39	39	38	26	31	13	39	39	38	5737500	8900400	3575900	12303000	15333000	12478000	0.590199	0.915557	0.367842	1.26557	1.57726	1.28357
O95168	NADH dehydrogenase [ubiquinone] 1 beta subcomplex subunit 4 OS=Homo sapiens OX=9606 GN=NDUFB4 PE=1 SV=3	NDUFB4	15.208	21.7	6	2	2	2	1	1	0	1	1	2	1	1	0	1	1	2	1	1	0	1	1	2	1	1	0	1	1	2	0	0	0	0	0	0
O95197	Reticulon-3 OS=Homo sapiens OX=9606 GN=RTN3 PE=1 SV=2	RTN3	112.61	1.1	3	1	1	1	0	0	0	1	1	1	1	1	0	1	1	1	1	1	0	1	1	1	1	1	0	1	1	1	0	0	0	0	0	0
O95202	Mitochondrial proton/calcium exchanger protein OS=Homo sapiens OX=9606 GN=LETM1 PE=1 SV=1	LETM1	83.353	1.6	3	1	1	1	1	1	0	0	0	1	1	1	0	1	1	1	1	1	0	1	1	1	1	1	0	1	1	1	0	0	0	0	0	0
O95218	Zinc finger Ran-binding domain-containing protein 2 OS=Homo sapiens OX=9606 GN=ZRANB2 PE=1 SV=2	ZRANB2	37.404	28.2	16	9	9	9	0	0	0	5	6	5	5	6	2	8	8	9	5	6	2	8	8	9	5	6	2	8	8	9	1328000	1152000	0	3175600	2326900	3500300	0.578256	0.50162		1.38276	1.01321	1.52415
O95219	Sorting nexin-4 OS=Homo sapiens OX=9606 GN=SNX4 PE=1 SV=1	SNX4	51.908	21.8	16	8	8	8	0	4	0	3	7	2	1	6	1	4	7	5	1	6	1	4	7	5	1	6	1	4	7	5	0	1904400	0	1832600	2218200	1761800		0.987119		0.949903	1.14977	0.913205
O95232	Luc7-like protein 3 OS=Homo sapiens OX=9606 GN=LUC7L3 PE=1 SV=2	LUC7L3	51.466	19.4	22	6	6	6	3	3	5	4	4	3	5	4	6	6	5	5	5	4	6	6	5	5	5	4	6	6	5	5	2790500	1920500	3396100	1665800	2508400	1966500	1.17513	0.808756	1.43016	0.701498	1.05633	0.828128
O95235	Kinesin-like protein KIF20A OS=Homo sapiens OX=9606 GN=KIF20A PE=1 SV=1	KIF20A	100.28	1.6	1	1	1	1	0	0	0	0	0	1	1	0	0	0	0	1	1	0	0	0	0	1	1	0	0	0	0	1	0	0	0	0	0	0
O95239	Chromosome-associated kinesin KIF4A OS=Homo sapiens OX=9606 GN=KIF4A PE=1 SV=3	KIF4A	139.88	8	14	9	9	9	1	1	1	3	3	5	1	2	1	7	7	8	1	2	1	7	7	8	1	2	1	7	7	8	0	0	0	1841200	2123100	1846900				0.950509	1.09604	0.953452
O95248	Myotubularin-related protein 5 OS=Homo sapiens OX=9606 GN=SBF1 PE=1 SV=4	SBF1	208.44	0.5	1	1	1	1	0	0	0	0	1	0	0	0	0	1	1	0	0	0	0	1	1	0	0	0	0	1	1	0	0	0	0	0	0	0
O95260	Arginyl-tRNA--protein transferase 1 OS=Homo sapiens OX=9606 GN=ATE1 PE=1 SV=2	ATE1	59.09	5.6	5	2	2	2	0	2	0	1	0	2	1	2	0	2	2	2	1	2	0	2	2	2	1	2	0	2	2	2	0	829700	0	705990	711670	776930		1.09738		0.93376	0.941272	1.02759
O95292	Vesicle-associated membrane protein-associated protein B/C OS=Homo sapiens OX=9606 GN=VAPB PE=1 SV=3	VAPB	27.228	22.6	21	5	4	5	4	4	1	4	4	4	5	5	1	5	5	4	4	4	0	4	4	3	5	5	1	5	5	4	5737100	7382700	0	6566500	6715900	6278700	0.877745	1.12951		1.00464	1.0275	0.960607
O95299	NADH dehydrogenase [ubiquinone] 1 alpha subcomplex subunit 10, mitochondrial OS=Homo sapiens OX=9606 GN=NDUFA10 PE=1 SV=1	NDUFA10	40.75	25.6	11	6	6	6	0	4	2	1	1	3	2	4	3	3	1	4	2	4	3	3	1	4	2	4	3	3	1	4	2211500	3391100	1499400	2880200	0	2209900	0.90694	1.3907	0.614906	1.18118		0.906284
O95347	Structural maintenance of chromosomes protein 2 OS=Homo sapiens OX=9606 GN=SMC2 PE=1 SV=2	SMC2	135.65	12.4	30	12	12	12	5	5	2	5	7	6	9	12	7	12	12	11	9	12	7	12	12	11	9	12	7	12	12	11	2538800	2287900	1966300	2181300	2093400	2179200	1.14991	1.03627	0.890608	0.98799	0.948177	0.987038
O95359	Transforming acidic coiled-coil-containing protein 2 OS=Homo sapiens OX=9606 GN=TACC2 PE=1 SV=3	TACC2	309.42	0.7	2	2	2	2	0	1	0	0	1	0	0	2	1	2	1	1	0	2	1	2	1	1	0	2	1	2	1	1	0	0	0	0	0	0
O95372	Acyl-protein thioesterase 2 OS=Homo sapiens OX=9606 GN=LYPLA2 PE=1 SV=1	LYPLA2	24.737	41.6	33	7	7	7	7	7	6	4	4	5	5	7	7	6	6	7	5	7	7	6	6	7	5	7	7	6	6	7	23785000	13391000	12952000	13302000	9914800	12648000	1.65956	0.934334	0.903704	0.928124	0.691788	0.882492
O95373	Importin-7 OS=Homo sapiens OX=9606 GN=IPO7 PE=1 SV=1	IPO7	119.52	30	114	24	23	24	11	17	3	27	30	26	15	18	6	22	23	23	15	17	6	21	22	22	15	18	6	22	23	23	3612400	5921000	1677400	19529000	22077000	16038000	0.314784	0.515955	0.146168	1.70175	1.92379	1.39755
O95376	E3 ubiquitin-protein ligase ARIH2 OS=Homo sapiens OX=9606 GN=ARIH2 PE=1 SV=1	ARIH2	57.818	15.6	14	6	6	6	1	2	0	3	5	3	2	3	0	6	6	5	2	3	0	6	6	5	2	3	0	6	6	5	1619000	1977200	0	1293000	1597800	1279800	1.04226	1.27285		0.832389	1.02861	0.823891
O95391	Pre-mRNA-splicing factor SLU7 OS=Homo sapiens OX=9606 GN=SLU7 PE=1 SV=2	SLU7	68.386	8.9	3	3	3	3	0	1	0	1	1	0	0	3	1	3	2	3	0	3	1	3	2	3	0	3	1	3	2	3	0	0	0	0	0	0
O95394	Phosphoacetylglucosamine mutase OS=Homo sapiens OX=9606 GN=PGM3 PE=1 SV=1	PGM3	59.851	5.7	3	3	3	3	0	2	0	1	0	0	1	3	0	3	2	3	1	3	0	3	2	3	1	3	0	3	2	3	0	1261600	0	794290	0	685820		1.38045		0.869118		0.750429
O95399	Urotensin-2 OS=Homo sapiens OX=9606 GN=UTS2 PE=1 SV=1	UTS2	14.295	6.5	4	1	1	1	1	1	0	1	0	1	1	1	1	1	1	1	1	1	1	1	1	1	1	1	1	1	1	1	0	0	0	0	0	0
O95425	Supervillin OS=Homo sapiens OX=9606 GN=SVIL PE=1 SV=2	SVIL	247.74	11.8	29	16	16	16	9	0	17	1	1	1	12	4	15	3	7	3	12	4	15	3	7	3	12	4	15	3	7	3	2680200	239870	4150000	203280	386980	324280	2.01402	0.180249	3.1185	0.152754	0.290794	0.243679
O95433	Activator of 90 kDa heat shock protein ATPase homolog 1 OS=Homo sapiens OX=9606 GN=AHSA1 PE=1 SV=1	AHSA1	38.274	65.1	66	17	17	17	10	13	6	14	12	11	12	15	9	16	15	16	12	15	9	16	15	16	12	15	9	16	15	16	23283000	23959000	13637000	20465000	18689000	20076000	1.16309	1.19686	0.681231	1.02232	0.933602	1.00289
O95453	Poly(A)-specific ribonuclease PARN OS=Homo sapiens OX=9606 GN=PARN PE=1 SV=1	PARN	73.45	5.3	2	3	3	3	0	0	0	1	1	0	2	1	1	2	3	2	2	1	1	2	3	2	2	1	1	2	3	2	0	0	0	0	0	0
O95456	Proteasome assembly chaperone 1 OS=Homo sapiens OX=9606 GN=PSMG1 PE=1 SV=1	PSMG1	32.854	13.9	13	3	3	3	2	3	1	3	2	2	3	3	2	3	3	3	3	3	2	3	3	3	3	3	2	3	3	3	1243400	795380	1071400	1031000	642780	914300	1.30924	0.837498	1.12813	1.0856	0.676817	0.962715
O95486	Protein transport protein Sec24A OS=Homo sapiens OX=9606 GN=SEC24A PE=1 SV=2	SEC24A	119.75	1	4	1	1	1	0	1	0	1	1	1	1	1	0	1	1	1	1	1	0	1	1	1	1	1	0	1	1	1	0	0	0	0	0	0
O95487	Protein transport protein Sec24B OS=Homo sapiens OX=9606 GN=SEC24B PE=1 SV=2	SEC24B	137.42	4.3	6	4	4	4	0	2	0	2	1	1	1	3	0	3	3	3	1	3	0	3	3	3	1	3	0	3	3	3	0	957600	0	559390	862840	874040		1.17718		0.687661	1.06069	1.07446
O95551	Tyrosyl-DNA phosphodiesterase 2 OS=Homo sapiens OX=9606 GN=TDP2 PE=1 SV=1	TDP2	40.929	20.7	18	6	6	6	4	6	0	2	2	4	4	6	0	3	3	4	4	6	0	3	3	4	4	6	0	3	3	4	3431500	2325700	0	1749200	958700	1564100	1.71076	1.15946		0.872054	0.477954	0.779773
O95563	Mitochondrial pyruvate carrier 2 OS=Homo sapiens OX=9606 GN=MPC2 PE=1 SV=1	MPC2	14.279	17.3	6	2	2	2	0	2	0	2	1	1	0	2	0	2	2	2	0	2	0	2	2	2	0	2	0	2	2	2	0	1017600	0	952350	701820	718550		1.2006		1.12361	0.828028	0.847767
O95573	Fatty acid CoA ligase Acsl3 OS=Homo sapiens OX=9606 GN=ACSL3 PE=1 SV=3	ACSL3	80.419	18.9	25	10	8	10	2	6	0	9	4	4	7	9	2	9	8	8	5	7	2	7	6	7	7	9	2	9	8	8	2015300	3361500	0	2392300	2312300	2717900	0.78727	1.31316		0.934543	0.903292	1.06174
O95613	Pericentrin OS=Homo sapiens OX=9606 GN=PCNT PE=1 SV=4	PCNT	378.03	0.3	1	1	1	1	1	0	0	0	0	0	1	0	0	0	0	0	1	0	0	0	0	0	1	0	0	0	0	0	0	0	0	0	0	0
O95630	STAM-binding protein OS=Homo sapiens OX=9606 GN=STAMBP PE=1 SV=1	STAMBP	48.076	39.2	17	11	11	11	1	5	0	7	2	2	6	8	2	8	7	6	6	8	2	8	7	6	6	8	2	8	7	6	1803400	2358600	0	1825300	1437200	2029500	0.953776	1.24741		0.965359	0.760102	1.07336
O95639	Cleavage and polyadenylation specificity factor subunit 4 OS=Homo sapiens OX=9606 GN=CPSF4 PE=1 SV=1	CPSF4	30.255	4.5	2	1	1	1	0	0	1	0	0	1	0	0	1	0	1	1	0	0	1	0	1	1	0	0	1	0	1	1	0	0	0	0	0	0
O95644	Nuclear factor of activated T-cells, cytoplasmic 1 OS=Homo sapiens OX=9606 GN=NFATC1 PE=1 SV=3	NFATC1	101.24	5.4	8	4	3	3	0	3	0	2	1	2	1	4	0	3	3	3	0	3	0	2	3	2	0	3	0	2	3	2	0	1266300	0	938920	627790	761870		1.409		1.04473	0.698538	0.847728
O95674	Phosphatidate cytidylyltransferase 2 OS=Homo sapiens OX=9606 GN=CDS2 PE=1 SV=1	CDS2	51.417	9	2	2	2	2	0	1	0	1	0	0	1	2	0	2	2	1	1	2	0	2	2	1	1	2	0	2	2	1	0	1370800	0	934330	0	0		1.18935		0.810653
O95684	Centrosomal protein 43 OS=Homo sapiens OX=9606 GN=CEP43 PE=1 SV=1	CEP43	43.064	32.8	19	7	7	7	2	5	0	3	3	6	2	6	0	6	4	6	2	6	0	6	4	6	2	6	0	6	4	6	1541500	5097600	0	3400400	4038900	3716700	0.433125	1.4323		0.955432	1.13484	1.0443
O95721	Synaptosomal-associated protein 29 OS=Homo sapiens OX=9606 GN=SNAP29 PE=1 SV=1	SNAP29	28.97	50.8	28	11	11	11	3	7	3	6	4	5	8	10	7	10	9	8	8	10	7	10	9	8	8	10	7	10	9	8	7015400	7493500	3870200	5697900	4216500	5424100	1.24838	1.33346	0.688697	1.01393	0.75032	0.965211
O95747	Serine/threonine-protein kinase OSR1 OS=Homo sapiens OX=9606 GN=OXSR1 PE=1 SV=1	OXSR1	58.022	17.1	19	6	6	6	2	6	0	3	4	4	3	6	0	6	6	6	3	6	0	6	6	6	3	6	0	6	6	6	978530	1494600	0	1152600	1230300	1088900	0.822995	1.25704		0.969397	1.03475	0.915822
O95757	Heat shock 70 kDa protein 4L OS=Homo sapiens OX=9606 GN=HSPA4L PE=1 SV=3	HSPA4L	94.511	13.2	13	8	6	6	1	2	0	3	4	3	1	3	1	5	6	5	1	2	0	4	5	4	1	2	0	4	5	4	0	1234400	0	1124400	0	988020		1.10648		1.00788		0.885635
O95777	U6 snRNA-associated Sm-like protein LSm8 OS=Homo sapiens OX=9606 GN=LSM8 PE=1 SV=3	LSM8	10.403	46.9	9	3	3	3	0	2	0	3	2	2	1	3	0	3	3	3	1	3	0	3	3	3	1	3	0	3	3	3	0	795110	0	2034000	1639800	1837000		0.504359		1.29022	1.04017	1.16526
O95782	AP-2 complex subunit alpha-1 OS=Homo sapiens OX=9606 GN=AP2A1 PE=1 SV=3	AP2A1	107.54	15.8	26	10	6	10	1	7	1	6	6	5	5	7	3	8	10	8	1	3	1	4	6	4	5	7	3	8	10	8	1267400	2133100	1237600	2046900	1829100	1687900	0.745383	1.25452	0.727857	1.20382	1.07573	0.992688
O95785	Protein Wiz OS=Homo sapiens OX=9606 GN=WIZ PE=1 SV=2	WIZ	178.67	0.8	1	1	1	1	0	0	0	0	1	0	0	0	0	0	1	1	0	0	0	0	1	1	0	0	0	0	1	1	0	0	0	0	0	0
O95793	Double-stranded RNA-binding protein Staufen homolog 1 OS=Homo sapiens OX=9606 GN=STAU1 PE=1 SV=2	STAU1	63.182	38	53	16	16	16	8	10	7	9	8	11	14	14	10	14	13	13	14	14	10	14	13	13	14	14	10	14	13	13	5754300	5251300	4119000	4671700	3119000	5210000	1.22757	1.12027	0.878711	0.996619	0.66538	1.11146
O95801	Tetratricopeptide repeat protein 4 OS=Homo sapiens OX=9606 GN=TTC4 PE=1 SV=3	TTC4	44.678	33.3	34	9	9	9	6	6	3	5	6	8	8	8	5	9	9	9	8	8	5	9	9	9	8	8	5	9	9	9	2419200	3316500	2254400	2297100	1748400	2358100	1.00844	1.38248	0.939744	0.957544	0.728819	0.982972
O95816	BAG family molecular chaperone regulator 2 OS=Homo sapiens OX=9606 GN=BAG2 PE=1 SV=1	BAG2	23.772	36.5	19	7	7	7	5	4	1	4	2	3	6	5	4	5	5	7	6	5	4	5	5	7	6	5	4	5	5	7	2666000	2647500	2378000	2235600	2218600	2129300	1.12056	1.11278	0.99951	0.939657	0.932511	0.894977
O95817	BAG family molecular chaperone regulator 3 OS=Homo sapiens OX=9606 GN=BAG3 PE=1 SV=3	BAG3	61.594	40.7	38	15	15	15	2	11	0	9	7	9	7	13	1	14	11	13	7	13	1	14	11	13	7	13	1	14	11	13	2295800	3939200	0	2996700	2495200	2925400	0.783426	1.34423		1.0226	0.85147	0.998273
O95819	Mitogen-activated protein kinase kinase kinase kinase 4 OS=Homo sapiens OX=9606 GN=MAP4K4 PE=1 SV=2	MAP4K4	142.1	14	18	13	7	8	2	5	0	3	2	6	7	12	4	12	9	12	2	6	2	6	5	6	2	7	2	7	5	7	3905900	5725900	6191700	5381700	3826700	4711200	0.787927	1.15507	1.24904	1.08564	0.77195	0.950378
O95831	Apoptosis-inducing factor 1, mitochondrial OS=Homo sapiens OX=9606 GN=AIFM1 PE=1 SV=1	AIFM1	66.9	45.4	65	20	20	20	8	14	5	12	15	11	16	18	10	18	20	17	16	18	10	18	20	17	16	18	10	18	20	17	5326000	6923400	3510600	6400400	6899900	7412600	0.876157	1.13894	0.577514	1.0529	1.13507	1.21941
O95835	Serine/threonine-protein kinase LATS1 OS=Homo sapiens OX=9606 GN=LATS1 PE=1 SV=1	LATS1	126.87	2.3	0	2	2	2	0	0	0	0	0	0	1	1	0	1	1	2	1	1	0	1	1	2	1	1	0	1	1	2	0	0	0	0	0	0
O95861	3'(2'),5'-bisphosphate nucleotidase 1 OS=Homo sapiens OX=9606 GN=BPNT1 PE=1 SV=1	BPNT1	33.392	13	13	4	4	4	1	3	1	3	2	3	4	4	1	4	3	4	4	4	1	4	3	4	4	4	1	4	3	4	1849100	2473500	0	1655300	1609100	1775800	0.987472	1.32092		0.883977	0.859305	0.948327
O95905	Protein ecdysoneless homolog OS=Homo sapiens OX=9606 GN=ECD PE=1 SV=1	ECD	72.757	34	54	16	16	16	9	11	5	10	8	11	10	13	8	13	13	15	10	13	8	13	13	15	10	13	8	13	13	15	4314500	7482100	3519100	5912700	4858800	6870600	0.785459	1.36212	0.640656	1.07641	0.884549	1.2508
O95983	Methyl-CpG-binding domain protein 3 OS=Homo sapiens OX=9606 GN=MBD3 PE=1 SV=1	MBD3	32.844	26.8	7	4	4	4	0	1	0	2	2	2	2	1	0	2	3	3	2	1	0	2	3	3	2	1	0	2	3	3	0	0	0	0	0	0
O95985	DNA topoisomerase 3-beta-1 OS=Homo sapiens OX=9606 GN=TOP3B PE=1 SV=1	TOP3B	96.661	25.6	24	15	14	15	0	3	0	8	8	5	2	12	0	13	12	12	2	11	0	13	12	11	2	12	0	13	12	12	896860	1800200	0	2139500	3218500	2028700	0.444705	0.892623		1.06086	1.59588	1.00592
O95999	B-cell lymphoma/leukemia 10 OS=Homo sapiens OX=9606 GN=BCL10 PE=1 SV=1	BCL10	26.251	4.3	0	1	1	1	0	0	0	0	0	0	0	1	0	0	0	0	0	1	0	0	0	0	0	1	0	0	0	0	0	0	0	0	0	0
O96000	NADH dehydrogenase [ubiquinone] 1 beta subcomplex subunit 10 OS=Homo sapiens OX=9606 GN=NDUFB10 PE=1 SV=3	NDUFB10	20.776	14	4	2	2	2	2	1	0	0	0	1	2	2	1	2	2	2	2	2	1	2	2	2	2	2	1	2	2	2	2453500	1297500	0	1222700	975510	1051700	1.75227	0.926665		0.873244	0.696702	0.751117
O96005	Cleft lip and palate transmembrane protein 1 OS=Homo sapiens OX=9606 GN=CLPTM1 PE=1 SV=1	CLPTM1	76.096	7.2	5	3	3	3	0	2	0	1	1	1	2	2	1	1	1	2	2	2	1	1	1	2	2	2	1	1	1	2	2019900	1847900	0	0	0	0	1.04447	0.95553
O96007	Molybdopterin synthase catalytic subunit OS=Homo sapiens OX=9606 GN=MOCS2 PE=1 SV=1	MOCS2	20.944	37.2	17	4	4	4	1	4	3	3	3	3	2	3	3	3	4	3	2	3	3	3	4	3	2	3	3	3	4	3	1124200	1983900	796790	1512300	1302000	1351400	0.835775	1.47491	0.592366	1.1243	0.967959	1.00469
O96008	Mitochondrial import receptor subunit TOM40 homolog OS=Homo sapiens OX=9606 GN=TOMM40 PE=1 SV=1	TOMM40	37.893	46.3	55	9	9	9	11	13	4	9	10	8	7	9	5	9	8	8	7	9	5	9	8	8	7	9	5	9	8	8	5447200	10510000	4068300	8085100	7804900	6763300	0.765795	1.47755	0.571942	1.13664	1.09725	0.950819
O96013	Serine/threonine-protein kinase PAK 4 OS=Homo sapiens OX=9606 GN=PAK4 PE=1 SV=1	PAK4	64.071	31	13	10	10	10	1	3	0	4	2	3	7	6	1	9	6	6	7	6	1	9	6	6	7	6	1	9	6	6	1432500	1505400	0	1628300	1163000	1740400	0.958887	1.00768		1.08995	0.778489	1.16499
O96019	Actin-like protein 6A OS=Homo sapiens OX=9606 GN=ACTL6A PE=1 SV=1	ACTL6A	47.46	5.4	2	2	2	2	0	0	0	1	0	1	2	2	1	1	2	1	2	2	1	1	2	1	2	2	1	1	2	1	0	0	0	0	0	0
P00338	L-lactate dehydrogenase A chain OS=Homo sapiens OX=9606 GN=LDHA PE=1 SV=2	LDHA	36.688	37.7	47	11	10	11	8	8	7	5	10	9	10	10	9	11	10	11	9	9	8	10	9	10	10	10	9	11	10	11	18442000	10559000	20193000	7517300	13376000	8144100	1.41442	0.809828	1.54871	0.576543	1.02588	0.624616
P00387	NADH-cytochrome b5 reductase 3 OS=Homo sapiens OX=9606 GN=CYB5R3 PE=1 SV=3	CYB5R3	34.234	4	3	1	1	1	1	1	1	0	0	0	1	1	1	1	1	1	1	1	1	1	1	1	1	1	1	1	1	1	0	0	0	0	0	0
P00403	Cytochrome c oxidase subunit 2 OS=Homo sapiens OX=9606 GN=MT-CO2 PE=1 SV=1	MT-CO2	25.565	37.4	21	5	5	5	3	5	1	4	4	4	4	5	2	5	4	5	4	5	2	5	4	5	4	5	2	5	4	5	5046700	13621000	3444500	6200500	4281100	6928100	0.766163	2.06787	0.522925	0.941326	0.649933	1.05179
P00414	Cytochrome c oxidase subunit 3 OS=Homo sapiens OX=9606 GN=MT-CO3 PE=1 SV=2	MT-CO3	29.95	5.4	1	1	1	1	0	0	0	0	0	1	1	1	1	1	1	1	1	1	1	1	1	1	1	1	1	1	1	1	0	0	0	0	0	0
P00441	Superoxide dismutase [Cu-Zn] OS=Homo sapiens OX=9606 GN=SOD1 PE=1 SV=2	SOD1	15.936	9.1	3	1	1	1	1	0	1	0	1	0	1	1	1	1	1	1	1	1	1	1	1	1	1	1	1	1	1	1	0	0	0	0	0	0
P00491	Purine nucleoside phosphorylase OS=Homo sapiens OX=9606 GN=PNP PE=1 SV=2	PNP	32.118	25.3	8	5	5	5	2	2	0	2	1	1	4	4	0	3	3	4	4	4	0	3	3	4	4	4	0	3	3	4	719140	1304500	0	0	951360	824200	0.757149	1.37345			1.00164	0.867762
P00492	Hypoxanthine-guanine phosphoribosyltransferase OS=Homo sapiens OX=9606 GN=HPRT1 PE=1 SV=2	HPRT1	24.579	49.5	28	9	9	9	3	8	1	6	5	5	6	8	3	7	6	6	6	8	3	7	6	6	6	8	3	7	6	6	2545700	3431400	2123300	2682700	2623800	2722100	0.947002	1.27648	0.789869	0.997966	0.976056	1.01262
P00519	Tyrosine-protein kinase ABL1 OS=Homo sapiens OX=9606 GN=ABL1 PE=1 SV=4	ABL1	122.87	1.3	0	1	1	1	0	0	0	0	0	0	0	1	0	1	0	0	0	1	0	1	0	0	0	1	0	1	0	0	0	0	0	0	0	0
P00558	Phosphoglycerate kinase 1 OS=Homo sapiens OX=9606 GN=PGK1 PE=1 SV=3	PGK1	44.614	32.6	25	10	10	10	6	5	3	2	6	3	8	6	5	5	8	8	8	6	5	5	8	8	8	6	5	5	8	8	2838500	1432600	2786300	1459300	2240300	1184200	1.42624	0.719827	1.40001	0.733243	1.12567	0.595016
P00846	ATP synthase subunit a OS=Homo sapiens OX=9606 GN=MT-ATP6 PE=1 SV=1	MT-ATP6	24.817	4.4	4	1	1	1	0	1	0	1	1	1	1	1	0	1	1	1	1	1	0	1	1	1	1	1	0	1	1	1	0	0	0	0	0	0
P00918	Carbonic anhydrase 2 OS=Homo sapiens OX=9606 GN=CA2 PE=1 SV=2	CA2	29.246	18.1	6	3	3	3	3	0	1	0	2	0	3	3	2	2	2	1	3	3	2	2	2	1	3	3	2	2	2	1	1980000	1098400	1651200	941730	1555500	0	1.3699	0.759946	1.14241	0.651551	1.0762
P00966	Argininosuccinate synthase OS=Homo sapiens OX=9606 GN=ASS1 PE=1 SV=2	ASS1	46.53	8.7	6	3	3	3	0	1	0	2	2	1	1	2	0	3	3	3	1	2	0	3	3	3	1	2	0	3	3	3	0	0	0	532010	617630	494540				0.970715	1.12694	0.902346
P0DOX7	Immunoglobulin kappa light chain OS=Homo sapiens OX=9606 PE=1 SV=1	--	23.379	11.2	0	1	1	1	0	0	0	0	0	0	0	0	0	1	0	0	0	0	0	1	0	0	0	0	0	1	0	0	0	0	0	0	0	0
P01893	Putative HLA class I histocompatibility antigen, alpha chain H OS=Homo sapiens OX=9606 GN=HLA-H PE=5 SV=3	HLA-H	40.891	6.6	2	1	1	1	0	0	0	1	0	1	1	0	0	1	0	1	1	0	0	1	0	1	1	0	0	1	0	1	0	0	0	0	0	0
P02545	Prelamin-A/C OS=Homo sapiens OX=9606 GN=LMNA PE=1 SV=1	LMNA	74.139	18.4	11	8	8	8	1	1	8	1	0	0	3	3	8	2	2	2	3	3	8	2	2	2	3	3	8	2	2	2	944580	570800	3368800	348420	349060	343590	0.956496	0.578001	3.4113	0.352815	0.353464	0.347925
P02786	Transferrin receptor protein 1 OS=Homo sapiens OX=9606 GN=TFRC PE=1 SV=2	TFRC	84.87	4.7	5	3	3	3	0	2	0	1	1	1	2	3	0	2	2	2	2	3	0	2	2	2	2	3	0	2	2	2	0	0	0	0	0	0
P03886	NADH-ubiquinone oxidoreductase chain 1 OS=Homo sapiens OX=9606 GN=MT-ND1 PE=1 SV=1	MT-ND1	35.66	6.3	4	1	1	1	0	1	0	1	1	1	1	1	0	1	1	1	1	1	0	1	1	1	1	1	0	1	1	1	0	0	0	0	0	0
P03923	NADH-ubiquinone oxidoreductase chain 6 OS=Homo sapiens OX=9606 GN=MT-ND6 PE=1 SV=2	MT-ND6	18.622	8	3	1	1	1	0	1	0	1	0	1	0	1	0	1	1	1	0	1	0	1	1	1	0	1	0	1	1	1	0	0	0	0	0	0
P03928	ATP synthase protein 8 OS=Homo sapiens OX=9606 GN=MT-ATP8 PE=1 SV=1	MT-ATP8	7.9916	29.4	2	2	2	2	0	1	0	1	0	0	1	1	1	2	2	1	1	1	1	2	2	1	1	1	1	2	2	1	0	0	0	0	0	0
P04049	RAF proto-oncogene serine/threonine-protein kinase OS=Homo sapiens OX=9606 GN=RAF1 PE=1 SV=1	RAF1	73.051	2.9	4	1	1	1	0	1	0	1	1	1	0	1	0	1	1	1	0	1	0	1	1	1	0	1	0	1	1	1	0	0	0	0	0	0
P04075	Fructose-bisphosphate aldolase A OS=Homo sapiens OX=9606 GN=ALDOA PE=1 SV=2	ALDOA	39.42	42.9	29	12	12	12	6	3	6	4	6	4	10	7	9	10	10	8	10	7	9	10	10	8	10	7	9	10	10	8	4982900	2471500	4941000	2331700	2788100	2113300	1.52316	0.755483	1.51035	0.712749	0.852261	0.645989
P04080	Cystatin-B OS=Homo sapiens OX=9606 GN=CSTB PE=1 SV=2	CSTB	11.139	33.7	13	2	2	2	2	2	2	2	3	2	2	1	2	1	2	1	2	1	2	1	2	1	2	1	2	1	2	1	0	3667600	0	3689900	3500000	3567000		1.01705		1.02323	0.970571	0.98915
P04083	Annexin A1 OS=Homo sapiens OX=9606 GN=ANXA1 PE=1 SV=2	ANXA1	38.714	3.2	1	1	1	1	1	0	0	0	0	0	1	1	1	1	0	1	1	1	1	1	0	1	1	1	1	1	0	1	0	0	0	0	0	0
P04150	Glucocorticoid receptor OS=Homo sapiens OX=9606 GN=NR3C1 PE=1 SV=1	NR3C1	85.658	1.8	1	1	1	1	0	0	0	1	0	0	1	1	0	1	1	1	1	1	0	1	1	1	1	1	0	1	1	1	0	0	0	0	0	0
P04181	Ornithine aminotransferase, mitochondrial OS=Homo sapiens OX=9606 GN=OAT PE=1 SV=1	OAT	48.534	18.7	11	6	6	6	3	4	0	0	1	3	4	5	2	5	5	5	4	5	2	5	5	5	4	5	2	5	5	5	1477300	1281500	0	1168400	772580	1124600	1.2682	1.10012		1.00303	0.663229	0.965425
P04183	Thymidine kinase, cytosolic OS=Homo sapiens OX=9606 GN=TK1 PE=1 SV=2	TK1	25.468	17.9	6	3	3	3	1	2	0	1	1	1	3	3	0	3	3	1	3	3	0	3	3	1	3	3	0	3	3	1	1698100	2513900	0	1701700	1651200	0	0.897884	1.32924		0.899787	0.873085
P04350	Tubulin beta-4A chain OS=Homo sapiens OX=9606 GN=TUBB4A PE=1 SV=2	TUBB4A	49.585	73.2	21	22	3	4	3	2	1	5	5	5	21	21	15	22	22	22	2	2	0	3	3	3	3	3	1	4	4	4	3017900	5210400	0	4482600	3654800	4414800	0.726137	1.25368		1.07856	0.879382	1.06225
P04406	Glyceraldehyde-3-phosphate dehydrogenase OS=Homo sapiens OX=9606 GN=GAPDH PE=1 SV=3	GAPDH	36.053	69	50	16	16	16	4	13	4	9	12	8	14	16	14	13	16	15	14	16	14	13	16	15	14	16	14	13	16	15	27104000	58963000	19400000	48448000	44316000	39201000	0.684929	1.49002	0.490246	1.2243	1.11988	0.990625
P04637	Cellular tumor antigen p53 OS=Homo sapiens OX=9606 GN=TP53 PE=1 SV=4	TP53	43.653	42	58	15	15	15	5	13	4	12	14	10	12	14	11	15	15	14	12	14	11	15	15	14	12	14	11	15	15	14	5982900	7802200	4881500	8435900	10225000	8996500	0.77492	1.01056	0.632264	1.09264	1.32437	1.16525
P04792	Heat shock protein beta-1 OS=Homo sapiens OX=9606 GN=HSPB1 PE=1 SV=2	HSPB1	22.782	4.9	1	1	1	1	0	0	1	0	0	0	1	0	1	0	0	0	1	0	1	0	0	0	1	0	1	0	0	0	0	0	0	0	0	0
P04843	Dolichyl-diphosphooligosaccharide--protein glycosyltransferase subunit 1 OS=Homo sapiens OX=9606 GN=RPN1 PE=1 SV=1	RPN1	68.569	60.3	177	29	29	29	25	35	19	33	35	30	27	29	24	29	28	28	27	29	24	29	28	28	27	29	24	29	28	28	14772000	23388000	9579100	22351000	23394000	21336000	0.771921	1.22216	0.500562	1.16797	1.22247	1.11493
P04844	Dolichyl-diphosphooligosaccharide--protein glycosyltransferase subunit 2 OS=Homo sapiens OX=9606 GN=RPN2 PE=1 SV=3	RPN2	69.283	40.4	65	17	17	17	8	13	4	13	13	14	10	15	7	15	15	16	10	15	7	15	15	16	10	15	7	15	15	16	4543300	6291700	2788500	5295000	5226000	5256100	0.927185	1.28399	0.56907	1.08059	1.06651	1.07265
P04899	Guanine nucleotide-binding protein G(i) subunit alpha-2 OS=Homo sapiens OX=9606 GN=GNAI2 PE=1 SV=3	GNAI2	40.45	12.4	0	4	1	1	0	0	0	0	0	0	3	3	3	3	4	3	0	0	1	0	1	0	0	0	1	0	1	0	0	0	0	0	0	0
P05023	Sodium/potassium-transporting ATPase subunit alpha-1 OS=Homo sapiens OX=9606 GN=ATP1A1 PE=1 SV=1	ATP1A1	112.89	34.6	131	32	32	32	22	28	12	21	22	26	25	27	17	28	29	30	25	27	17	28	29	30	25	27	17	28	29	30	7653400	11619000	4738300	8922100	7821500	9093500	0.921212	1.39854	0.570332	1.07392	0.941446	1.09455
P05091	Aldehyde dehydrogenase, mitochondrial OS=Homo sapiens OX=9606 GN=ALDH2 PE=1 SV=2	ALDH2	56.381	12.2	3	4	4	4	1	1	0	0	0	1	2	3	0	2	2	2	2	3	0	2	2	2	2	3	0	2	2	2	0	823230	0	0	0	832440		0.994437				1.00556
P05141	ADP/ATP translocase 2 OS=Homo sapiens OX=9606 GN=SLC25A5 PE=1 SV=7	SLC25A5	32.852	45.6	50	16	6	7	7	11	6	10	8	8	16	16	16	16	16	16	6	6	6	6	6	6	7	7	7	7	7	7	70069000	96106000	43748000	72238000	76891000	69458000	0.981107	1.34568	0.61256	1.01148	1.07663	0.972551
P05165	Propionyl-CoA carboxylase alpha chain, mitochondrial OS=Homo sapiens OX=9606 GN=PCCA PE=1 SV=4	PCCA	80.058	48.5	105	29	29	29	10	14	4	26	26	25	14	23	7	27	28	28	14	23	7	27	28	28	14	23	7	27	28	28	4051700	5579200	1522000	10743000	10884000	10208000	0.565513	0.778712	0.212432	1.49944	1.51913	1.42477
P05166	Propionyl-CoA carboxylase beta chain, mitochondrial OS=Homo sapiens OX=9606 GN=PCCB PE=1 SV=3	PCCB	58.215	55.5	93	22	22	22	8	16	2	26	21	20	12	20	5	22	21	20	12	20	5	22	21	20	12	20	5	22	21	20	3169500	5690000	1069000	9274800	8593600	8642400	0.521882	0.936901	0.176019	1.52716	1.415	1.42304
P05198	Eukaryotic translation initiation factor 2 subunit 1 OS=Homo sapiens OX=9606 GN=EIF2S1 PE=1 SV=3	EIF2S1	36.112	47	41	12	12	12	4	9	4	9	6	9	8	11	7	12	11	11	8	11	7	12	11	11	8	11	7	12	11	11	4275300	5252500	3271600	5185600	5152500	5352800	0.90037	1.10617	0.688992	1.09208	1.08511	1.12729
P05386	60S acidic ribosomal protein P1 OS=Homo sapiens OX=9606 GN=RPLP1 PE=1 SV=1	RPLP1	11.514	74.6	34	3	3	3	5	4	6	6	7	6	3	3	3	3	3	3	3	3	3	3	3	3	3	3	3	3	3	3	26768000	34159000	40713000	27693000	29539000	26557000	0.866143	1.1053	1.31737	0.896073	0.955805	0.859315
P05387	60S acidic ribosomal protein P2 OS=Homo sapiens OX=9606 GN=RPLP2 PE=1 SV=1	RPLP2	11.665	76.5	39	6	6	6	7	7	6	6	7	6	5	6	6	6	6	6	5	6	6	6	6	6	5	6	6	6	6	6	59084000	46591000	45815000	28167000	34048000	31493000	1.44579	1.14008	1.12109	0.689247	0.833155	0.770634
P05388	60S acidic ribosomal protein P0 OS=Homo sapiens OX=9606 GN=RPLP0 PE=1 SV=1	RPLP0	34.273	58	83	13	13	13	10	18	12	15	16	12	10	12	10	12	11	11	10	12	10	12	11	11	10	12	10	12	11	11	27096000	22603000	26588000	17852000	20578000	15537000	1.24815	1.04118	1.22474	0.822332	0.947902	0.715694
P05412	Transcription factor AP-1 OS=Homo sapiens OX=9606 GN=JUN PE=1 SV=2	JUN	35.675	4.5	4	1	1	1	0	1	0	1	1	1	0	1	0	1	1	1	0	1	0	1	1	1	0	1	0	1	1	1	0	0	0	0	0	0
P05455	Lupus La protein OS=Homo sapiens OX=9606 GN=SSB PE=1 SV=2	SSB	46.836	39.5	43	14	14	14	0	7	3	11	11	11	8	10	5	11	14	13	8	10	5	11	14	13	8	10	5	11	14	13	2159000	3885900	2448300	7975700	9956900	7338700	0.383657	0.69053	0.435066	1.41729	1.76936	1.3041
P05546	Heparin cofactor 2 OS=Homo sapiens OX=9606 GN=SERPIND1 PE=1 SV=3	SERPIND1	57.07	2.2	0	1	1	1	0	0	0	0	0	0	1	1	0	1	0	1	1	1	0	1	0	1	1	1	0	1	0	1	0	0	0	0	0	0
P05976	Myosin light chain 1/3, skeletal muscle isoform OS=Homo sapiens OX=9606 GN=MYL1 PE=1 SV=3	MYL1	21.145	6.2	2	1	1	1	1	0	0	0	1	0	1	0	0	1	1	0	1	0	0	1	1	0	1	0	0	1	1	0	0	0	0	0	0	0
P06312	Immunoglobulin kappa variable 4-1 OS=Homo sapiens OX=9606 GN=IGKV4-1 PE=1 SV=1	IGKV4-1	13.38	7.4	2	1	1	1	1	0	1	0	0	0	1	1	1	0	1	1	1	1	1	0	1	1	1	1	1	0	1	1	0	0	0	0	0	0
P06396	Gelsolin OS=Homo sapiens OX=9606 GN=GSN PE=1 SV=1	GSN	85.696	27.7	51	13	5	13	14	5	14	6	7	5	13	8	12	10	11	8	5	4	5	5	4	3	13	8	12	10	11	8	11847000	3750900	15063000	3029600	4421600	2594100	1.74622	0.552874	2.22025	0.446556	0.651734	0.382364
P06454	Prothymosin alpha OS=Homo sapiens OX=9606 GN=PTMA PE=1 SV=2	PTMA	12.203	34.2	9	4	4	4	1	1	1	1	3	2	2	3	2	4	4	4	2	3	2	4	4	4	2	3	2	4	4	4	0	2394600	0	3292400	4620800	4636500		0.64094		0.881246	1.23681	1.24101
P06493	Cyclin-dependent kinase 1 OS=Homo sapiens OX=9606 GN=CDK1 PE=1 SV=3	CDK1	34.095	70.4	66	16	15	16	8	16	2	11	14	15	13	14	6	14	16	15	12	13	5	13	15	14	13	14	6	14	16	15	9366500	11674000	8173800	8917100	8309800	9119400	1.01149	1.26068	0.88269	0.962959	0.897377	0.984806
P06576	ATP synthase subunit beta, mitochondrial OS=Homo sapiens OX=9606 GN=ATP5F1B PE=1 SV=3	ATP5F1B	56.559	67.5	87	21	21	21	11	16	6	16	17	21	16	19	10	19	18	20	16	19	10	19	18	20	16	19	10	19	18	20	15848000	21387000	8261600	16865000	14925000	17087000	1.00757	1.35972	0.525249	1.07223	0.948888	1.08634
P06730	Eukaryotic translation initiation factor 4E OS=Homo sapiens OX=9606 GN=EIF4E PE=1 SV=2	EIF4E	25.097	35.9	32	6	6	6	4	5	2	6	9	6	5	5	2	6	6	6	5	5	2	6	6	6	5	5	2	6	6	6	7365700	12747000	5340000	22823000	20649000	20592000	0.493698	0.854388	0.357922	1.52975	1.38403	1.38021
P06733	Alpha-enolase OS=Homo sapiens OX=9606 GN=ENO1 PE=1 SV=2	ENO1	47.168	56.7	60	17	17	17	10	11	7	7	13	12	15	16	11	14	14	13	15	16	11	14	14	13	15	16	11	14	14	13	9476100	8334600	8099200	6247800	7101000	7083900	1.22687	1.07909	1.04861	0.808906	0.91937	0.917156
P06737	Glycogen phosphorylase, liver form OS=Homo sapiens OX=9606 GN=PYGL PE=1 SV=4	PYGL	97.147	11.7	6	8	7	8	0	1	0	1	3	1	3	6	0	1	7	3	2	5	0	0	7	3	3	6	0	1	7	3	849540	1188500	0	0	1336900	646860	0.844935	1.18206			1.32965	0.643354
P06748	Nucleophosmin OS=Homo sapiens OX=9606 GN=NPM1 PE=1 SV=2	NPM1	32.575	46.9	136	13	13	13	18	22	18	24	31	23	13	12	9	13	13	12	13	12	9	13	13	12	13	12	9	13	13	12	63899000	61413000	62390000	82251000	104000000	92017000	0.822787	0.790776	0.803356	1.05909	1.33914	1.18484
P06753	Tropomyosin alpha-3 chain OS=Homo sapiens OX=9606 GN=TPM3 PE=1 SV=2	TPM3	32.95	49.1	80	20	6	12	15	11	20	12	10	12	20	17	18	17	18	17	6	4	6	4	4	4	12	9	11	9	10	9	189290000	51281000	238900000	48353000	52169000	56566000	1.78419	0.483358	2.25179	0.45576	0.491728	0.533173
Q16778	Histone H2B type 2-E OS=Homo sapiens OX=9606 GN=H2BC21 PE=1 SV=3	H2BC21	13.92	61.1	59	10	0	10	10	6	20	7	7	9	10	7	10	9	9	9	0	0	0	0	0	0	10	7	10	9	9	9	533860000	49530000	2841700000	200180000	197900000	203180000	0.795549	0.073809	4.23465	0.298305	0.294907	0.302775
P07195	L-lactate dehydrogenase B chain OS=Homo sapiens OX=9606 GN=LDHB PE=1 SV=2	LDHB	36.638	39.2	26	11	10	10	3	6	5	4	5	3	11	10	7	8	9	8	10	9	6	7	8	7	10	9	6	7	8	7	6178200	3938400	8462900	3330900	5076100	3541300	1.21428	0.774062	1.66332	0.654662	0.997668	0.696015
P07196	Neurofilament light polypeptide OS=Homo sapiens OX=9606 GN=NEFL PE=1 SV=3	NEFL	61.516	5.7	0	2	1	1	0	0	0	0	0	0	2	1	2	1	1	1	1	0	1	0	0	0	1	0	1	0	0	0	0	0	0	0	0	0
P07197	Neurofilament medium polypeptide OS=Homo sapiens OX=9606 GN=NEFM PE=1 SV=3	NEFM	102.47	3.8	3	3	2	2	0	0	1	0	1	1	3	2	3	1	3	3	2	1	2	0	2	2	2	1	2	0	2	2	0	0	899220	0	996590	843960			0.98463		1.09125	0.924121
P07237	Protein disulfide-isomerase OS=Homo sapiens OX=9606 GN=P4HB PE=1 SV=3	P4HB	57.116	10.8	12	5	5	5	0	1	0	5	4	2	3	4	0	4	5	4	3	4	0	4	5	4	3	4	0	4	5	4	854090	743770	0	1295900	1477400	1281700	0.755449	0.657871		1.14623	1.30677	1.13367
P07305	Histone H1.0 OS=Homo sapiens OX=9606 GN=H1-0 PE=1 SV=3	H1-0	20.863	8.8	2	2	2	2	0	0	2	0	0	0	1	1	2	2	1	2	1	1	2	2	1	2	1	1	2	2	1	2	0	0	5197500	631890	0	708780			2.38484	0.289939		0.325219
P07355	Annexin A2 OS=Homo sapiens OX=9606 GN=ANXA2 PE=1 SV=2	ANXA2	38.604	60.5	64	17	17	17	8	8	9	14	13	12	14	14	11	14	14	14	14	14	11	14	14	14	14	14	11	14	14	14	8614900	7693900	6615500	6394800	5797400	6131200	1.25315	1.11918	0.962308	0.930205	0.843305	0.891861
P07384	Calpain-1 catalytic subunit OS=Homo sapiens OX=9606 GN=CAPN1 PE=1 SV=1	CAPN1	81.889	1.8	2	1	1	1	0	1	0	0	1	0	0	1	0	1	1	1	0	1	0	1	1	1	0	1	0	1	1	1	0	0	0	0	0	0
P07437	Tubulin beta chain OS=Homo sapiens OX=9606 GN=TUBB PE=1 SV=2	TUBB	49.67	70.5	79	23	4	5	11	17	9	14	14	14	23	23	18	23	23	22	4	4	4	4	4	4	5	5	5	5	5	5	79245000	141170000	60385000	117770000	114200000	112230000	0.760752	1.35523	0.579696	1.13059	1.09632	1.07741
P07737	Profilin-1 OS=Homo sapiens OX=9606 GN=PFN1 PE=1 SV=2	PFN1	15.054	44.3	18	5	5	5	2	3	4	3	3	3	3	4	5	4	4	4	3	4	5	4	4	4	3	4	5	4	4	4	15805000	11393000	10892000	8281400	6708000	8073700	1.5507	1.11782	1.06866	0.812525	0.658151	0.792146
P07741	Adenine phosphoribosyltransferase OS=Homo sapiens OX=9606 GN=APRT PE=1 SV=2	APRT	19.608	18.3	6	2	2	2	0	2	0	1	2	1	0	2	0	1	2	2	0	2	0	1	2	2	0	2	0	1	2	2	0	991530	0	0	1141700	794580		1.01598			1.16985	0.814172
P07814	Bifunctional glutamate/proline--tRNA ligase OS=Homo sapiens OX=9606 GN=EPRS1 PE=1 SV=5	EPRS1	170.59	40	119	42	41	42	22	23	9	20	21	24	35	32	22	34	35	36	35	32	21	33	34	35	35	32	22	34	35	36	3887500	3228900	2628500	3038100	2867700	2852400	1.2606	1.04703	0.852344	0.985165	0.929909	0.924948
P07858	Cathepsin B OS=Homo sapiens OX=9606 GN=CTSB PE=1 SV=3	CTSB	37.821	3.2	1	1	1	1	0	1	0	0	0	0	1	1	1	1	1	1	1	1	1	1	1	1	1	1	1	1	1	1	0	0	0	0	0	0
P07900	Heat shock protein HSP 90-alpha OS=Homo sapiens OX=9606 GN=HSP90AA1 PE=1 SV=5	HSP90AA1	84.659	43.3	84	29	18	18	13	17	11	15	16	12	23	27	23	25	26	25	12	16	12	14	15	14	12	16	12	14	15	14	12238000	12160000	11528000	9260400	11331000	9517200	1.11196	1.10488	1.04745	0.841413	1.02955	0.864747
P07910	Heterogeneous nuclear ribonucleoproteins C1/C2 OS=Homo sapiens OX=9606 GN=HNRNPC PE=1 SV=4	HNRNPC	33.67	49.3	72	15	15	15	13	10	10	14	13	12	14	10	11	13	13	13	14	10	11	13	13	13	14	10	11	13	13	13	35662000	14859000	35571000	16834000	20533000	19257000	1.49928	0.624695	1.49546	0.707727	0.863239	0.809594
P07919	Cytochrome b-c1 complex subunit 6, mitochondrial OS=Homo sapiens OX=9606 GN=UQCRH PE=1 SV=2	UQCRH	10.739	27.5	17	2	2	2	3	3	4	2	2	3	2	2	2	2	2	2	2	2	2	2	2	2	2	2	2	2	2	2	10219000	10799000	5552100	7142500	5166100	7596200	1.31929	1.39417	0.716787	0.922111	0.666954	0.980684
P07951	Tropomyosin beta chain OS=Homo sapiens OX=9606 GN=TPM2 PE=1 SV=1	TPM2	32.85	31	9	12	0	2	0	1	2	2	2	2	12	12	12	11	12	11	0	0	0	0	0	0	2	2	2	2	2	2	15621000	6516500	21455000	4792500	4686700	0	1.47169	0.613934	2.02132	0.451512	0.441544
P07954	Fumarate hydratase, mitochondrial OS=Homo sapiens OX=9606 GN=FH PE=1 SV=3	FH	54.636	2.7	1	1	1	1	1	0	0	0	0	0	1	0	0	0	0	0	1	0	0	0	0	0	1	0	0	0	0	0	0	0	0	0	0	0
P08047	Transcription factor Sp1 OS=Homo sapiens OX=9606 GN=SP1 PE=1 SV=3	SP1	80.692	3.6	1	1	1	1	0	0	0	1	0	0	1	1	0	1	1	1	1	1	0	1	1	1	1	1	0	1	1	1	0	0	0	0	0	0
P08133	Annexin A6 OS=Homo sapiens OX=9606 GN=ANXA6 PE=1 SV=3	ANXA6	75.872	3.9	2	2	2	2	0	0	1	0	0	1	0	0	1	0	0	1	0	0	1	0	0	1	0	0	1	0	0	1	0	0	0	0	0	0
P08195	4F2 cell-surface antigen heavy chain OS=Homo sapiens OX=9606 GN=SLC3A2 PE=1 SV=3	SLC3A2	67.993	24.8	41	13	13	13	4	10	1	8	9	9	6	11	4	12	11	13	6	11	4	12	11	13	6	11	4	12	11	13	3425200	5806200	1490300	5944300	6246000	5242400	0.729946	1.23736	0.317599	1.26679	1.33109	1.11721
P08237	ATP-dependent 6-phosphofructokinase, muscle type OS=Homo sapiens OX=9606 GN=PFKM PE=1 SV=2	PFKM	85.182	23.2	17	14	11	11	1	5	0	4	3	4	6	11	1	12	11	12	5	8	0	9	8	9	5	8	0	9	8	9	12044000	21931000	0	14411000	12500000	12519000	0.82038	1.49384		0.981609	0.851441	0.852735
P08238	Heat shock protein HSP 90-beta OS=Homo sapiens OX=9606 GN=HSP90AB1 PE=1 SV=4	HSP90AB1	83.263	58.8	216	35	20	35	38	47	20	38	37	36	32	32	24	34	33	33	17	17	10	19	18	18	32	32	24	34	33	33	44331000	61058000	36858000	41255000	38141000	42768000	1.00596	1.38552	0.83638	0.936156	0.865493	0.970489
P08240	Signal recognition particle receptor subunit alpha OS=Homo sapiens OX=9606 GN=SRPRA PE=1 SV=2	SRPRA	69.81	10.7	11	5	5	5	0	2	0	2	4	3	1	2	1	5	5	4	1	2	1	5	5	4	1	2	1	5	5	4	0	1140700	0	1014200	1162300	1319700		0.984019		0.874895	1.00265	1.13843
P08243	Asparagine synthetase [glutamine-hydrolyzing] OS=Homo sapiens OX=9606 GN=ASNS PE=1 SV=4	ASNS	64.369	43.5	62	18	18	18	8	15	5	13	8	13	13	18	7	15	13	15	13	18	7	15	13	15	13	18	7	15	13	15	3606000	5084000	2092600	4145400	3604200	3733500	0.971719	1.37	0.563899	1.11707	0.971234	1.00608
P08559	Pyruvate dehydrogenase E1 component subunit alpha, somatic form, mitochondrial OS=Homo sapiens OX=9606 GN=PDHA1 PE=1 SV=3	PDHA1	43.295	40.5	25	10	10	10	1	9	2	3	5	5	6	10	4	10	8	8	6	10	4	10	8	8	6	10	4	10	8	8	2339900	4222500	2125400	2671000	2341500	2328200	0.875902	1.58062	0.795608	0.999844	0.876501	0.871523
P08574	Cytochrome c1, heme protein, mitochondrial OS=Homo sapiens OX=9606 GN=CYC1 PE=1 SV=3	CYC1	35.422	30.2	42	9	9	9	5	9	5	8	7	8	6	8	6	9	8	9	6	8	6	9	8	9	6	8	6	9	8	9	7103700	13266000	5837300	9410500	9144500	8535000	0.799711	1.49344	0.657144	1.0594	1.02946	0.960842
P08579	U2 small nuclear ribonucleoprotein B'' OS=Homo sapiens OX=9606 GN=SNRPB2 PE=1 SV=1	SNRPB2	25.486	31.1	20	7	5	7	3	2	0	4	6	5	6	7	4	7	7	7	4	5	3	5	5	5	6	7	4	7	7	7	2624400	2843700	2979300	5716100	5959200	7305200	0.574102	0.622075	0.651738	1.25043	1.30361	1.59805
P08621	U1 small nuclear ribonucleoprotein 70 kDa OS=Homo sapiens OX=9606 GN=SNRNP70 PE=1 SV=2	SNRNP70	51.556	27.2	32	10	10	10	6	2	5	6	6	7	7	9	6	9	8	10	7	9	6	9	8	10	7	9	6	9	8	10	2756700	2380800	2743300	2592900	3878400	2641700	0.973308	0.840589	0.968577	0.915475	1.36935	0.932705
P08670	Vimentin OS=Homo sapiens OX=9606 GN=VIM PE=1 SV=4	VIM	53.651	76.4	138	35	30	35	29	23	27	19	21	19	30	27	32	26	28	30	25	22	27	21	23	25	30	27	32	26	28	30	64440000	26607000	48189000	19734000	23802000	19145000	1.91485	0.790632	1.43195	0.586399	0.707281	0.568897
P08708	40S ribosomal protein S17 OS=Homo sapiens OX=9606 GN=RPS17 PE=1 SV=2	RPS17	15.55	56.3	44	7	7	7	8	7	3	10	9	7	7	7	5	7	7	7	7	7	5	7	7	7	7	7	5	7	7	7	24504000	23586000	16951000	33501000	42853000	33659000	0.839878	0.808413	0.580998	1.14825	1.46879	1.15367
P08754	Guanine nucleotide-binding protein G(i) subunit alpha-3 OS=Homo sapiens OX=9606 GN=GNAI3 PE=1 SV=3	GNAI3	40.532	20.1	15	6	3	6	2	1	2	3	4	3	5	5	4	6	6	6	2	2	2	3	3	3	5	5	4	6	6	6	3457600	2864200	2875400	2206700	1860000	2222900	1.33957	1.10967	1.11401	0.854935	0.720614	0.861211
P08758	Annexin A5 OS=Homo sapiens OX=9606 GN=ANXA5 PE=1 SV=2	ANXA5	35.936	10	4	3	3	3	2	1	1	0	0	0	2	1	1	0	3	1	2	1	1	0	3	1	2	1	1	0	3	1	794880	0	0	0	346280	0	1.39311				0.606891
P08865	40S ribosomal protein SA OS=Homo sapiens OX=9606 GN=RPSA PE=1 SV=4	RPSA	32.854	50.5	70	14	14	14	6	12	7	16	14	15	10	11	9	14	13	12	10	11	9	14	13	12	10	11	9	14	13	12	14384000	19605000	8886300	18594000	19825000	19276000	0.858146	1.16963	0.530155	1.10931	1.18276	1.15
P09012	U1 small nuclear ribonucleoprotein A OS=Homo sapiens OX=9606 GN=SNRPA PE=1 SV=3	SNRPA	31.279	11.7	2	3	1	1	0	1	0	1	0	0	2	3	1	3	3	3	0	1	0	1	1	1	0	1	0	1	1	1	0	0	0	0	0	0
P09110	3-ketoacyl-CoA thiolase, peroxisomal OS=Homo sapiens OX=9606 GN=ACAA1 PE=1 SV=2	ACAA1	44.292	3.1	4	1	1	1	0	1	0	1	1	1	0	1	0	1	1	1	0	1	0	1	1	1	0	1	0	1	1	1	0	0	0	0	0	0
P09132	Signal recognition particle 19 kDa protein OS=Homo sapiens OX=9606 GN=SRP19 PE=1 SV=3	SRP19	16.156	45.8	15	4	4	4	2	3	0	4	4	2	4	3	0	4	4	4	4	3	0	4	4	4	4	3	0	4	4	4	1906900	4792800	0	5415300	4596000	5608600	0.427181	1.07367		1.21313	1.02959	1.25643
P09211	Glutathione S-transferase P OS=Homo sapiens OX=9606 GN=GSTP1 PE=1 SV=2	GSTP1	23.356	30.5	5	4	4	4	1	1	3	0	0	0	1	1	3	1	2	1	1	1	3	1	2	1	1	1	3	1	2	1	0	0	0	0	0	0
P09234	U1 small nuclear ribonucleoprotein C OS=Homo sapiens OX=9606 GN=SNRPC PE=1 SV=1	SNRPC	17.394	18.9	6	2	2	2	1	2	0	2	0	1	1	2	0	2	2	2	1	2	0	2	2	2	1	2	0	2	2	2	0	8672800	0	5306500	5110500	5934700		1.38629		0.848209	0.816879	0.948622
P09429	High mobility group protein B1 OS=Homo sapiens OX=9606 GN=HMGB1 PE=1 SV=3	HMGB1	24.893	21.9	14	4	4	4	2	2	2	2	3	3	3	2	2	3	4	4	3	2	2	3	4	4	3	2	2	3	4	4	0	0	0	3487300	4640300	4013800				0.861672	1.14657	0.991764
P09493	Tropomyosin alpha-1 chain OS=Homo sapiens OX=9606 GN=TPM1 PE=1 SV=2	TPM1	32.708	46.5	50	18	6	8	10	8	9	7	8	8	17	17	17	17	18	16	5	6	6	6	6	5	7	8	8	8	8	7	102000000	25840000	124550000	28596000	27896000	29429000	1.80899	0.458277	2.20891	0.507155	0.49474	0.521928
P09543	2',3'-cyclic-nucleotide 3'-phosphodiesterase OS=Homo sapiens OX=9606 GN=CNP PE=1 SV=2	CNP	47.578	31.4	25	9	9	9	4	5	0	6	4	6	4	9	2	7	7	7	4	9	2	7	7	7	4	9	2	7	7	7	3481700	3516700	2680100	2932900	2874800	3354700	1.10877	1.11991	0.853494	0.934	0.915498	1.06832
P09622	Dihydrolipoyl dehydrogenase, mitochondrial OS=Homo sapiens OX=9606 GN=DLD PE=1 SV=2	DLD	54.177	11.2	8	4	4	4	1	1	0	3	2	1	2	2	0	4	4	2	2	2	0	4	4	2	2	2	0	4	4	2	1095800	0	0	893040	1073100	0	1.07363			0.874975	1.05139
P09651	Heterogeneous nuclear ribonucleoprotein A1 OS=Homo sapiens OX=9606 GN=HNRNPA1 PE=1 SV=5	HNRNPA1	38.746	43.8	94	13	12	12	15	14	10	20	22	13	12	12	11	13	13	12	11	11	10	12	12	11	11	11	10	12	12	11	39491000	37811000	36825000	50366000	58889000	49598000	0.867998	0.831072	0.8094	1.10703	1.29436	1.09015
P09661	U2 small nuclear ribonucleoprotein A' OS=Homo sapiens OX=9606 GN=SNRPA1 PE=1 SV=2	SNRPA1	28.415	49	23	10	10	10	3	3	2	6	5	4	6	8	5	9	9	10	6	8	5	9	9	10	6	8	5	9	9	10	5790500	7823400	4315500	12358000	15544000	10567000	0.616028	0.8323	0.459109	1.31472	1.65366	1.12418
P09874	Poly [ADP-ribose] polymerase 1 OS=Homo sapiens OX=9606 GN=PARP1 PE=1 SV=4	PARP1	113.08	52.2	139	45	45	45	23	5	49	20	21	21	36	20	43	32	31	32	36	20	43	32	31	32	36	20	43	32	31	32	12528000	2579000	53522000	4749000	5451600	4800400	0.898816	0.185029	3.83991	0.340715	0.391123	0.344403
P09884	DNA polymerase alpha catalytic subunit OS=Homo sapiens OX=9606 GN=POLA1 PE=1 SV=2	POLA1	165.91	15.4	42	18	18	18	1	4	0	15	12	10	4	9	2	17	16	16	4	9	2	17	16	16	4	9	2	17	16	16	1131400	1379800	1055100	3335300	2997900	2339000	0.554676	0.676455	0.517269	1.63515	1.46974	1.14671
P09936	Ubiquitin carboxyl-terminal hydrolase isozyme L1 OS=Homo sapiens OX=9606 GN=UCHL1 PE=1 SV=2	UCHL1	24.824	8.1	1	1	1	1	1	0	0	0	0	0	1	1	0	0	1	0	1	1	0	0	1	0	1	1	0	0	1	0	0	0	0	0	0	0
Q71UI9	Histone H2A.V OS=Homo sapiens OX=9606 GN=H2AZ2 PE=1 SV=3	H2AZ2	13.509	31.2	12	4	2	2	3	1	4	2	1	1	4	4	4	4	3	4	2	2	2	2	1	2	2	2	2	2	1	2	28461000	5370900	105020000	10098000	0	6003700	0.918372	0.173307	3.38876	0.325839		0.193726
Q99878	Histone H2A type 1-J OS=Homo sapiens OX=9606 GN=H2AC14 PE=1 SV=3	H2AC14	13.936	41.4	47	7	3	7	7	2	19	7	5	7	5	4	7	4	5	4	2	1	3	1	2	1	5	4	7	4	5	4	418170000	42007000	1771400000	151790000	154880000	162390000	0.929047	0.093327	3.93552	0.337232	0.344097	0.360782
P47985	Cytochrome b-c1 complex subunit Rieske, mitochondrial OS=Homo sapiens OX=9606 GN=UQCRFS1 PE=1 SV=2	UQCRFS1	29.668	23.4	10	4	4	4	1	3	1	3	1	1	1	4	1	4	4	4	1	4	1	4	4	4	1	4	1	4	4	4	0	2253800	0	1655300	1282600	2016400		1.2507		0.918578	0.711755	1.11896
P0CF97	Protein FAM200B OS=Homo sapiens OX=9606 GN=FAM200B PE=3 SV=1	FAM200B	76.033	1.8	3	1	1	1	0	1	1	0	1	0	1	1	1	1	1	1	1	1	1	1	1	1	1	1	1	1	1	1	0	0	0	0	0	0
P0CG39	POTE ankyrin domain family member J OS=Homo sapiens OX=9606 GN=POTEJ PE=3 SV=1	POTEJ	117.39	9.6	0	7	1	1	0	0	0	0	0	0	7	6	6	7	7	7	1	0	0	1	1	1	1	0	0	1	1	1	0	0	0	0	0	0
P0DMV9	Heat shock 70 kDa protein 1B OS=Homo sapiens OX=9606 GN=HSPA1B PE=1 SV=1	HSPA1B	70.051	66.5	192	32	17	32	26	39	20	35	35	37	27	28	22	29	28	30	15	14	12	15	15	16	27	28	22	29	28	30	76966000	128730000	56348000	118910000	108180000	122410000	0.755131	1.263	0.552843	1.16665	1.06138	1.20099
P0DP25	Calmodulin-3 OS=Homo sapiens OX=9606 GN=CALM3 PE=1 SV=1	CALM3	16.837	43	43	9	9	9	8	5	11	6	7	6	9	9	8	8	8	9	9	9	8	8	8	9	9	9	8	8	8	9	137910000	29911000	208570000	31935000	40222000	36828000	1.70478	0.369746	2.57825	0.394766	0.497206	0.455251
P0DPB6	DNA-directed RNA polymerases I and III subunit RPAC2 OS=Homo sapiens OX=9606 GN=POLR1D PE=1 SV=1	POLR1D	15.237	23.3	7	2	2	2	1	1	1	1	1	2	2	2	2	2	2	2	2	2	2	2	2	2	2	2	2	2	2	2	1502800	1456200	1334400	1447500	1653000	1714900	0.9899	0.959204	0.878974	0.953474	1.08884	1.12961
P0DUB6	Alpha-amylase 1A OS=Homo sapiens OX=9606 GN=AMY1A PE=1 SV=1	AMY1A	57.767	1.8	0	1	1	1	0	0	0	0	0	0	1	0	0	0	0	0	1	0	0	0	0	0	1	0	0	0	0	0	0	0	0	0	0	0
P10155	60 kDa SS-A/Ro ribonucleoprotein OS=Homo sapiens OX=9606 GN=RO60 PE=1 SV=2	RO60	60.67	10	7	5	5	5	0	0	0	5	0	2	4	3	0	5	3	3	4	3	0	5	3	3	4	3	0	5	3	3	847570	525340	0	2186000	815420	1401600	0.733709	0.454767		1.89234	0.705878	1.21331
P10398	Serine/threonine-protein kinase A-Raf OS=Homo sapiens OX=9606 GN=ARAF PE=1 SV=2	ARAF	67.585	4	4	2	2	2	0	0	0	1	2	1	0	1	0	1	2	1	0	1	0	1	2	1	0	1	0	1	2	1	0	0	0	0	0	0
P10412	Histone H1.4 OS=Homo sapiens OX=9606 GN=H1-4 PE=1 SV=2	H1-4	21.865	32	27	8	2	8	6	2	6	4	6	3	8	5	6	6	7	7	2	0	2	1	1	1	8	5	6	6	7	7	122580000	17846000	442390000	59615000	44444000	49656000	0.998573	0.145379	3.60384	0.485641	0.362054	0.404513
P10515	Dihydrolipoyllysine-residue acetyltransferase component of pyruvate dehydrogenase complex, mitochondrial OS=Homo sapiens OX=9606 GN=DLAT PE=1 SV=3	DLAT	68.996	17.9	15	7	7	7	4	4	2	2	1	2	6	6	3	5	4	7	6	6	3	5	4	7	6	6	3	5	4	7	1976700	1453200	1758100	1099400	908320	1021200	1.44339	1.06113	1.28377	0.802783	0.663256	0.745681
P10599	Thioredoxin OS=Homo sapiens OX=9606 GN=TXN PE=1 SV=3	TXN	11.737	62.9	29	7	7	7	1	8	3	6	4	7	5	7	3	7	6	7	5	7	3	7	6	7	5	7	3	7	6	7	78995000	150480000	76312000	89076000	87621000	96030000	0.819289	1.56069	0.791462	0.923843	0.908752	0.995966
P10636	Microtubule-associated protein tau OS=Homo sapiens OX=9606 GN=MAPT PE=1 SV=5	MAPT	78.927	15.3	30	8	8	8	3	5	0	7	8	7	6	7	2	7	8	7	6	7	2	7	8	7	6	7	2	7	8	7	1553100	2593100	956020	2880900	3290400	2464600	0.678302	1.13251	0.417533	1.25821	1.43705	1.07639
P10809	60 kDa heat shock protein, mitochondrial OS=Homo sapiens OX=9606 GN=HSPD1 PE=1 SV=2	HSPD1	61.054	64	129	27	27	27	18	27	11	24	23	26	21	27	20	26	24	26	21	27	20	26	24	26	21	27	20	26	24	26	17042000	25489000	13523000	17708000	17243000	18407000	0.934559	1.39778	0.741582	0.971082	0.945582	1.00941
P11021	Endoplasmic reticulum chaperone BiP OS=Homo sapiens OX=9606 GN=HSPA5 PE=1 SV=2	HSPA5	72.332	42.4	125	24	23	23	22	16	17	23	24	23	21	21	18	24	24	23	20	20	17	23	23	22	20	20	17	23	23	22	10241000	11246000	8099600	15020000	9268900	13251000	0.915376	1.00521	0.72397	1.34254	0.828487	1.18442
P11142	Heat shock cognate 71 kDa protein OS=Homo sapiens OX=9606 GN=HSPA8 PE=1 SV=1	HSPA8	70.897	61.6	158	32	26	29	23	30	16	34	30	25	27	31	19	30	31	30	22	25	16	24	25	25	25	28	18	27	28	28	42951000	61190000	32314000	68799000	60909000	64589000	0.779152	1.11002	0.586191	1.24805	1.10492	1.17168
P11166	Solute carrier family 2, facilitated glucose transporter member 1 OS=Homo sapiens OX=9606 GN=SLC2A1 PE=1 SV=2	SLC2A1	54.083	4.7	6	2	2	2	1	2	0	2	0	1	1	2	0	2	2	2	1	2	0	2	2	2	1	2	0	2	2	2	0	1680900	0	1404600	1082000	1100000		1.27643		1.06662	0.821642	0.835311
P11171	Protein 4.1 OS=Homo sapiens OX=9606 GN=EPB41 PE=1 SV=4	EPB41	97.016	62	162	43	39	43	14	32	4	36	41	35	30	39	15	39	42	40	29	35	14	35	38	36	30	39	15	39	42	40	6878700	16917000	4710100	21159000	21044000	20763000	0.451201	1.10965	0.308954	1.3879	1.38036	1.36193
P11172	Uridine 5'-monophosphate synthase OS=Homo sapiens OX=9606 GN=UMPS PE=1 SV=1	UMPS	52.221	29.2	32	10	10	10	6	9	0	6	6	5	8	8	0	9	9	9	8	8	0	9	9	9	8	8	0	9	9	9	1870800	2849500	0	2095900	1886000	1859200	0.885678	1.34902		0.992245	0.892874	0.880186
P11177	Pyruvate dehydrogenase E1 component subunit beta, mitochondrial OS=Homo sapiens OX=9606 GN=PDHB PE=1 SV=3	PDHB	39.233	50.4	38	12	12	12	3	10	3	10	6	6	8	11	4	10	10	11	8	11	4	10	10	11	8	11	4	10	10	11	5023800	8649900	3502300	5605100	5216800	4886900	0.916618	1.57822	0.639013	1.02268	0.951832	0.89164
P11274	Breakpoint cluster region protein OS=Homo sapiens OX=9606 GN=BCR PE=1 SV=2	BCR	142.82	20.4	52	19	19	19	5	10	0	9	16	12	8	17	3	15	16	17	8	17	3	15	16	17	8	17	3	15	16	17	1227200	1991300	405200	1856400	2560700	2733100	0.683429	1.10896	0.225656	1.03383	1.42606	1.52207
P11310	Medium-chain specific acyl-CoA dehydrogenase, mitochondrial OS=Homo sapiens OX=9606 GN=ACADM PE=1 SV=1	ACADM	46.588	11.4	8	4	4	4	0	3	0	2	2	1	3	4	0	4	4	4	3	4	0	4	4	4	3	4	0	4	4	4	2165100	3173300	0	1815300	1578200	1745600	1.03321	1.51434		0.866285	0.753138	0.833023
P11387	DNA topoisomerase 1 OS=Homo sapiens OX=9606 GN=TOP1 PE=1 SV=2	TOP1	90.725	19.6	22	14	14	14	6	1	10	2	2	1	9	5	11	6	9	7	9	5	11	6	9	7	9	5	11	6	9	7	2955900	1418300	9596600	1291100	1251500	1711500	0.973141	0.466933	3.15939	0.425056	0.412019	0.56346
P11388	DNA topoisomerase 2-alpha OS=Homo sapiens OX=9606 GN=TOP2A PE=1 SV=3	TOP2A	174.38	14.5	12	18	10	10	1	0	10	0	0	1	4	1	18	1	2	3	2	0	10	0	0	1	2	0	10	0	0	1	364300	0	5352500	0	0	0	0.127449		1.87255
P11413	Glucose-6-phosphate 1-dehydrogenase OS=Homo sapiens OX=9606 GN=G6PD PE=1 SV=4	G6PD	59.256	6.6	5	3	3	3	1	0	0	1	2	1	1	2	0	1	2	2	1	2	0	1	2	2	1	2	0	1	2	2	0	0	0	0	724100	455490					1.22771	0.772285
P11498	Pyruvate carboxylase, mitochondrial OS=Homo sapiens OX=9606 GN=PC PE=1 SV=2	PC	129.63	58.6	218	48	48	48	17	44	9	44	51	53	32	42	20	46	45	48	32	42	20	46	45	48	32	42	20	46	45	48	8863700	33313000	6565500	35802000	38923000	35958000	0.333587	1.25374	0.247094	1.34742	1.46487	1.35329
P11532	Dystrophin OS=Homo sapiens OX=9606 GN=DMD PE=1 SV=3	DMD	426.74	0.2	2	1	1	1	0	1	1	0	0	0	0	1	1	0	0	0	0	1	1	0	0	0	0	1	1	0	0	0	0	0	0	0	0	0
P11586	C-1-tetrahydrofolate synthase, cytoplasmic OS=Homo sapiens OX=9606 GN=MTHFD1 PE=1 SV=4	MTHFD1	101.53	43.1	98	31	31	31	13	23	11	18	15	18	23	31	20	26	29	27	23	31	20	26	29	27	23	31	20	26	29	27	6956300	8709100	4941900	5862000	5564500	5652400	1.10751	1.38657	0.786797	0.933286	0.885921	0.899916
P11717	Cation-independent mannose-6-phosphate receptor OS=Homo sapiens OX=9606 GN=IGF2R PE=1 SV=3	IGF2R	274.37	1.8	4	3	3	3	0	1	0	2	1	0	0	1	0	3	3	2	0	1	0	3	3	2	0	1	0	3	3	2	0	0	0	560440	508780	536840				1.04686	0.950363	1.00278
P11766	Alcohol dehydrogenase class-3 OS=Homo sapiens OX=9606 GN=ADH5 PE=1 SV=4	ADH5	39.724	22.2	5	4	4	4	0	1	0	1	2	1	2	3	0	3	3	3	2	3	0	3	3	3	2	3	0	3	3	3	0	0	0	672990	1011700	774050				0.82114	1.23441	0.944447
P11802	Cyclin-dependent kinase 4 OS=Homo sapiens OX=9606 GN=CDK4 PE=1 SV=2	CDK4	33.729	32.3	17	8	7	7	3	5	0	4	1	4	7	7	2	6	5	6	6	6	1	5	4	5	6	6	1	5	4	5	1610900	3302800	0	1957200	1185600	1947700	0.805112	1.65071		0.978189	0.592551	0.973441
P11908	Ribose-phosphate pyrophosphokinase 2 OS=Homo sapiens OX=9606 GN=PRPS2 PE=1 SV=2	PRPS2	34.769	34.9	3	9	1	1	0	1	0	1	1	0	7	8	5	7	8	8	1	1	0	1	1	1	1	1	0	1	1	1	0	0	0	0	0	0
P11940	Polyadenylate-binding protein 1 OS=Homo sapiens OX=9606 GN=PABPC1 PE=1 SV=2	PABPC1	70.67	50.9	124	25	8	25	19	19	20	25	20	21	20	23	21	25	23	24	7	8	7	8	7	8	20	23	21	25	23	24	21942000	16534000	21191000	32922000	24012000	30577000	0.894509	0.674041	0.863893	1.34213	0.978896	1.24653
P12004	Proliferating cell nuclear antigen OS=Homo sapiens OX=9606 GN=PCNA PE=1 SV=1	PCNA	28.768	60.2	56	13	13	13	9	11	3	9	11	13	11	12	9	12	11	13	11	12	9	12	11	13	11	12	9	12	11	13	12168000	15289000	7808100	14040000	13140000	14236000	0.952099	1.1963	0.610954	1.09858	1.02815	1.11391
P12081	Histidine--tRNA ligase, cytoplasmic OS=Homo sapiens OX=9606 GN=HARS1 PE=1 SV=2	HARS1	57.41	6.7	2	2	2	2	0	1	0	0	0	1	1	1	0	1	1	1	1	1	0	1	1	1	1	1	0	1	1	1	0	0	0	0	0	0
P12235	ADP/ATP translocase 1 OS=Homo sapiens OX=9606 GN=SLC25A4 PE=1 SV=4	SLC25A4	33.064	52.3	6	15	4	4	1	1	0	1	1	2	12	13	9	13	14	13	2	2	0	2	3	2	2	2	0	2	3	2	1735700	2072600	0	0	0	0	0.911535	1.08847
P12236	ADP/ATP translocase 3 OS=Homo sapiens OX=9606 GN=SLC25A6 PE=1 SV=4	SLC25A6	32.866	57	81	16	3	16	7	19	8	15	16	16	15	16	12	15	16	16	3	3	1	2	3	3	15	16	12	15	16	16	49764000	65723000	41394000	54431000	54417000	55805000	0.928623	1.22643	0.772435	1.01571	1.01545	1.04135
P12268	Inosine-5'-monophosphate dehydrogenase 2 OS=Homo sapiens OX=9606 GN=IMPDH2 PE=1 SV=2	IMPDH2	55.804	27.4	46	11	11	11	7	11	3	6	10	9	10	11	4	11	11	11	10	11	4	11	11	11	10	11	4	11	11	11	4108300	4846000	2320400	3214900	3367100	2799900	1.19331	1.40759	0.673993	0.933813	0.978022	0.81327
P12270	Nucleoprotein TPR OS=Homo sapiens OX=9606 GN=TPR PE=1 SV=3	TPR	267.29	23.4	115	44	44	44	12	13	5	28	32	25	26	28	13	37	41	40	26	28	13	37	41	40	26	28	13	37	41	40	2998100	3467900	1381400	5027000	5891800	5213700	0.750153	0.867702	0.345639	1.2578	1.47419	1.30452
P12273	Prolactin-inducible protein OS=Homo sapiens OX=9606 GN=PIP PE=1 SV=1	PIP	16.572	13	3	2	2	2	2	0	1	0	0	0	2	0	1	0	2	2	2	0	1	0	2	2	2	0	1	0	2	2	709940	0	0	0	281030	288970	1.664				0.658695	0.677305
P12277	Creatine kinase B-type OS=Homo sapiens OX=9606 GN=CKB PE=1 SV=1	CKB	42.644	43	32	10	10	10	4	6	6	4	8	4	8	10	8	8	9	10	8	10	8	8	9	10	8	10	8	8	9	10	2942600	2870100	4764600	2444600	3799700	2473800	0.915016	0.892472	1.48158	0.76016	1.18154	0.76924
P12814	Alpha-actinin-1 OS=Homo sapiens OX=9606 GN=ACTN1 PE=1 SV=2	ACTN1	103.06	56.2	131	42	25	25	26	18	34	19	23	11	37	37	40	32	35	32	21	22	24	19	20	17	21	22	24	19	20	17	23088000	9623600	27130000	8084900	10318000	8226600	1.60201	0.667756	1.88248	0.56099	0.715939	0.570822
P12956	X-ray repair cross-complementing protein 6 OS=Homo sapiens OX=9606 GN=XRCC6 PE=1 SV=2	XRCC6	69.842	45	95	21	21	21	13	11	24	13	16	18	17	18	19	15	19	19	17	18	19	15	19	19	17	18	19	15	19	19	4718600	2822500	11407000	3872300	4730700	3687300	0.906308	0.542121	2.19096	0.743758	0.908632	0.708224
P13010	X-ray repair cross-complementing protein 5 OS=Homo sapiens OX=9606 GN=XRCC5 PE=1 SV=3	XRCC5	82.704	38.7	74	21	21	21	12	7	16	12	15	12	19	19	18	17	19	17	19	19	18	17	19	17	19	19	18	17	19	17	5741200	3788800	11993000	4135100	4294400	4049500	1.01309	0.668572	2.11629	0.729681	0.757791	0.714576
P13056	Nuclear receptor subfamily 2 group C member 1 OS=Homo sapiens OX=9606 GN=NR2C1 PE=1 SV=2	NR2C1	67.314	8.5	8	3	3	3	0	2	0	3	1	2	1	2	1	3	3	2	1	2	1	3	3	2	1	2	1	3	3	2	0	5386100	0	4718900	5508800	5533800		1.01876		0.892565	1.04197	1.0467
P13489	Ribonuclease inhibitor OS=Homo sapiens OX=9606 GN=RNH1 PE=1 SV=2	RNH1	49.973	59.4	52	16	16	16	4	13	3	10	10	12	8	12	4	13	12	15	8	12	4	13	12	15	8	12	4	13	12	15	2672200	4594600	1676200	4748100	5344800	5340200	0.657743	1.13093	0.412584	1.16871	1.31558	1.31445
P13533	Myosin-6 OS=Homo sapiens OX=9606 GN=MYH6 PE=1 SV=5	MYH6	223.73	1.3	3	3	1	1	1	1	0	0	0	1	3	3	3	3	3	3	1	1	1	1	1	1	1	1	1	1	1	1	0	0	0	0	0	0
P13639	Elongation factor 2 OS=Homo sapiens OX=9606 GN=EEF2 PE=1 SV=4	EEF2	95.337	62.5	225	46	45	46	30	43	24	42	42	44	37	43	32	44	45	44	36	42	31	43	44	43	37	43	32	44	45	44	27608000	34371000	19272000	23770000	20418000	24928000	1.10163	1.37148	0.768999	0.948479	0.814727	0.994686
P13674	Prolyl 4-hydroxylase subunit alpha-1 OS=Homo sapiens OX=9606 GN=P4HA1 PE=1 SV=2	P4HA1	61.049	5.2	1	2	2	2	0	0	0	0	0	1	0	1	0	1	2	2	0	1	0	1	2	2	0	1	0	1	2	2	0	0	0	0	0	0
P13797	Plastin-3 OS=Homo sapiens OX=9606 GN=PLS3 PE=1 SV=4	PLS3	70.81	59.4	125	29	26	29	19	23	17	21	18	27	25	24	19	28	26	27	22	21	17	25	23	24	25	24	19	28	26	27	14586000	22447000	11439000	13166000	10760000	13372000	1.02036	1.57027	0.80021	0.921021	0.752711	0.935432
P13804	Electron transfer flavoprotein subunit alpha, mitochondrial OS=Homo sapiens OX=9606 GN=ETFA PE=1 SV=1	ETFA	35.079	9.3	3	2	2	2	0	1	0	0	0	2	1	1	0	1	1	2	1	1	0	1	1	2	1	1	0	1	1	2	0	0	0	0	0	0
P13807	Glycogen [starch] synthase, muscle OS=Homo sapiens OX=9606 GN=GYS1 PE=1 SV=2	GYS1	83.785	4.5	3	3	3	3	0	1	0	1	1	0	1	1	0	2	1	1	1	1	0	2	1	1	1	1	0	2	1	1	0	0	0	0	0	0
P13861	cAMP-dependent protein kinase type II-alpha regulatory subunit OS=Homo sapiens OX=9606 GN=PRKAR2A PE=1 SV=2	PRKAR2A	45.518	27.2	19	7	6	7	0	5	0	3	6	5	4	5	0	6	6	7	3	4	0	5	6	6	4	5	0	6	6	7	1704700	2324400	0	2142400	2385200	2508300	0.770312	1.05034		0.968098	1.07781	1.13344
P13984	General transcription factor IIF subunit 2 OS=Homo sapiens OX=9606 GN=GTF2F2 PE=1 SV=2	GTF2F2	28.38	28.1	9	5	5	5	0	2	0	1	3	3	0	3	0	3	5	5	0	3	0	3	5	5	0	3	0	3	5	5	0	2418900	0	3005800	6045400	3439000		0.648973		0.806434	1.62194	0.922658
P13995	Bifunctional methylenetetrahydrofolate dehydrogenase/cyclohydrolase, mitochondrial OS=Homo sapiens OX=9606 GN=MTHFD2 PE=1 SV=2	MTHFD2	37.895	17.4	12	4	4	4	2	2	1	2	3	2	3	3	2	3	4	3	3	3	2	3	4	3	3	3	2	3	4	3	2960000	4403800	1798800	2216500	1748700	2631600	1.12695	1.67664	0.684848	0.843877	0.665774	1.00192
P14174	Macrophage migration inhibitory factor OS=Homo sapiens OX=9606 GN=MIF PE=1 SV=4	MIF	12.476	17.4	8	2	2	2	2	1	2	1	1	1	2	2	2	1	2	2	2	2	2	1	2	2	2	2	2	1	2	2	19044000	4513000	15608000	0	0	4283800	1.75324	0.415478	1.43691			0.394377
P14314	Glucosidase 2 subunit beta OS=Homo sapiens OX=9606 GN=PRKCSH PE=1 SV=2	PRKCSH	59.425	6.4	2	2	2	2	1	0	0	0	1	0	2	0	0	0	1	0	2	0	0	0	1	0	2	0	0	0	1	0	0	0	0	0	0	0
P14373	Zinc finger protein RFP OS=Homo sapiens OX=9606 GN=TRIM27 PE=1 SV=1	TRIM27	58.489	5.3	2	2	2	2	0	0	2	0	0	0	2	1	2	1	1	1	2	1	2	1	1	1	2	1	2	1	1	1	5384500	0	8987900	0	0	0	0.749283		1.25072
P14406	Cytochrome c oxidase subunit 7A2, mitochondrial OS=Homo sapiens OX=9606 GN=COX7A2 PE=1 SV=1	COX7A2	9.3959	27.7	9	2	2	2	0	3	1	2	1	2	2	2	1	2	2	2	2	2	1	2	2	2	2	2	1	2	2	2	2939900	5947800	0	3530600	2467000	1481300	0.89814	1.81705		1.0786	0.753669	0.452537
P14618	Pyruvate kinase PKM OS=Homo sapiens OX=9606 GN=PKM PE=1 SV=4	PKM	57.936	56.5	93	24	24	24	12	22	12	16	13	18	19	23	18	20	21	22	19	23	18	20	21	22	19	23	18	20	21	22	7732100	11177000	6191600	7345700	7047900	7438600	0.988488	1.42889	0.791547	0.93909	0.901018	0.950966
P14625	Endoplasmin OS=Homo sapiens OX=9606 GN=HSP90B1 PE=1 SV=1	HSP90B1	92.468	18.7	23	12	11	11	4	4	3	4	6	2	7	7	8	10	10	10	6	6	7	9	9	9	6	6	7	9	9	9	2372600	1777900	2017100	1447600	1562000	1857200	1.29011	0.96674	1.09681	0.787138	0.849344	1.00986
P14635	G2/mitotic-specific cyclin-B1 OS=Homo sapiens OX=9606 GN=CCNB1 PE=1 SV=1	CCNB1	48.337	22.4	13	7	6	7	2	4	0	2	2	3	3	5	0	4	5	5	3	4	0	3	4	4	3	5	0	4	5	5	1203100	1315300	0	1711300	1305500	1457300	0.860279	0.940508		1.22367	0.9335	1.04205
P14649	Myosin light chain 6B OS=Homo sapiens OX=9606 GN=MYL6B PE=1 SV=1	MYL6B	22.764	67.8	31	12	9	12	7	5	7	3	4	5	11	11	10	10	11	11	8	9	8	8	9	9	11	11	10	10	11	11	14962000	5094500	20469000	4555100	6100400	4908200	1.60052	0.544971	2.18962	0.48727	0.652575	0.525042
P63162	Small nuclear ribonucleoprotein-associated protein N OS=Homo sapiens OX=9606 GN=SNRPN PE=1 SV=1	SNRPN	24.614	21.2	28	5	5	5	5	5	1	4	6	7	5	5	2	5	5	5	5	5	2	5	5	5	5	5	2	5	5	5	6573500	5216900	6600100	9004300	7441900	7647400	0.928371	0.736779	0.932128	1.27167	1.05101	1.08004
P14854	Cytochrome c oxidase subunit 6B1 OS=Homo sapiens OX=9606 GN=COX6B1 PE=1 SV=2	COX6B1	10.192	20.9	1	1	1	1	1	0	0	0	0	0	1	0	0	0	0	0	1	0	0	0	0	0	1	0	0	0	0	0	0	0	0	0	0	0
P14866	Heterogeneous nuclear ribonucleoprotein L OS=Homo sapiens OX=9606 GN=HNRNPL PE=1 SV=2	HNRNPL	64.132	58.6	93	21	20	21	16	15	13	16	17	16	18	18	15	19	21	18	17	17	14	18	20	17	18	18	15	19	21	18	12643000	8893800	11385000	11665000	15460000	12389000	1.04724	0.736691	0.943042	0.966235	1.28058	1.02621
P14868	Aspartate--tRNA ligase, cytoplasmic OS=Homo sapiens OX=9606 GN=DARS1 PE=1 SV=2	DARS1	57.136	50.3	105	22	22	22	15	18	11	21	20	20	21	21	13	21	22	21	21	21	13	21	22	21	21	21	13	21	22	21	12205000	12205000	8965800	10224000	10738000	9778300	1.14215	1.14215	0.839022	0.956764	1.00486	0.915056
P14923	Junction plakoglobin OS=Homo sapiens OX=9606 GN=JUP PE=1 SV=3	JUP	81.744	19.2	21	10	10	10	3	2	2	4	7	3	7	6	4	10	9	7	7	6	4	10	9	7	7	6	4	10	9	7	1936300	1694700	2827200	1544700	1832000	1847600	0.994462	0.870379	1.45202	0.79334	0.940895	0.948906
P15104	Glutamine synthetase OS=Homo sapiens OX=9606 GN=GLUL PE=1 SV=4	GLUL	42.064	24.1	9	7	7	7	0	0	0	3	5	1	2	3	0	5	7	3	2	3	0	5	7	3	2	3	0	5	7	3	878310	894570	0	1143300	1057000	653850	0.949108	0.966678		1.23546	1.1422	0.706555
P63000	Ras-related C3 botulinum toxin substrate 1 OS=Homo sapiens OX=9606 GN=RAC1 PE=1 SV=1	RAC1	21.45	5.2	1	1	1	1	1	0	0	0	0	0	1	0	0	0	1	0	1	0	0	0	1	0	1	0	0	0	1	0	0	0	0	0	0	0
P15170	Eukaryotic peptide chain release factor GTP-binding subunit ERF3A OS=Homo sapiens OX=9606 GN=GSPT1 PE=1 SV=1	GSPT1	55.755	23	30	8	3	8	4	7	5	5	5	4	7	8	7	6	7	5	3	3	3	3	3	2	7	8	7	6	7	5	5146600	10215000	4214500	6229200	6410900	6680600	0.793885	1.57571	0.650105	0.960881	0.988909	1.03051
P15311	Ezrin OS=Homo sapiens OX=9606 GN=EZR PE=1 SV=4	EZR	69.412	25.4	19	15	7	7	1	6	1	3	4	4	7	13	4	13	13	14	2	7	1	6	5	6	2	7	1	6	5	6	1761300	2797600	0	2184400	2580200	2232600	0.762065	1.21044		0.945129	1.11638	0.965983
P15374	Ubiquitin carboxyl-terminal hydrolase isozyme L3 OS=Homo sapiens OX=9606 GN=UCHL3 PE=1 SV=1	UCHL3	26.182	8.7	2	1	1	1	0	1	0	0	1	0	0	1	0	1	1	1	0	1	0	1	1	1	0	1	0	1	1	1	0	0	0	0	0	0
P15531	Nucleoside diphosphate kinase A OS=Homo sapiens OX=9606 GN=NME1 PE=1 SV=1	NME1	17.149	63.8	53	9	5	9	7	6	6	12	11	11	8	8	5	9	8	9	4	4	2	5	5	5	8	8	5	9	8	9	13295000	13828000	9003500	11999000	10695000	11763000	1.13015	1.17546	0.765349	1.01998	0.909136	0.999922
P15735	Phosphorylase b kinase gamma catalytic chain, liver/testis isoform OS=Homo sapiens OX=9606 GN=PHKG2 PE=1 SV=1	PHKG2	46.442	8.6	5	3	3	3	1	1	0	2	1	0	2	3	0	3	3	3	2	3	0	3	3	3	2	3	0	3	3	3	1057500	1292600	0	1845700	0	1214600	0.781828	0.955641		1.36456		0.897974
P15880	40S ribosomal protein S2 OS=Homo sapiens OX=9606 GN=RPS2 PE=1 SV=2	RPS2	31.324	50.2	75	13	13	13	14	13	10	13	13	12	12	12	11	13	13	13	12	12	11	13	13	13	12	12	11	13	13	13	45533000	30124000	39965000	35051000	31878000	35233000	1.25445	0.829923	1.10105	0.965663	0.878246	0.970677
P15924	Desmoplakin OS=Homo sapiens OX=9606 GN=DSP PE=1 SV=3	DSP	331.77	9	38	21	21	21	13	6	10	2	1	6	17	11	11	12	10	13	17	11	11	12	10	13	17	11	11	12	10	13	4673800	1905200	4023200	1346300	845830	2016300	1.89342	0.771824	1.62986	0.545406	0.342658	0.816832
P15927	Replication protein A 32 kDa subunit OS=Homo sapiens OX=9606 GN=RPA2 PE=1 SV=1	RPA2	29.247	20.7	7	4	4	4	0	1	0	2	2	2	4	4	2	3	3	3	4	4	2	3	3	3	4	4	2	3	3	3	2014000	2026400	0	2788600	4065400	3089500	0.720114	0.724548		0.997075	1.4536	1.10466
P16152	Carbonyl reductase [NADPH] 1 OS=Homo sapiens OX=9606 GN=CBR1 PE=1 SV=3	CBR1	30.375	33.9	20	6	4	6	2	7	2	1	5	3	3	6	2	5	5	5	3	4	1	3	3	3	3	6	2	5	5	5	1130200	2377000	1294300	1430300	1819100	1203000	0.732794	1.54119	0.839192	0.927371	1.17946	0.779995
P16333	Cytoplasmic protein NCK1 OS=Homo sapiens OX=9606 GN=NCK1 PE=1 SV=1	NCK1	42.864	63.4	97	21	20	21	12	23	11	19	14	18	20	21	15	20	19	18	19	20	14	19	18	17	20	21	15	20	19	18	12335000	14336000	7333400	10568000	8928400	10686000	1.15304	1.34009	0.685505	0.987867	0.834602	0.998897
P16383	Intron Large complex component GCFC2 OS=Homo sapiens OX=9606 GN=GCFC2 PE=1 SV=2	GCFC2	89.384	11.3	15	7	7	7	0	4	0	3	5	3	2	4	2	6	6	6	2	4	2	6	6	6	2	4	2	6	6	6	0	2653100	2871300	2348000	1927000	2450400		1.08292	1.17198	0.958383	0.786543	1.00018
P16402	Histone H1.3 OS=Homo sapiens OX=9606 GN=H1-3 PE=1 SV=2	H1-3	22.35	29.4	3	7	1	1	0	0	1	0	1	1	7	5	5	6	7	7	1	0	1	1	1	1	1	0	1	1	1	1	0	0	0	0	0	0
P16403	Histone H1.2 OS=Homo sapiens OX=9606 GN=H1-2 PE=1 SV=2	H1-2	21.364	30.5	9	7	1	1	2	1	3	1	1	1	7	6	5	6	7	7	1	1	1	1	1	1	1	1	1	1	1	1	0	0	0	0	0	0
P16615	Sarcoplasmic/endoplasmic reticulum calcium ATPase 2 OS=Homo sapiens OX=9606 GN=ATP2A2 PE=1 SV=1	ATP2A2	114.76	32	71	21	21	21	10	14	4	15	15	13	18	18	8	19	21	18	18	18	8	19	21	18	18	18	8	19	21	18	3770400	5199600	2228000	3858300	4271600	4174300	0.962565	1.32743	0.568798	0.985006	1.09052	1.06568
P16949	Stathmin OS=Homo sapiens OX=9606 GN=STMN1 PE=1 SV=3	STMN1	17.302	47	22	7	5	7	3	6	2	5	3	3	7	6	5	6	6	6	5	4	4	4	4	4	7	6	5	6	6	6	11247000	9393500	8634900	12787000	8393200	10594000	1.10536	0.9232	0.848644	1.25672	0.82489	1.04119
P16989	Y-box-binding protein 3 OS=Homo sapiens OX=9606 GN=YBX3 PE=1 SV=4	YBX3	40.089	60.5	35	13	9	9	6	1	3	11	7	7	10	6	8	13	10	13	6	2	4	9	6	9	6	2	4	9	6	9	4836500	1867700	3457200	6839800	3322200	7263100	1.05193	0.40622	0.751933	1.48764	0.722571	1.57971
P17028	Zinc finger protein 24 OS=Homo sapiens OX=9606 GN=ZNF24 PE=1 SV=4	ZNF24	42.155	21.5	8	5	5	5	0	0	0	1	5	2	0	2	0	3	5	4	0	2	0	3	5	4	0	2	0	3	5	4	0	1793100	0	1560200	2218300	1759900		0.978299		0.851231	1.21028	0.960186
P17066	Heat shock 70 kDa protein 6 OS=Homo sapiens OX=9606 GN=HSPA6 PE=1 SV=2	HSPA6	71.027	15.1	9	9	1	1	1	2	1	2	1	2	9	9	8	9	9	9	1	1	1	1	1	1	1	1	1	1	1	1	0	0	0	0	0	0
P17152	Transmembrane protein 11, mitochondrial OS=Homo sapiens OX=9606 GN=TMEM11 PE=1 SV=1	TMEM11	21.541	13	3	2	2	2	0	2	0	0	1	0	0	2	1	1	1	1	0	2	1	1	1	1	0	2	1	1	1	1	0	0	0	0	0	0
P17480	Nucleolar transcription factor 1 OS=Homo sapiens OX=9606 GN=UBTF PE=1 SV=1	UBTF	89.405	9	7	5	5	5	0	0	5	0	1	1	1	2	5	1	2	3	1	2	5	1	2	3	1	2	5	1	2	3	0	394360	5240700	0	498440	596760		0.23438	3.11471		0.296238	0.354673
P17661	Desmin OS=Homo sapiens OX=9606 GN=DES PE=1 SV=3	DES	53.535	8.7	1	5	1	1	0	0	1	0	0	0	5	5	5	5	5	5	1	1	1	1	1	1	1	1	1	1	1	1	0	0	0	0	0	0
P17812	CTP synthase 1 OS=Homo sapiens OX=9606 GN=CTPS1 PE=1 SV=2	CTPS1	66.69	59.1	160	28	26	28	16	30	10	36	36	32	25	28	17	26	27	28	23	26	15	24	25	26	25	28	17	26	27	28	17711000	33009000	12816000	35711000	44755000	35496000	0.592018	1.10338	0.428395	1.1937	1.49601	1.18651
P17844	Probable ATP-dependent RNA helicase DDX5 OS=Homo sapiens OX=9606 GN=DDX5 PE=1 SV=1	DDX5	69.147	51.6	97	29	20	20	17	14	11	21	19	15	26	26	20	27	29	27	18	18	14	19	20	19	18	18	14	19	20	19	15464000	10864000	15498000	11783000	14192000	10912000	1.17876	0.828122	1.18135	0.898174	1.0818	0.831781
P17858	ATP-dependent 6-phosphofructokinase, liver type OS=Homo sapiens OX=9606 GN=PFKL PE=1 SV=6	PFKL	85.018	25	20	14	10	11	2	7	2	3	4	2	9	14	4	11	12	12	7	10	3	7	8	8	7	11	3	8	9	9	1422000	3914900	1536900	1846200	1776500	1679600	0.700717	1.92914	0.757336	0.909749	0.875403	0.827654
P17980	26S proteasome regulatory subunit 6A OS=Homo sapiens OX=9606 GN=PSMC3 PE=1 SV=3	PSMC3	49.203	50.3	55	18	18	18	13	15	5	10	4	8	17	18	13	13	9	13	17	18	13	13	9	13	17	18	13	13	9	13	7709900	11395000	5295600	6278800	2584800	5970800	1.17904	1.74258	0.80983	0.960186	0.395281	0.913085
P17987	T-complex protein 1 subunit alpha OS=Homo sapiens OX=9606 GN=TCP1 PE=1 SV=1	TCP1	60.343	68.3	130	28	28	28	18	22	10	25	28	27	22	26	14	25	27	26	22	26	14	25	27	26	22	26	14	25	27	26	13742000	21857000	8870700	18881000	18839000	18252000	0.820894	1.30565	0.529901	1.12788	1.12537	1.0903
P18031	Tyrosine-protein phosphatase non-receptor type 1 OS=Homo sapiens OX=9606 GN=PTPN1 PE=1 SV=1	PTPN1	49.966	24.4	10	7	7	7	1	4	0	2	0	3	3	6	1	6	6	7	3	6	1	6	6	7	3	6	1	6	6	7	1350700	1918100	0	1646400	1508600	2410800	0.764438	1.08556		0.931791	0.853802	1.36441
P18074	General transcription and DNA repair factor IIH helicase subunit XPD OS=Homo sapiens OX=9606 GN=ERCC2 PE=1 SV=1	ERCC2	86.908	4.9	3	2	2	2	0	2	0	0	1	0	2	2	0	1	1	2	2	2	0	1	1	2	2	2	0	1	1	2	1053200	1327700	0	0	0	1019900	0.929076	1.17122				0.8997
P18077	60S ribosomal protein L35a OS=Homo sapiens OX=9606 GN=RPL35A PE=1 SV=2	RPL35A	12.538	38.2	12	5	5	5	2	2	1	2	2	3	4	5	4	5	5	5	4	5	4	5	5	5	4	5	4	5	5	5	13465000	3506500	13729000	3981800	4000600	4177100	1.88497	0.490877	1.92193	0.557415	0.560047	0.584755
P18085	ADP-ribosylation factor 4 OS=Homo sapiens OX=9606 GN=ARF4 PE=1 SV=3	ARF4	20.511	55	36	8	5	8	6	7	2	6	8	7	6	7	4	7	8	7	4	4	2	4	5	4	6	7	4	7	8	7	8436600	13543000	4731100	9427200	8629200	10435000	0.916987	1.47201	0.51423	1.02466	0.937921	1.1342
P18124	60S ribosomal protein L7 OS=Homo sapiens OX=9606 GN=RPL7 PE=1 SV=1	RPL7	29.225	42.3	48	12	12	12	10	9	10	6	7	6	12	11	12	11	11	12	12	11	12	11	11	12	12	11	12	11	11	12	27071000	8411900	26509000	10359000	10533000	10021000	1.7483	0.543259	1.71201	0.669007	0.680244	0.647178
P18206	Vinculin OS=Homo sapiens OX=9606 GN=VCL PE=1 SV=4	VCL	123.8	21	44	18	18	18	3	15	2	7	9	8	10	16	5	13	14	14	10	16	5	13	14	14	10	16	5	13	14	14	2266600	3844900	1735900	3572200	2613900	3049600	0.796085	1.35042	0.60969	1.25464	0.918065	1.07109
P18583	Protein SON OS=Homo sapiens OX=9606 GN=SON PE=1 SV=4	SON	263.83	3.1	9	4	4	4	2	1	0	1	2	3	4	3	2	4	4	3	4	3	2	4	4	3	4	3	2	4	4	3	1064400	905810	0	838460	1248000	1114600	1.02915	0.87581		0.810691	1.20667	1.07769
P18615	Negative elongation factor E OS=Homo sapiens OX=9606 GN=NELFE PE=1 SV=3	NELFE	43.239	21.1	13	5	5	5	1	2	0	3	4	3	2	4	1	4	5	4	2	4	1	4	5	4	2	4	1	4	5	4	1409800	1310500	0	2946100	3338300	3065000	0.584024	0.542888		1.22045	1.38293	1.26971
P18621	60S ribosomal protein L17 OS=Homo sapiens OX=9606 GN=RPL17 PE=1 SV=3	RPL17	21.397	41.8	36	6	6	6	8	5	4	6	7	6	6	5	5	5	4	4	6	5	5	5	4	4	6	5	5	5	4	4	42275000	19634000	37385000	30329000	23716000	30322000	1.38108	0.641421	1.22133	0.990815	0.774775	0.990586
P18669	Phosphoglycerate mutase 1 OS=Homo sapiens OX=9606 GN=PGAM1 PE=1 SV=2	PGAM1	28.804	42.5	21	8	8	8	2	4	3	2	3	7	6	6	6	8	7	7	6	6	6	8	7	7	6	6	6	8	7	7	6137500	8042700	5472400	6329800	5187100	5332800	1.00884	1.322	0.899516	1.04045	0.85262	0.876569
P18754	Regulator of chromosome condensation OS=Homo sapiens OX=9606 GN=RCC1 PE=1 SV=1	RCC1	44.969	12.4	11	4	4	4	1	0	2	2	4	2	2	3	3	3	4	4	2	3	3	3	4	4	2	3	3	3	4	4	1925400	1947200	3933800	1956500	1992700	1544300	0.868608	0.878443	1.77466	0.882638	0.898969	0.696682
P18858	DNA ligase 1 OS=Homo sapiens OX=9606 GN=LIG1 PE=1 SV=1	LIG1	101.73	11.5	9	5	5	5	0	3	0	2	4	0	1	4	0	4	4	1	1	4	0	4	4	1	1	4	0	4	4	1	0	2666000	0	2958700	3153100	0		0.911162		1.0112	1.07764
P18859	ATP synthase-coupling factor 6, mitochondrial OS=Homo sapiens OX=9606 GN=ATP5PF PE=1 SV=1	ATP5PF	12.587	17.6	2	1	1	1	0	0	0	1	0	1	0	1	0	1	1	1	0	1	0	1	1	1	0	1	0	1	1	1	0	0	0	0	0	0
P19338	Nucleolin OS=Homo sapiens OX=9606 GN=NCL PE=1 SV=3	NCL	76.613	32.1	100	23	23	23	15	13	16	17	21	18	19	19	17	21	21	22	19	19	17	21	21	22	19	19	17	21	21	22	35854000	25207000	30379000	35952000	46214000	35510000	1.02873	0.723245	0.871641	1.03154	1.32598	1.01886
P19367	Hexokinase-1 OS=Homo sapiens OX=9606 GN=HK1 PE=1 SV=3	HK1	102.48	4.5	5	4	1	2	0	1	0	2	2	0	3	4	1	3	3	3	1	1	0	1	1	1	1	2	0	1	2	1	0	522730	0	0	417320	0		1.11213			0.887868
P19387	DNA-directed RNA polymerase II subunit RPB3 OS=Homo sapiens OX=9606 GN=POLR2C PE=1 SV=2	POLR2C	31.441	33.1	12	5	5	5	2	2	0	2	2	4	3	4	2	5	4	5	3	4	2	5	4	5	3	4	2	5	4	5	2536500	1884600	0	1497400	1536400	1929100	1.3515	1.00416		0.797847	0.818627	1.02787
P19388	DNA-directed RNA polymerases I, II, and III subunit RPABC1 OS=Homo sapiens OX=9606 GN=POLR2E PE=1 SV=4	POLR2E	24.551	41.4	16	6	6	6	0	3	1	4	3	5	3	5	3	4	3	6	3	5	3	4	3	6	3	5	3	4	3	6	1935600	2253100	1329100	1602300	1757900	2063800	1.0614	1.2355	0.72882	0.878631	0.963955	1.1317
P19404	NADH dehydrogenase [ubiquinone] flavoprotein 2, mitochondrial OS=Homo sapiens OX=9606 GN=NDUFV2 PE=1 SV=2	NDUFV2	27.391	5.2	3	1	1	1	0	1	0	0	1	1	1	1	0	1	1	1	1	1	0	1	1	1	1	1	0	1	1	1	0	0	0	0	0	0
P19525	Interferon-induced, double-stranded RNA-activated protein kinase OS=Homo sapiens OX=9606 GN=EIF2AK2 PE=1 SV=2	EIF2AK2	62.094	9.6	7	4	4	4	4	0	1	1	0	1	4	2	1	3	1	3	4	2	1	3	1	3	4	2	1	3	1	3	1186500	507950	0	732830	0	821560	1.46083	0.625392		0.902267		1.01151
P19623	Spermidine synthase OS=Homo sapiens OX=9606 GN=SRM PE=1 SV=1	SRM	33.824	54.6	39	11	11	11	8	10	1	5	8	7	10	11	2	11	11	10	10	11	2	11	11	10	10	11	2	11	11	10	2782400	3673800	853000	2156800	2976800	2424900	1.12286	1.4826	0.344236	0.870397	1.20132	0.978591
P19784	Casein kinase II subunit alpha' OS=Homo sapiens OX=9606 GN=CSNK2A2 PE=1 SV=1	CSNK2A2	41.213	53.7	25	13	13	13	0	2	0	8	10	5	5	6	2	13	12	12	5	6	2	13	12	12	5	6	2	13	12	12	2254900	2600900	0	3326300	4390000	3438000	0.704212	0.812269		1.03881	1.37101	1.0737
P19838	Nuclear factor NF-kappa-B p105 subunit OS=Homo sapiens OX=9606 GN=NFKB1 PE=1 SV=2	NFKB1	105.35	8.5	7	4	4	4	0	2	0	1	2	2	1	3	0	2	3	3	1	3	0	2	3	3	1	3	0	2	3	3	0	2746100	0	0	0	1947400		1.17017				0.829828
P20020	Plasma membrane calcium-transporting ATPase 1 OS=Homo sapiens OX=9606 GN=ATP2B1 PE=1 SV=4	ATP2B1	134.68	2.2	2	2	2	2	0	1	0	0	1	0	0	2	0	1	1	0	0	2	0	1	1	0	0	2	0	1	1	0	0	0	0	0	0	0
P20042	Eukaryotic translation initiation factor 2 subunit 2 OS=Homo sapiens OX=9606 GN=EIF2S2 PE=1 SV=2	EIF2S2	38.388	35.1	30	12	12	12	4	6	1	6	6	7	7	11	4	10	10	11	7	11	4	10	10	11	7	11	4	10	10	11	6892800	5708700	4736700	4775900	5052900	5334600	1.27245	1.05386	0.874425	0.881661	0.932797	0.984801
P20248	Cyclin-A2 OS=Homo sapiens OX=9606 GN=CCNA2 PE=1 SV=2	CCNA2	48.55	3.5	4	1	1	1	1	1	0	0	1	1	1	1	0	1	1	1	1	1	0	1	1	1	1	1	0	1	1	1	0	0	0	0	0	0
P20290	Transcription factor BTF3 OS=Homo sapiens OX=9606 GN=BTF3 PE=1 SV=1	BTF3	22.168	57.3	24	6	6	6	2	4	2	7	4	5	5	6	4	6	6	6	5	6	4	6	6	6	5	6	4	6	6	6	6604800	14960000	5924300	7454600	6442600	9806500	0.774109	1.75337	0.694352	0.873709	0.755098	1.14936
P20333	Tumor necrosis factor receptor superfamily member 1B OS=Homo sapiens OX=9606 GN=TNFRSF1B PE=1 SV=3	TNFRSF1B	48.291	1.5	5	1	1	1	0	0	0	1	2	2	0	0	0	1	1	1	0	0	0	1	1	1	0	0	0	1	1	1	0	0	0	0	0	0
Q9NRW1	Ras-related protein Rab-6B OS=Homo sapiens OX=9606 GN=RAB6B PE=1 SV=1	RAB6B	23.461	5.3	7	1	1	1	1	1	1	1	1	2	1	1	1	1	1	1	1	1	1	1	1	1	1	1	1	1	1	1	0	0	0	0	0	0
P20618	Proteasome subunit beta type-1 OS=Homo sapiens OX=9606 GN=PSMB1 PE=1 SV=2	PSMB1	26.489	5.8	1	1	1	1	1	0	0	0	0	0	1	0	0	1	0	0	1	0	0	1	0	0	1	0	0	1	0	0	0	0	0	0	0	0
P20645	Cation-dependent mannose-6-phosphate receptor OS=Homo sapiens OX=9606 GN=M6PR PE=1 SV=1	M6PR	30.993	5.1	2	1	1	1	0	1	0	1	0	0	1	1	0	1	1	0	1	1	0	1	1	0	1	1	0	1	1	0	0	0	0	0	0	0
P20700	Lamin-B1 OS=Homo sapiens OX=9606 GN=LMNB1 PE=1 SV=2	LMNB1	66.408	37	47	17	17	17	8	9	5	8	7	10	13	11	8	11	12	14	13	11	8	11	12	14	13	11	8	11	12	14	4562900	4132800	5778000	3001400	2882600	2859100	1.17921	1.06805	1.49323	0.775662	0.744961	0.738887
P20810	Calpastatin OS=Homo sapiens OX=9606 GN=CAST PE=1 SV=4	CAST	76.572	18.2	7	7	7	7	0	1	0	2	2	2	0	3	0	5	5	4	0	3	0	5	5	4	0	3	0	5	5	4	0	1520500	0	1507900	2175000	2275700		0.813199		0.806461	1.16324	1.2171
Q9UQ88	Cyclin-dependent kinase 11A OS=Homo sapiens OX=9606 GN=CDK11A PE=1 SV=4	CDK11A	91.361	6.3	8	4	4	4	0	2	0	1	3	2	1	3	0	3	4	4	1	3	0	3	4	4	1	3	0	3	4	4	0	1017900	0	1060300	1296400	1119200		0.906048		0.943789	1.15394	0.996217
P21266	Glutathione S-transferase Mu 3 OS=Homo sapiens OX=9606 GN=GSTM3 PE=1 SV=3	GSTM3	26.559	23.1	8	4	4	4	1	2	2	0	2	1	2	2	2	1	4	4	2	2	2	1	4	4	2	2	2	1	4	4	0	1318000	1033300	0	924810	961360		1.24414	0.975393		0.872983	0.907485
P21281	V-type proton ATPase subunit B, brain isoform OS=Homo sapiens OX=9606 GN=ATP6V1B2 PE=1 SV=3	ATP6V1B2	56.5	11.2	8	3	3	3	1	2	0	2	2	1	1	3	0	3	3	2	1	3	0	3	3	2	1	3	0	3	3	2	0	1547700	0	1488300	1541200	1263100		1.06001		1.01933	1.05556	0.865093
P21333	Filamin-A OS=Homo sapiens OX=9606 GN=FLNA PE=1 SV=4	FLNA	280.74	73.1	898	139	127	139	103	172	77	179	186	181	119	129	109	130	136	133	110	118	100	118	124	121	119	129	109	130	136	133	56935000	141430000	40751000	163190000	170830000	163090000	0.464002	1.15261	0.332107	1.32994	1.39221	1.32913
Q8IZX4	Transcription initiation factor TFIID subunit 1-like OS=Homo sapiens OX=9606 GN=TAF1L PE=1 SV=1	TAF1L	207.3	0.7	1	1	1	1	0	0	0	1	0	0	0	1	0	1	1	1	0	1	0	1	1	1	0	1	0	1	1	1	0	0	0	0	0	0
P21741	Midkine OS=Homo sapiens OX=9606 GN=MDK PE=1 SV=1	MDK	15.585	7	1	1	1	1	1	0	0	0	0	0	1	0	0	0	0	0	1	0	0	0	0	0	1	0	0	0	0	0	0	0	0	0	0	0
P21796	Voltage-dependent anion-selective channel protein 1 OS=Homo sapiens OX=9606 GN=VDAC1 PE=1 SV=2	VDAC1	30.772	47.7	15	9	9	9	1	5	1	2	3	3	7	7	2	6	4	5	7	7	2	6	4	5	7	7	2	6	4	5	3996200	3591900	0	2757800	3655300	2441900	1.21516	1.09222		0.838589	1.1115	0.74253
P21912	Succinate dehydrogenase [ubiquinone] iron-sulfur subunit, mitochondrial OS=Homo sapiens OX=9606 GN=SDHB PE=1 SV=3	SDHB	31.629	16.4	16	4	4	4	3	4	0	3	3	3	4	4	0	4	4	4	4	4	0	4	4	4	4	4	0	4	4	4	1349000	2560400	0	1964200	1612100	1770000	0.72874	1.38315		1.06108	0.870869	0.956168
P21964	Catechol O-methyltransferase OS=Homo sapiens OX=9606 GN=COMT PE=1 SV=2	COMT	30.037	42.4	29	8	8	8	3	6	2	8	5	5	6	6	2	8	7	8	6	6	2	8	7	8	6	6	2	8	7	8	2073800	3405900	1166600	2527700	1590500	2074100	0.969171	1.59172	0.5452	1.1813	0.743305	0.969311
P22061	Protein-L-isoaspartate(D-aspartate) O-methyltransferase OS=Homo sapiens OX=9606 GN=PCMT1 PE=1 SV=4	PCMT1	24.636	60.4	53	9	9	9	9	8	3	13	11	9	8	9	7	8	7	8	8	9	7	8	7	8	8	9	7	8	7	8	13724000	10579000	9375000	8258200	6792800	9062600	1.42484	1.09833	0.973325	0.857377	0.705237	0.940891
P22087	rRNA 2'-O-methyltransferase fibrillarin OS=Homo sapiens OX=9606 GN=FBL PE=1 SV=2	FBL	33.784	52	53	13	11	13	11	6	11	9	8	8	12	10	12	9	9	10	10	8	10	8	8	8	12	10	12	9	9	10	11112000	5898000	14453000	7101800	9138600	8044100	1.19596	0.634791	1.55555	0.764354	0.983571	0.865772
P22102	Trifunctional purine biosynthetic protein adenosine-3 OS=Homo sapiens OX=9606 GN=GART PE=1 SV=1	GART	107.77	39.4	88	28	28	28	13	17	11	15	17	15	20	23	17	21	23	23	20	23	17	21	23	23	20	23	17	21	23	23	6475900	9607600	4587400	7317300	6906300	7730400	0.911566	1.35239	0.645735	1.03	0.97215	1.08815
P22234	Multifunctional protein ADE2 OS=Homo sapiens OX=9606 GN=PAICS PE=1 SV=3	PAICS	47.079	64.5	82	22	22	22	6	18	6	18	16	18	14	19	12	20	19	18	14	19	12	20	19	18	14	19	12	20	19	18	8934300	17910000	6923700	16754000	14854000	16550000	0.65432	1.31167	0.50707	1.22701	1.08786	1.21207
P22314	Ubiquitin-like modifier-activating enzyme 1 OS=Homo sapiens OX=9606 GN=UBA1 PE=1 SV=3	UBA1	117.85	25.9	62	19	19	19	9	10	7	9	13	14	15	15	10	14	17	17	15	15	10	14	17	17	15	15	10	14	17	17	3300400	3526700	3884700	3254500	3867100	3123900	0.944893	1.00968	1.11218	0.931752	1.10714	0.894361
P22392	Nucleoside diphosphate kinase B OS=Homo sapiens OX=9606 GN=NME2 PE=1 SV=1	NME2	17.298	65.8	23	9	5	5	1	6	2	6	3	5	7	9	6	8	7	9	3	5	3	4	4	5	3	5	3	4	4	5	4104400	4525600	2785000	3213100	2891100	3399100	1.17727	1.29808	0.798822	0.921614	0.829255	0.974965
P22413	Ectonucleotide pyrophosphatase/phosphodiesterase family member 1 OS=Homo sapiens OX=9606 GN=ENPP1 PE=1 SV=2	ENPP1	104.92	1.3	2	1	1	1	0	0	0	1	1	0	0	1	0	1	1	1	0	1	0	1	1	1	0	1	0	1	1	1	0	0	0	0	0	0
P22626	Heterogeneous nuclear ribonucleoproteins A2/B1 OS=Homo sapiens OX=9606 GN=HNRNPA2B1 PE=1 SV=2	HNRNPA2B1	37.429	57.8	82	17	16	17	11	12	13	15	17	14	15	14	16	16	16	16	14	13	15	15	15	15	15	14	16	16	16	16	52081000	32478000	50107000	37363000	47566000	40195000	1.20284	0.750098	1.15725	0.86292	1.09856	0.928327
P22670	MHC class II regulatory factor RFX1 OS=Homo sapiens OX=9606 GN=RFX1 PE=1 SV=2	RFX1	104.76	7.7	5	4	4	4	0	0	0	0	4	1	0	1	0	3	4	3	0	1	0	3	4	3	0	1	0	3	4	3	0	0	0	1375900	1654600	1310700				0.95082	1.14342	0.905763
P22680	Cytochrome P450 7A1 OS=Homo sapiens OX=9606 GN=CYP7A1 PE=1 SV=2	CYP7A1	57.66	1.8	0	1	1	1	0	0	0	0	0	0	1	1	1	1	0	1	1	1	1	1	0	1	1	1	1	1	0	1	0	0	0	0	0	0
P22681	E3 ubiquitin-protein ligase CBL OS=Homo sapiens OX=9606 GN=CBL PE=1 SV=2	CBL	99.632	30.7	36	18	18	18	0	10	0	9	8	9	7	14	4	15	14	16	7	14	4	15	14	16	7	14	4	15	14	16	1677900	6578800	761170	5468900	3904200	3572600	0.458368	1.79719	0.207936	1.49399	1.06655	0.975962
P22695	Cytochrome b-c1 complex subunit 2, mitochondrial OS=Homo sapiens OX=9606 GN=UQCRC2 PE=1 SV=3	UQCRC2	48.442	47.2	71	17	17	17	8	16	8	13	14	12	13	17	11	17	17	16	13	17	11	17	17	16	13	17	11	17	17	16	17091000	19704000	10199000	15422000	13529000	13992000	1.1402	1.31452	0.68041	1.02885	0.902565	0.933453
P22830	Ferrochelatase, mitochondrial OS=Homo sapiens OX=9606 GN=FECH PE=1 SV=2	FECH	47.862	9	2	3	3	3	1	1	0	0	0	0	2	2	0	3	3	2	2	2	0	3	3	2	2	2	0	3	3	2	0	0	0	0	0	0
P23025	DNA repair protein complementing XP-A cells OS=Homo sapiens OX=9606 GN=XPA PE=1 SV=1	XPA	31.368	5.5	4	1	1	1	0	1	0	1	1	1	1	1	0	1	1	1	1	1	0	1	1	1	1	1	0	1	1	1	0	0	0	0	0	0
P23246	Splicing factor, proline- and glutamine-rich OS=Homo sapiens OX=9606 GN=SFPQ PE=1 SV=2	SFPQ	76.149	43.1	146	27	26	27	19	25	19	26	32	25	21	22	23	23	25	23	20	21	23	22	24	22	21	22	23	23	25	23	17701000	15168000	24919000	21478000	26770000	21452000	0.833067	0.713855	1.17277	1.01083	1.25988	1.0096
Q9NRH3	Tubulin gamma-2 chain OS=Homo sapiens OX=9606 GN=TUBG2 PE=2 SV=1	TUBG2	51.091	10.6	5	3	3	3	1	2	0	1	0	1	3	3	0	1	1	2	3	3	0	1	1	2	3	3	0	1	1	2	913070	764170	0	0	0	573910	1.2168	1.01837				0.764822
P23284	Peptidyl-prolyl cis-trans isomerase B OS=Homo sapiens OX=9606 GN=PPIB PE=1 SV=2	PPIB	23.742	8.8	2	2	2	2	2	0	0	0	0	0	2	2	0	2	1	2	2	2	0	2	1	2	2	2	0	2	1	2	1678600	474390	0	351680	0	352060	2.35038	0.664242		0.492423		0.492955
P23381	Tryptophan--tRNA ligase, cytoplasmic OS=Homo sapiens OX=9606 GN=WARS1 PE=1 SV=2	WARS1	53.165	66.7	92	23	23	23	13	17	11	18	15	18	19	21	16	21	21	22	19	21	16	21	21	22	19	21	16	21	21	22	17200000	25702000	9057600	19869000	16576000	20188000	0.950341	1.4201	0.500454	1.09781	0.915864	1.11543
P23396	40S ribosomal protein S3 OS=Homo sapiens OX=9606 GN=RPS3 PE=1 SV=2	RPS3	26.688	74.5	151	18	18	18	23	27	17	30	27	27	17	18	15	18	18	18	17	18	15	18	18	18	17	18	15	18	18	18	73573000	72219000	55039000	72855000	66111000	73188000	1.0689	1.04923	0.799627	1.05846	0.960485	1.0633
P23443	Ribosomal protein S6 kinase beta-1 OS=Homo sapiens OX=9606 GN=RPS6KB1 PE=1 SV=2	RPS6KB1	59.139	1.9	1	1	1	1	0	0	0	0	1	0	0	0	0	0	1	0	0	0	0	0	1	0	0	0	0	0	1	0	0	0	0	0	0	0
P23467	Receptor-type tyrosine-protein phosphatase beta OS=Homo sapiens OX=9606 GN=PTPRB PE=1 SV=3	PTPRB	224.3	0.6	5	1	1	1	1	0	1	1	1	1	1	0	1	1	1	1	1	0	1	1	1	1	1	0	1	1	1	1	0	0	0	0	0	0
P23526	Adenosylhomocysteinase OS=Homo sapiens OX=9606 GN=AHCY PE=1 SV=4	AHCY	47.716	19.7	23	7	7	7	2	6	0	4	7	4	5	6	2	5	7	6	5	6	2	5	7	6	5	6	2	5	7	6	2254600	2981100	2753400	2393200	2778300	2507000	0.863412	1.14163	1.05443	0.91649	1.06397	0.96007
P23528	Cofilin-1 OS=Homo sapiens OX=9606 GN=CFL1 PE=1 SV=3	CFL1	18.502	72.3	54	11	8	11	9	10	9	9	8	9	11	11	7	10	11	11	8	8	4	8	8	8	11	11	7	10	11	11	28844000	36388000	27433000	22082000	23868000	26472000	1.04832	1.3225	0.997038	0.802559	0.86747	0.962111
P23588	Eukaryotic translation initiation factor 4B OS=Homo sapiens OX=9606 GN=EIF4B PE=1 SV=2	EIF4B	69.15	49.9	173	26	26	26	21	35	12	36	32	37	21	25	18	24	26	25	21	25	18	24	26	25	21	25	18	24	26	25	30541000	65707000	20742000	84708000	76359000	94977000	0.491231	1.05685	0.333621	1.36247	1.22818	1.52764
P23921	Ribonucleoside-diphosphate reductase large subunit OS=Homo sapiens OX=9606 GN=RRM1 PE=1 SV=1	RRM1	90.069	5.8	15	4	4	4	2	3	1	3	3	3	4	4	2	4	4	4	4	4	2	4	4	4	4	4	2	4	4	4	2153900	3346100	1639600	2085400	1902500	2121300	0.975439	1.51535	0.742528	0.944418	0.861587	0.960676
P24390	ER lumen protein-retaining receptor 1 OS=Homo sapiens OX=9606 GN=KDELR1 PE=1 SV=1	KDELR1	24.542	24.5	16	4	3	4	1	4	1	5	3	2	1	3	2	3	3	2	0	2	1	2	2	1	1	3	2	3	3	2	3310400	4148300	1681200	2861800	3766800	3220100	1.04602	1.31078	0.531224	0.904269	1.19023	1.01748
P24534	Elongation factor 1-beta OS=Homo sapiens OX=9606 GN=EEF1B2 PE=1 SV=3	EEF1B2	24.763	55.1	28	8	6	6	4	4	3	6	6	5	8	8	5	8	8	8	6	6	4	6	6	6	6	6	4	6	6	6	7477400	13348000	5014200	12611000	14626000	13165000	0.677284	1.20903	0.454174	1.14227	1.32479	1.19245
P24539	ATP synthase F(0) complex subunit B1, mitochondrial OS=Homo sapiens OX=9606 GN=ATP5PB PE=1 SV=2	ATP5PB	28.908	22.7	10	4	4	4	1	3	1	2	1	2	3	4	2	4	4	4	3	4	2	4	4	4	3	4	2	4	4	4	2308500	2069600	2265700	1926200	2382000	1759200	1.08967	0.976902	1.06947	0.909214	1.12436	0.830386
P24666	Low molecular weight phosphotyrosine protein phosphatase OS=Homo sapiens OX=9606 GN=ACP1 PE=1 SV=3	ACP1	18.042	45.6	26	6	6	6	4	6	4	4	4	4	5	6	4	6	5	6	5	6	4	6	5	6	5	6	4	6	5	6	10513000	15415000	6780200	10134000	10171000	10672000	0.990466	1.4523	0.638786	0.954759	0.958245	1.00545
P24752	Acetyl-CoA acetyltransferase, mitochondrial OS=Homo sapiens OX=9606 GN=ACAT1 PE=1 SV=1	ACAT1	45.199	40	32	12	12	12	3	8	1	6	8	6	5	8	4	9	11	10	5	8	4	9	11	10	5	8	4	9	11	10	5115000	10330000	4039000	6592600	8941700	6948600	0.731291	1.47688	0.577455	0.942543	1.27839	0.99344
P24928	DNA-directed RNA polymerase II subunit RPB1 OS=Homo sapiens OX=9606 GN=POLR2A PE=1 SV=2	POLR2A	217.17	7.3	18	10	10	10	2	2	0	5	2	7	5	4	1	7	7	10	5	4	1	7	7	10	5	4	1	7	7	10	1411200	734720	0	1320100	774260	1270400	1.28042	0.666633		1.19776	0.702509	1.15267
P24941	Cyclin-dependent kinase 2 OS=Homo sapiens OX=9606 GN=CDK2 PE=1 SV=2	CDK2	33.929	23.2	9	6	5	5	2	1	1	1	2	2	5	5	4	4	3	4	4	4	3	3	2	3	4	4	3	3	2	3	1396400	1391500	1214200	1602700	1668500	1821700	0.921209	0.917977	0.801012	1.05731	1.10072	1.20178
P25054	Adenomatous polyposis coli protein OS=Homo sapiens OX=9606 GN=APC PE=1 SV=2	APC	311.64	0.8	2	2	2	2	0	2	0	0	0	0	0	2	0	1	1	1	0	2	0	1	1	1	0	2	0	1	1	1	0	0	0	0	0	0
P25098	Beta-adrenergic receptor kinase 1 OS=Homo sapiens OX=9606 GN=GRK2 PE=1 SV=2	GRK2	79.573	15.2	15	9	9	9	2	3	1	3	2	4	4	7	1	8	7	8	4	7	1	8	7	8	4	7	1	8	7	8	885140	1522000	0	1441200	1075400	1012000	0.745602	1.28206		1.214	0.905869	0.852463
P25205	DNA replication licensing factor MCM3 OS=Homo sapiens OX=9606 GN=MCM3 PE=1 SV=3	MCM3	90.98	46.3	107	30	30	30	12	23	7	21	23	21	21	30	14	28	29	28	21	30	14	28	29	28	21	30	14	28	29	28	5206400	6847700	5121100	5813800	5897700	5642700	0.90469	1.18989	0.889868	1.01023	1.02481	0.980504
P25325	3-mercaptopyruvate sulfurtransferase OS=Homo sapiens OX=9606 GN=MPST PE=1 SV=3	MPST	33.178	18.9	8	3	3	3	1	3	0	2	1	1	2	3	0	2	1	1	2	3	0	2	1	1	2	3	0	2	1	1	1416300	2328800	0	2080300	0	0	0.729375	1.1993		1.07133
P25398	40S ribosomal protein S12 OS=Homo sapiens OX=9606 GN=RPS12 PE=1 SV=3	RPS12	14.515	70.5	49	8	8	8	4	9	6	10	11	9	6	7	5	8	8	8	6	7	5	8	8	8	6	7	5	8	8	8	262340000	280360000	199360000	270680000	255910000	261140000	1.02893	1.0996	0.781911	1.06164	1.00371	1.02422
P25490	Transcriptional repressor protein YY1 OS=Homo sapiens OX=9606 GN=YY1 PE=1 SV=2	YY1	44.712	27.5	20	7	7	7	2	2	1	3	7	5	3	6	2	3	6	5	3	6	2	3	6	5	3	6	2	3	6	5	1774500	2411300	1163900	2064200	3569000	2826100	0.771019	1.04771	0.505714	0.896893	1.55073	1.22794
P25685	DnaJ homolog subfamily B member 1 OS=Homo sapiens OX=9606 GN=DNAJB1 PE=1 SV=4	DNAJB1	38.044	42.4	58	15	14	15	5	12	3	11	13	14	9	12	3	13	15	15	9	11	3	12	14	14	9	12	3	13	15	15	5314900	10047000	2062900	8931600	8369100	9318400	0.724037	1.36868	0.281024	1.21673	1.1401	1.26942
P25705	ATP synthase subunit alpha, mitochondrial OS=Homo sapiens OX=9606 GN=ATP5F1A PE=1 SV=1	ATP5F1A	59.75	47.6	80	21	21	21	8	18	8	16	16	14	16	20	13	21	20	21	16	20	13	21	20	21	16	20	13	21	20	21	20181000	28865000	17204000	22221000	20255000	21252000	0.931588	1.33246	0.794165	1.02576	0.935004	0.981028
P25786	Proteasome subunit alpha type-1 OS=Homo sapiens OX=9606 GN=PSMA1 PE=1 SV=1	PSMA1	29.555	9.1	3	2	2	2	1	0	0	0	1	1	2	2	0	1	2	2	2	2	0	1	2	2	2	2	0	1	2	2	1551400	0	0	0	1091300	1175800	1.21886				0.857379	0.923766
P25787	Proteasome subunit alpha type-2 OS=Homo sapiens OX=9606 GN=PSMA2 PE=1 SV=2	PSMA2	25.898	26.1	12	3	3	3	1	2	1	3	3	2	3	2	1	3	3	2	3	2	1	3	3	2	3	2	1	3	3	2	788140	1283300	0	989700	1152000	1198700	0.728163	1.18564		0.914384	1.06433	1.10748
P25788	Proteasome subunit alpha type-3 OS=Homo sapiens OX=9606 GN=PSMA3 PE=1 SV=2	PSMA3	28.433	4.7	0	1	1	1	0	0	0	0	0	0	1	1	1	0	0	0	1	1	1	0	0	0	1	1	1	0	0	0	0	0	0	0	0	0
P25789	Proteasome subunit alpha type-4 OS=Homo sapiens OX=9606 GN=PSMA4 PE=1 SV=1	PSMA4	29.483	43.3	19	7	7	7	4	6	2	3	1	3	7	7	3	5	6	4	7	7	3	5	6	4	7	7	3	5	6	4	2294900	3247200	2193500	2922600	2368200	2539100	0.88461	1.25169	0.845524	1.12657	0.912865	0.978741
P26038	Moesin OS=Homo sapiens OX=9606 GN=MSN PE=1 SV=3	MSN	67.819	11.6	7	9	2	2	1	2	0	1	1	2	6	7	3	8	9	9	1	2	1	2	2	2	1	2	1	2	2	2	0	1997400	0	1454800	1564600	1545800		1.21744		0.886722	0.953646	0.942188
P26196	Probable ATP-dependent RNA helicase DDX6 OS=Homo sapiens OX=9606 GN=DDX6 PE=1 SV=2	DDX6	54.416	64.8	82	22	22	22	8	13	7	17	18	19	15	17	10	20	20	22	15	17	10	20	20	22	15	17	10	20	20	22	9899100	17075000	7509700	22797000	21754000	21500000	0.590786	1.01905	0.448185	1.36054	1.2983	1.28314
P26358	DNA (cytosine-5)-methyltransferase 1 OS=Homo sapiens OX=9606 GN=DNMT1 PE=1 SV=2	DNMT1	183.16	7.7	14	9	9	9	1	2	2	2	5	2	5	6	5	9	9	8	5	6	5	9	9	8	5	6	5	9	9	8	1575500	1953400	2434600	1735500	2452600	1653000	0.80079	0.992867	1.23745	0.882114	1.2466	0.840181
P26368	Splicing factor U2AF 65 kDa subunit OS=Homo sapiens OX=9606 GN=U2AF2 PE=1 SV=4	U2AF2	53.5	41.3	55	11	11	11	8	7	7	10	13	10	8	7	6	10	10	11	8	7	6	10	10	11	8	7	6	10	10	11	5428500	4621100	6088600	5046300	5401000	4067500	1.06257	0.904531	1.19178	0.98776	1.05719	0.79617
P26373	60S ribosomal protein L13 OS=Homo sapiens OX=9606 GN=RPL13 PE=1 SV=4	RPL13	24.261	34.6	32	7	7	7	8	4	6	5	4	5	6	6	6	6	6	7	6	6	6	6	6	7	6	6	6	6	6	7	29811000	8459300	30638000	12974000	11910000	15014000	1.64389	0.466479	1.6895	0.715437	0.656763	0.82793
P26599	Polypyrimidine tract-binding protein 1 OS=Homo sapiens OX=9606 GN=PTBP1 PE=1 SV=1	PTBP1	57.221	57.6	72	19	19	19	8	10	7	15	17	15	14	15	11	17	18	19	14	15	11	17	18	19	14	15	11	17	18	19	7941600	5719900	7879000	6676100	6270300	7279700	1.14085	0.821695	1.13186	0.959058	0.900763	1.04577
P26639	Threonine--tRNA ligase 1, cytoplasmic OS=Homo sapiens OX=9606 GN=TARS1 PE=1 SV=3	TARS1	83.434	42.2	74	25	25	25	8	17	6	16	13	14	15	20	10	20	20	21	15	20	10	20	20	21	15	20	10	20	20	21	4646100	9384600	3686600	6810500	7196400	6653500	0.726375	1.4672	0.576366	1.06476	1.12509	1.04021
P26640	Valine--tRNA ligase OS=Homo sapiens OX=9606 GN=VARS1 PE=1 SV=4	VARS1	140.47	20.3	51	18	18	18	6	12	1	10	11	11	12	17	5	16	15	16	12	17	5	16	15	16	12	17	5	16	15	16	2640400	3275600	2086700	2965800	3206300	3064900	0.918949	1.14002	0.726242	1.0322	1.1159	1.06669
P26641	Elongation factor 1-gamma OS=Homo sapiens OX=9606 GN=EEF1G PE=1 SV=3	EEF1G	50.118	74.1	163	24	24	24	20	34	16	29	35	29	20	24	19	23	23	23	20	24	19	23	23	23	20	24	19	23	23	23	18925000	23998000	14576000	21564000	25594000	22355000	0.89401	1.13366	0.688565	1.01867	1.20905	1.05604
P27348	14-3-3 protein theta OS=Homo sapiens OX=9606 GN=YWHAQ PE=1 SV=1	YWHAQ	27.764	53.5	60	14	9	11	7	11	8	11	11	12	13	14	14	14	14	14	8	9	9	9	9	9	10	11	11	11	11	11	11798000	16224000	10450000	16162000	16133000	16951000	0.806995	1.10974	0.714791	1.1055	1.10351	1.15947
P27361	Mitogen-activated protein kinase 3 OS=Homo sapiens OX=9606 GN=MAPK3 PE=1 SV=4	MAPK3	43.135	13.2	1	3	1	1	0	0	0	1	0	0	1	3	1	3	3	2	0	1	0	1	1	0	0	1	0	1	1	0	0	0	0	0	0	0
P27448	MAP/microtubule affinity-regulating kinase 3 OS=Homo sapiens OX=9606 GN=MARK3 PE=1 SV=5	MARK3	84.428	2.8	1	2	1	1	0	0	0	1	0	0	1	1	0	2	1	1	0	0	0	1	0	0	0	0	0	1	0	0	0	0	0	0	0	0
P27635	60S ribosomal protein L10 OS=Homo sapiens OX=9606 GN=RPL10 PE=1 SV=4	RPL10	24.604	41.1	44	7	7	7	9	6	6	10	6	7	7	7	6	7	6	7	7	7	6	7	6	7	7	7	6	7	6	7	23546000	12172000	15783000	13325000	12491000	14561000	1.53765	0.79488	1.03069	0.870176	0.815712	0.950891
P27694	Replication protein A 70 kDa DNA-binding subunit OS=Homo sapiens OX=9606 GN=RPA1 PE=1 SV=2	RPA1	68.137	36.2	44	15	15	15	5	9	3	8	9	10	10	15	7	14	15	15	10	15	7	14	15	15	10	15	7	14	15	15	1373000	1906600	1803300	2125400	2860800	2087800	0.67764	0.940996	0.890013	1.04899	1.41194	1.03043
P27695	DNA-(apurinic or apyrimidinic site) endonuclease OS=Homo sapiens OX=9606 GN=APEX1 PE=1 SV=2	APEX1	35.554	30.2	12	6	6	6	3	1	2	2	3	1	4	3	2	5	4	3	4	3	2	5	4	3	4	3	2	5	4	3	2545500	1436500	0	1262300	1738100	1511500	1.49843	0.845607		0.743063	1.02315	0.889756
P27708	CAD protein OS=Homo sapiens OX=9606 GN=CAD PE=1 SV=3	CAD	242.98	30.7	139	48	48	48	24	32	10	25	27	21	38	43	17	40	39	42	38	43	17	40	39	42	38	43	17	40	39	42	4409200	4435500	2982700	3774300	3476300	3508600	1.17128	1.17826	0.792337	1.00262	0.923459	0.932039
P27797	Calreticulin OS=Homo sapiens OX=9606 GN=CALR PE=1 SV=1	CALR	48.141	6.2	2	2	2	2	2	0	0	0	0	0	2	1	1	0	0	0	2	1	1	0	0	0	2	1	1	0	0	0	0	0	0	0	0	0
P27816	Microtubule-associated protein 4 OS=Homo sapiens OX=9606 GN=MAP4 PE=1 SV=3	MAP4	121	58.9	203	50	50	50	9	42	3	46	57	46	25	43	15	48	49	47	25	43	15	48	49	47	25	43	15	48	49	47	16188000	42102000	5249500	68765000	87012000	69914000	0.335815	0.873393	0.108899	1.42651	1.80504	1.45034
P27824	Calnexin OS=Homo sapiens OX=9606 GN=CANX PE=1 SV=2	CANX	67.567	34.8	104	22	22	22	17	25	5	19	17	21	19	19	12	19	20	20	19	19	12	19	20	20	19	19	12	19	20	20	9242000	13131000	6572800	8777300	7715600	8973800	1.0191	1.44794	0.724775	0.967862	0.85079	0.98953
P28066	Proteasome subunit alpha type-5 OS=Homo sapiens OX=9606 GN=PSMA5 PE=1 SV=3	PSMA5	26.411	34.4	16	7	7	7	3	2	3	2	4	2	6	5	4	4	5	6	6	5	4	4	5	6	6	5	4	4	5	6	4792300	6054500	4083000	4696400	4286300	4449800	1.0138	1.28082	0.863752	0.993516	0.90676	0.941348
P28072	Proteasome subunit beta type-6 OS=Homo sapiens OX=9606 GN=PSMB6 PE=1 SV=4	PSMB6	25.357	25.1	7	3	3	3	0	2	1	1	2	1	1	3	1	2	3	2	1	3	1	2	3	2	1	3	1	2	3	2	0	1711200	0	1328000	1217000	1388700		1.21256		0.941026	0.862371	0.984039
P28074	Proteasome subunit beta type-5 OS=Homo sapiens OX=9606 GN=PSMB5 PE=1 SV=3	PSMB5	28.48	19.4	16	4	4	4	3	2	1	4	4	2	4	3	1	4	4	4	4	3	1	4	4	4	4	3	1	4	4	4	1146300	1131000	0	1070400	864000	931040	1.11448	1.09961		1.04069	0.840019	0.905198
P28288	ATP-binding cassette sub-family D member 3 OS=Homo sapiens OX=9606 GN=ABCD3 PE=1 SV=1	ABCD3	75.475	27.9	25	13	13	13	6	2	3	3	8	3	8	6	6	9	12	10	8	6	6	9	12	10	8	6	6	9	12	10	3504500	1745300	5080400	2164100	2960500	1913300	1.21067	0.602933	1.75508	0.747612	1.02274	0.66097
P28289	Tropomodulin-1 OS=Homo sapiens OX=9606 GN=TMOD1 PE=1 SV=1	TMOD1	40.569	51	38	14	13	13	11	4	9	5	4	5	13	11	10	10	11	9	12	10	10	9	10	8	12	10	10	9	10	8	6191100	1675600	9503300	1915700	1919000	2243900	1.58417	0.428751	2.43169	0.490187	0.491031	0.574166
P28290	Protein ITPRID2 OS=Homo sapiens OX=9606 GN=ITPRID2 PE=1 SV=3	ITPRID2	138.38	2.4	2	2	2	2	1	0	1	0	0	0	2	0	1	0	0	0	2	0	1	0	0	0	2	0	1	0	0	0	0	0	0	0	0	0
P28331	NADH-ubiquinone oxidoreductase 75 kDa subunit, mitochondrial OS=Homo sapiens OX=9606 GN=NDUFS1 PE=1 SV=3	NDUFS1	79.467	27.1	21	11	11	11	4	6	1	4	2	4	9	9	2	8	8	9	9	9	2	8	8	9	9	9	2	8	8	9	1904500	2460000	1720100	1535400	1426200	1328000	1.10148	1.42276	0.994833	0.888011	0.824854	0.768059
P28340	DNA polymerase delta catalytic subunit OS=Homo sapiens OX=9606 GN=POLD1 PE=1 SV=2	POLD1	123.63	20	22	12	12	12	0	7	0	7	4	4	0	7	0	11	9	7	0	7	0	11	9	7	0	7	0	11	9	7	0	1953100	0	2341200	1862500	1907500		0.968764		1.16127	0.923825	0.946145
P28370	Probable global transcription activator SNF2L1 OS=Homo sapiens OX=9606 GN=SMARCA1 PE=1 SV=2	SMARCA1	122.6	4.3	1	5	1	1	0	0	0	0	1	0	4	2	4	4	5	4	0	0	1	1	1	1	0	0	1	1	1	1	0	0	0	0	0	0
P28482	Mitogen-activated protein kinase 1 OS=Homo sapiens OX=9606 GN=MAPK1 PE=1 SV=3	MAPK1	41.389	25.8	21	6	4	6	2	5	0	5	5	4	2	6	2	6	6	6	1	4	1	4	4	4	2	6	2	6	6	6	1237400	1981200	1190700	1531800	1622700	1564200	0.813365	1.30228	0.782669	1.00688	1.06663	1.02818
P29083	General transcription factor IIE subunit 1 OS=Homo sapiens OX=9606 GN=GTF2E1 PE=1 SV=2	GTF2E1	49.452	36	47	11	11	11	4	7	1	11	14	10	7	8	4	10	11	9	7	8	4	10	11	9	7	8	4	10	11	9	2973900	5327800	1517900	6830700	10506000	8164600	0.50518	0.905039	0.257847	1.16034	1.78467	1.38693
P29084	Transcription initiation factor IIE subunit beta OS=Homo sapiens OX=9606 GN=GTF2E2 PE=1 SV=1	GTF2E2	33.043	39.9	29	9	9	9	3	5	0	7	8	6	5	8	3	9	8	8	5	8	3	9	8	8	5	8	3	9	8	8	1918100	3083800	0	4474700	7035300	5153000	0.442675	0.711704		1.03271	1.62366	1.18925
P29218	Inositol monophosphatase 1 OS=Homo sapiens OX=9606 GN=IMPA1 PE=1 SV=1	IMPA1	30.188	15.2	5	3	3	3	0	0	0	2	2	1	1	2	0	3	2	2	1	2	0	3	2	2	1	2	0	3	2	2	0	0	0	1388800	885010	0				1.22156	0.778438
P29353	SHC-transforming protein 1 OS=Homo sapiens OX=9606 GN=SHC1 PE=1 SV=4	SHC1	62.821	31.6	41	12	12	12	4	9	0	12	8	8	8	10	1	11	11	10	8	10	1	11	11	10	8	10	1	11	11	10	3196400	3595400	0	3450300	2914600	3084800	0.984022	1.10686		1.06219	0.897269	0.949666
P29372	DNA-3-methyladenine glycosylase OS=Homo sapiens OX=9606 GN=MPG PE=1 SV=3	MPG	32.868	23.5	7	4	4	4	1	2	0	2	0	2	3	3	0	3	2	2	3	3	0	3	2	2	3	3	0	3	2	2	1045200	1168000	0	862450	784150	792500	1.12332	1.25529		0.926907	0.842755	0.851729
P29375	Lysine-specific demethylase 5A OS=Homo sapiens OX=9606 GN=KDM5A PE=1 SV=3	KDM5A	192.09	1.3	0	2	1	1	0	0	0	0	0	0	1	1	0	2	1	2	1	1	0	1	0	1	1	1	0	1	0	1	0	0	0	0	0	0
P29401	Transketolase OS=Homo sapiens OX=9606 GN=TKT PE=1 SV=3	TKT	67.877	8.5	6	3	3	3	1	1	2	1	1	0	1	1	1	1	1	1	1	1	1	1	1	1	1	1	1	1	1	1	0	0	0	0	0	0
P29558	RNA-binding motif, single-stranded-interacting protein 1 OS=Homo sapiens OX=9606 GN=RBMS1 PE=1 SV=3	RBMS1	44.505	10.6	10	3	3	3	1	2	0	3	1	3	2	2	0	3	2	3	2	2	0	3	2	3	2	2	0	3	2	3	3229400	3620100	0	4328800	3253000	5197100	0.822635	0.922159		1.10269	0.828646	1.32387
P29692	Elongation factor 1-delta OS=Homo sapiens OX=9606 GN=EEF1D PE=1 SV=5	EEF1D	31.121	66.2	64	16	14	16	5	10	3	18	15	13	12	12	7	15	13	14	10	10	6	13	11	12	12	12	7	15	13	14	12123000	17406000	8149700	18988000	21637000	18485000	0.751513	1.07901	0.505206	1.17708	1.34129	1.1459
P29966	Myristoylated alanine-rich C-kinase substrate OS=Homo sapiens OX=9606 GN=MARCKS PE=1 SV=4	MARCKS	31.554	19.6	5	3	3	3	0	1	0	1	1	2	0	2	0	2	1	2	0	2	0	2	1	2	0	2	0	2	1	2	0	0	0	0	0	0
P29992	Guanine nucleotide-binding protein subunit alpha-11 OS=Homo sapiens OX=9606 GN=GNA11 PE=1 SV=2	GNA11	42.123	5	1	1	1	1	0	0	0	0	0	1	0	1	0	0	1	1	0	1	0	0	1	1	0	1	0	0	1	1	0	0	0	0	0	0
P30041	Peroxiredoxin-6 OS=Homo sapiens OX=9606 GN=PRDX6 PE=1 SV=3	PRDX6	25.035	72.8	50	14	14	14	12	9	10	5	8	6	14	13	12	13	12	12	14	13	12	13	12	12	14	13	12	13	12	12	10451000	8487100	9060800	6257800	5900700	5561700	1.37155	1.11381	1.18911	0.82125	0.774385	0.729896
P30044	Peroxiredoxin-5, mitochondrial OS=Homo sapiens OX=9606 GN=PRDX5 PE=1 SV=4	PRDX5	22.086	21.5	6	4	4	4	0	2	0	2	1	1	2	4	0	3	4	4	2	4	0	3	4	4	2	4	0	3	4	4	0	1348700	0	1073600	884880	834800		1.30247		1.0368	0.854548	0.806184
P30048	Thioredoxin-dependent peroxide reductase, mitochondrial OS=Homo sapiens OX=9606 GN=PRDX3 PE=1 SV=3	PRDX3	27.692	36.3	14	7	7	7	2	2	3	3	2	2	6	6	6	6	6	7	6	6	6	6	6	7	6	6	6	6	6	7	3649900	3834300	4532900	2633100	2960200	2348600	1.09722	1.15265	1.36266	0.791553	0.889884	0.706027
P30049	ATP synthase subunit delta, mitochondrial OS=Homo sapiens OX=9606 GN=ATP5F1D PE=1 SV=2	ATP5F1D	17.49	8.3	2	1	1	1	1	0	1	0	0	0	1	1	1	1	1	1	1	1	1	1	1	1	1	1	1	1	1	1	0	0	0	0	0	0
P30050	60S ribosomal protein L12 OS=Homo sapiens OX=9606 GN=RPL12 PE=1 SV=1	RPL12	17.818	63.6	57	8	8	8	11	9	9	9	10	9	8	8	7	7	8	7	8	8	7	7	8	7	8	8	7	7	8	7	32736000	20020000	27611000	15674000	16807000	17078000	1.51175	0.924526	1.27508	0.723827	0.77615	0.788664
P30084	Enoyl-CoA hydratase, mitochondrial OS=Homo sapiens OX=9606 GN=ECHS1 PE=1 SV=4	ECHS1	31.387	12.1	3	2	2	2	0	1	0	0	2	0	0	1	0	2	1	1	0	1	0	2	1	1	0	1	0	2	1	1	0	0	0	0	0	0
P30086	Phosphatidylethanolamine-binding protein 1 OS=Homo sapiens OX=9606 GN=PEBP1 PE=1 SV=3	PEBP1	21.057	52.9	12	5	5	5	4	2	1	2	0	3	5	4	2	4	3	4	5	4	2	4	3	4	5	4	2	4	3	4	8604000	4155800	5404000	3471700	2811200	3219000	1.86599	0.901289	1.17199	0.752925	0.609679	0.698121
P30101	Protein disulfide-isomerase A3 OS=Homo sapiens OX=9606 GN=PDIA3 PE=1 SV=4	PDIA3	56.782	10.9	3	3	3	3	0	0	3	0	0	0	1	0	3	2	2	0	1	0	3	2	2	0	1	0	3	2	2	0	0	0	1591300	748420	771170	0			1.53458	0.721742	0.743681
P30153	Serine/threonine-protein phosphatase 2A 65 kDa regulatory subunit A alpha isoform OS=Homo sapiens OX=9606 GN=PPP2R1A PE=1 SV=4	PPP2R1A	65.308	43.8	83	19	13	19	8	19	4	18	15	19	14	16	6	18	17	18	9	10	5	12	11	12	14	16	6	18	17	18	3582700	12117000	2096600	10861000	9543800	10605000	0.440441	1.48961	0.257746	1.3352	1.17327	1.30373
P30260	Cell division cycle protein 27 homolog OS=Homo sapiens OX=9606 GN=CDC27 PE=1 SV=2	CDC27	91.866	8.6	6	4	4	4	1	2	0	1	1	1	1	4	0	4	4	2	1	4	0	4	4	2	1	4	0	4	4	2	0	1331200	0	1134400	961450	1019700		1.19746		1.02043	0.864856	0.917254
P30419	Glycylpeptide N-tetradecanoyltransferase 1 OS=Homo sapiens OX=9606 GN=NMT1 PE=1 SV=2	NMT1	56.806	40.5	61	14	14	14	4	12	4	14	12	15	8	13	6	13	11	13	8	13	6	13	11	13	8	13	6	13	11	13	28141000	50337000	15508000	43845000	42990000	51245000	0.727577	1.30145	0.400955	1.1336	1.11149	1.32492
P30519	Heme oxygenase 2 OS=Homo sapiens OX=9606 GN=HMOX2 PE=1 SV=2	HMOX2	36.032	5.1	1	1	1	1	0	1	0	0	0	0	0	1	0	0	0	0	0	1	0	0	0	0	0	1	0	0	0	0	0	0	0	0	0	0
P30566	Adenylosuccinate lyase OS=Homo sapiens OX=9606 GN=ADSL PE=1 SV=2	ADSL	54.889	24.2	9	8	8	8	1	3	1	0	3	1	4	5	4	6	7	6	4	5	4	6	7	6	4	5	4	6	7	6	1452000	1576000	1177500	948230	1083700	950490	1.21203	1.31554	0.982899	0.79152	0.904601	0.793406
P30837	Aldehyde dehydrogenase X, mitochondrial OS=Homo sapiens OX=9606 GN=ALDH1B1 PE=1 SV=3	ALDH1B1	57.206	23.2	28	8	8	8	5	6	2	7	4	4	6	7	2	7	6	7	6	7	2	7	6	7	6	7	2	7	6	7	2173900	2668800	1536000	2644500	2061800	2244300	0.978551	1.20132	0.691409	1.19039	0.928091	1.01024
P30876	DNA-directed RNA polymerase II subunit RPB2 OS=Homo sapiens OX=9606 GN=POLR2B PE=1 SV=1	POLR2B	133.9	20.6	46	17	17	17	8	9	1	11	9	8	11	15	5	15	13	14	11	15	5	15	13	14	11	15	5	15	13	14	3039800	3177800	1960600	3583400	2701600	3084600	1.03938	1.08656	0.670375	1.22525	0.92374	1.0547
P31040	Succinate dehydrogenase [ubiquinone] flavoprotein subunit, mitochondrial OS=Homo sapiens OX=9606 GN=SDHA PE=1 SV=2	SDHA	72.691	44.6	39	17	17	17	5	12	2	6	8	6	11	14	5	14	14	14	11	14	5	14	14	14	11	14	5	14	14	14	2656800	5146200	2022500	3323300	2930900	3435200	0.816853	1.58224	0.621833	1.02177	0.901127	1.05618
P31146	Coronin-1A OS=Homo sapiens OX=9606 GN=CORO1A PE=1 SV=4	CORO1A	51.026	3.5	0	1	1	1	0	0	0	0	0	0	0	1	0	1	1	1	0	1	0	1	1	1	0	1	0	1	1	1	0	0	0	0	0	0
P31151	Protein S100-A7 OS=Homo sapiens OX=9606 GN=S100A7 PE=1 SV=4	S100A7	11.471	10.9	1	1	1	1	1	0	0	0	0	0	1	0	0	0	0	0	1	0	0	0	0	0	1	0	0	0	0	0	0	0	0	0	0	0
P31153	S-adenosylmethionine synthase isoform type-2 OS=Homo sapiens OX=9606 GN=MAT2A PE=1 SV=1	MAT2A	43.66	22.8	23	7	7	7	5	7	2	4	2	3	7	7	5	6	6	5	7	7	5	6	6	5	7	7	5	6	6	5	4546400	3681300	3104500	3023000	2730800	3109100	1.35074	1.09372	0.922352	0.898139	0.811326	0.923719
P31323	cAMP-dependent protein kinase type II-beta regulatory subunit OS=Homo sapiens OX=9606 GN=PRKAR2B PE=1 SV=3	PRKAR2B	46.302	7.4	1	2	1	1	0	0	0	0	1	0	1	2	0	2	1	2	0	1	0	1	1	1	0	1	0	1	1	1	0	0	0	0	0	0
P31350	Ribonucleoside-diphosphate reductase subunit M2 OS=Homo sapiens OX=9606 GN=RRM2 PE=1 SV=1	RRM2	44.877	29.3	24	8	8	8	4	6	1	5	4	4	6	7	2	6	6	6	6	7	2	6	6	6	6	7	2	6	6	6	1768400	2738800	978020	1629400	1947800	1775400	0.979016	1.51625	0.541448	0.902063	1.07834	0.982891
P31689	DnaJ homolog subfamily A member 1 OS=Homo sapiens OX=9606 GN=DNAJA1 PE=1 SV=2	DNAJA1	44.868	53.4	65	15	15	15	10	11	6	12	12	14	14	14	10	14	14	13	14	14	10	14	14	13	14	14	10	14	14	13	9700200	13571000	8405400	10414000	7179100	11672000	0.955031	1.33613	0.827552	1.02531	0.706817	1.14916
P31930	Cytochrome b-c1 complex subunit 1, mitochondrial OS=Homo sapiens OX=9606 GN=UQCRC1 PE=1 SV=3	UQCRC1	52.645	32.5	25	9	8	9	6	6	1	3	4	5	9	9	3	7	7	8	8	8	2	6	6	7	9	9	3	7	7	8	2454300	3473900	1947200	2012900	1902800	2233300	1.05001	1.48622	0.833062	0.861171	0.814067	0.955463
P31942	Heterogeneous nuclear ribonucleoprotein H3 OS=Homo sapiens OX=9606 GN=HNRNPH3 PE=1 SV=2	HNRNPH3	36.926	12.7	11	4	3	3	2	3	3	1	1	1	4	4	4	3	2	4	3	3	3	2	1	3	3	3	3	2	1	3	1108100	1334600	2481300	0	0	847650	0.767961	0.924935	1.71965			0.587458
P31943	Heterogeneous nuclear ribonucleoprotein H OS=Homo sapiens OX=9606 GN=HNRNPH1 PE=1 SV=4	HNRNPH1	49.229	53.5	89	18	11	18	9	13	10	19	20	18	16	17	13	17	18	18	10	10	7	11	11	11	16	17	13	17	18	18	32752000	36560000	27410000	31690000	35207000	31308000	1.00813	1.12534	0.8437	0.975442	1.0837	0.963684
P31946	14-3-3 protein beta/alpha OS=Homo sapiens OX=9606 GN=YWHAB PE=1 SV=3	YWHAB	28.082	48.4	34	11	5	6	3	8	1	7	8	7	9	11	9	10	11	11	3	5	3	4	5	5	4	6	4	5	6	6	3469300	7679800	2899600	7633600	8264300	7091200	0.562015	1.2441	0.469726	1.23662	1.33879	1.14875
P31947	14-3-3 protein sigma OS=Homo sapiens OX=9606 GN=SFN PE=1 SV=1	SFN	27.774	13.3	6	4	1	1	1	1	1	1	1	1	4	4	4	4	4	4	1	1	1	1	1	1	1	1	1	1	1	1	0	0	0	0	0	0
P31948	Stress-induced-phosphoprotein 1 OS=Homo sapiens OX=9606 GN=STIP1 PE=1 SV=1	STIP1	62.639	24.5	28	12	12	12	4	6	3	5	4	6	6	9	7	8	7	9	6	9	7	8	7	9	6	9	7	8	7	9	2548600	4287400	1978000	2959700	2623500	2662700	0.896348	1.50789	0.695666	1.04093	0.92269	0.936477
P31949	Protein S100-A11 OS=Homo sapiens OX=9606 GN=S100A11 PE=1 SV=2	S100A11	11.74	30.5	4	3	3	3	0	2	0	1	0	1	3	2	1	2	2	3	3	2	1	2	2	3	3	2	1	2	2	3	3340400	2041600	0	2387300	1870100	0	1.38614	0.84719		0.990643	0.776023
P32119	Peroxiredoxin-2 OS=Homo sapiens OX=9606 GN=PRDX2 PE=1 SV=5	PRDX2	21.892	58.1	42	9	8	8	8	9	3	10	5	7	8	9	5	9	9	7	7	8	4	8	8	6	7	8	4	8	8	6	8518600	12368000	7386000	8990800	7172900	8602400	0.963666	1.39913	0.835541	1.01708	0.811434	0.973146
P32322	Pyrroline-5-carboxylate reductase 1, mitochondrial OS=Homo sapiens OX=9606 GN=PYCR1 PE=1 SV=2	PYCR1	33.36	13.2	2	3	2	2	0	2	0	0	0	0	2	3	1	3	3	3	1	2	1	2	2	2	1	2	1	2	2	2	0	1847000	0	1065100	1142800	1207800		1.40384		0.809546	0.868604	0.918008
P32969	60S ribosomal protein L9 OS=Homo sapiens OX=9606 GN=RPL9 PE=1 SV=1	RPL9	21.863	39.6	31	8	8	8	7	4	6	5	6	3	7	6	5	6	5	5	7	6	5	6	5	5	7	6	5	6	5	5	15757000	5266900	18773000	7630200	7394600	7413200	1.51911	0.507776	1.80988	0.735619	0.712905	0.714699
P33176	Kinesin-1 heavy chain OS=Homo sapiens OX=9606 GN=KIF5B PE=1 SV=1	KIF5B	109.68	51	111	38	29	38	6	27	3	26	25	24	20	31	7	34	36	36	16	24	5	27	28	28	20	31	7	34	36	36	3647100	6975500	1600200	6425300	6693500	6473500	0.687805	1.31551	0.301781	1.21175	1.26232	1.22083
P33240	Cleavage stimulation factor subunit 2 OS=Homo sapiens OX=9606 GN=CSTF2 PE=1 SV=1	CSTF2	60.959	12.1	18	5	5	5	1	4	1	4	4	4	3	5	1	5	5	5	3	5	1	5	5	5	3	5	1	5	5	5	1271800	1996600	0	1764900	1786600	1812100	0.736677	1.15651		1.0223	1.03487	1.04964
P33316	Deoxyuridine 5'-triphosphate nucleotidohydrolase, mitochondrial OS=Homo sapiens OX=9606 GN=DUT PE=1 SV=4	DUT	26.563	30.2	20	6	6	6	3	4	2	4	4	3	5	5	3	5	5	4	5	5	3	5	5	4	5	5	3	5	5	4	3607700	2643300	2432000	2618600	2070300	2344200	1.37733	1.00914	0.928475	0.999714	0.790387	0.894955
P33552	Cyclin-dependent kinases regulatory subunit 2 OS=Homo sapiens OX=9606 GN=CKS2 PE=1 SV=1	CKS2	9.8602	11.4	3	1	1	1	1	1	1	0	0	0	1	1	1	1	1	1	1	1	1	1	1	1	1	1	1	1	1	1	0	0	0	0	0	0
P33981	Dual specificity protein kinase TTK OS=Homo sapiens OX=9606 GN=TTK PE=1 SV=2	TTK	97.071	19.4	24	11	11	11	4	6	0	3	3	8	7	11	1	10	11	11	7	11	1	10	11	11	7	11	1	10	11	11	1811800	2182600	0	1894900	1332300	1901900	0.99293	1.19614		1.03847	0.730147	1.04231
P33991	DNA replication licensing factor MCM4 OS=Homo sapiens OX=9606 GN=MCM4 PE=1 SV=5	MCM4	96.557	25.3	52	17	17	17	6	10	2	10	12	12	11	15	4	14	15	15	11	15	4	14	15	15	11	15	4	14	15	15	4066300	5249400	1715400	4336300	5846300	5030100	0.92966	1.20015	0.392184	0.991388	1.33661	1.15001
P33992	DNA replication licensing factor MCM5 OS=Homo sapiens OX=9606 GN=MCM5 PE=1 SV=5	MCM5	82.285	29.8	37	17	17	17	2	10	1	8	10	6	10	14	2	14	15	15	10	14	2	14	15	15	10	14	2	14	15	15	2601300	5095400	817600	2651000	5004200	2777300	0.82377	1.61359	0.258914	0.839509	1.58471	0.879505
P33993	DNA replication licensing factor MCM7 OS=Homo sapiens OX=9606 GN=MCM7 PE=1 SV=4	MCM7	81.307	53	144	32	32	32	23	31	9	27	28	26	23	30	12	28	27	28	23	30	12	28	27	28	23	30	12	28	27	28	8062100	12316000	5526000	9417900	9162800	9233100	0.900493	1.37563	0.617224	1.05193	1.02344	1.03129
P34897	Serine hydroxymethyltransferase, mitochondrial OS=Homo sapiens OX=9606 GN=SHMT2 PE=1 SV=3	SHMT2	55.992	5	1	2	2	2	0	0	0	0	0	1	0	2	0	1	2	2	0	2	0	1	2	2	0	2	0	1	2	2	0	0	0	0	0	0
P34932	Heat shock 70 kDa protein 4 OS=Homo sapiens OX=9606 GN=HSPA4 PE=1 SV=4	HSPA4	94.33	30.6	43	19	18	18	2	8	0	11	13	9	8	15	1	18	18	17	8	14	1	17	17	16	8	14	1	17	17	16	1848800	3228700	0	2757200	2810500	2646600	0.695466	1.21455		1.03718	1.05723	0.995576
P34949	Mannose-6-phosphate isomerase OS=Homo sapiens OX=9606 GN=MPI PE=1 SV=2	MPI	46.655	17	3	4	4	4	0	1	0	0	1	1	1	2	0	3	2	2	1	2	0	3	2	2	1	2	0	3	2	2	0	0	0	0	0	0
P35080	Profilin-2 OS=Homo sapiens OX=9606 GN=PFN2 PE=1 SV=3	PFN2	15.046	30.7	5	3	3	3	1	1	0	1	1	1	3	3	0	3	3	3	3	3	0	3	3	3	3	3	0	3	3	3	0	0	0	0	0	0
P35221	Catenin alpha-1 OS=Homo sapiens OX=9606 GN=CTNNA1 PE=1 SV=1	CTNNA1	100.07	7	3	3	3	3	0	0	0	1	1	1	0	1	0	2	2	2	0	1	0	2	2	2	0	1	0	2	2	2	0	0	0	444350	0	711890				0.768612		1.23139
P35232	Prohibitin OS=Homo sapiens OX=9606 GN=PHB PE=1 SV=1	PHB	29.804	35.3	23	8	8	8	5	2	5	3	6	2	6	4	7	6	8	5	6	4	7	6	8	5	6	4	7	6	8	5	4953700	3426300	6130900	2704800	2629300	2590600	1.32478	0.916303	1.6396	0.72335	0.703159	0.69281
P35240	Merlin OS=Homo sapiens OX=9606 GN=NF2 PE=1 SV=1	NF2	69.689	6.7	1	3	3	3	1	0	0	0	0	0	1	1	1	0	1	0	1	1	1	0	1	0	1	1	1	0	1	0	0	0	0	0	0	0
P35241	Radixin OS=Homo sapiens OX=9606 GN=RDX PE=1 SV=1	RDX	68.563	31.2	48	17	9	17	3	6	1	12	14	12	9	12	5	15	16	15	4	6	2	8	8	7	9	12	5	15	16	15	4764100	6485200	3373500	6744900	7542000	6277200	0.812365	1.10584	0.575242	1.15013	1.28605	1.07038
P35244	Replication protein A 14 kDa subunit OS=Homo sapiens OX=9606 GN=RPA3 PE=1 SV=1	RPA3	13.569	46.3	11	4	4	4	2	1	0	2	3	3	3	4	1	4	4	4	3	4	1	4	4	4	3	4	1	4	4	4	2651500	3293800	0	3110000	3306100	2620800	0.884883	1.09924		1.0379	1.10334	0.874638
P35249	Replication factor C subunit 4 OS=Homo sapiens OX=9606 GN=RFC4 PE=1 SV=2	RFC4	39.681	23.4	11	5	5	5	2	1	1	2	3	2	4	3	3	4	5	5	4	3	3	4	5	5	4	3	3	4	5	5	7789100	7665000	8199700	9612500	8870200	8122500	0.929875	0.91506	0.978893	1.14756	1.05894	0.969677
P35250	Replication factor C subunit 2 OS=Homo sapiens OX=9606 GN=RFC2 PE=1 SV=3	RFC2	39.157	18.6	10	4	4	4	0	2	1	2	4	1	2	3	1	4	4	3	2	3	1	4	4	3	2	3	1	4	4	3	1015500	1139000	0	989280	1056000	1118800	0.954672	1.07078		0.930023	0.992746	1.05178
P35251	Replication factor C subunit 1 OS=Homo sapiens OX=9606 GN=RFC1 PE=1 SV=4	RFC1	128.25	8.1	6	7	7	7	0	0	6	0	0	0	1	1	7	0	1	0	1	1	7	0	1	0	1	1	7	0	1	0	0	0	0	0	0	0
P35268	60S ribosomal protein L22 OS=Homo sapiens OX=9606 GN=RPL22 PE=1 SV=2	RPL22	14.787	50.8	13	4	4	4	2	3	1	2	2	3	3	4	2	4	4	4	3	4	2	4	4	4	3	4	2	4	4	4	8629300	9518100	8372800	11252000	11120000	12891000	0.838024	0.924339	0.813114	1.09272	1.0799	1.25189
P35269	General transcription factor IIF subunit 1 OS=Homo sapiens OX=9606 GN=GTF2F1 PE=1 SV=2	GTF2F1	58.24	26.7	32	11	11	11	2	4	1	7	8	10	5	8	2	11	10	11	5	8	2	11	10	11	5	8	2	11	10	11	1157700	2473800	984530	4129700	5047300	4505500	0.379604	0.811147	0.322823	1.35411	1.65498	1.47733
P35520	Cystathionine beta-synthase OS=Homo sapiens OX=9606 GN=CBS PE=1 SV=2	CBS	60.586	27.6	29	9	9	9	3	6	3	7	6	4	6	7	4	7	9	7	6	7	4	7	9	7	6	7	4	7	9	7	3112700	3215100	1713200	2758200	3166000	2608700	1.12684	1.16391	0.620204	0.99851	1.14614	0.944388
P35579	Myosin-9 OS=Homo sapiens OX=9606 GN=MYH9 PE=1 SV=4	MYH9	226.53	75.8	2076	191	156	191	479	259	527	255	305	251	187	150	175	158	163	165	153	123	143	130	131	135	187	150	175	158	163	165	1071100000	302160000	1308500000	273060000	307790000	274040000	1.81714	0.512621	2.2199	0.463252	0.522172	0.464915
P35580	Myosin-10 OS=Homo sapiens OX=9606 GN=MYH10 PE=1 SV=3	MYH10	229	69.6	1080	155	118	131	229	149	277	143	147	135	145	130	141	135	137	135	111	102	107	105	105	105	122	112	118	115	115	114	442540000	128590000	541610000	119240000	125300000	119550000	1.79793	0.52243	2.20043	0.484443	0.509063	0.485702
P35606	Coatomer subunit beta' OS=Homo sapiens OX=9606 GN=COPB2 PE=1 SV=2	COPB2	102.49	44.8	69	27	27	27	7	15	3	14	14	16	16	22	10	25	24	24	16	22	10	25	24	24	16	22	10	25	24	24	3771200	5182100	2754500	5743400	5709600	5104200	0.800538	1.10004	0.584716	1.21919	1.21202	1.0835
P35610	Sterol O-acyltransferase 1 OS=Homo sapiens OX=9606 GN=SOAT1 PE=1 SV=3	SOAT1	64.734	4.2	3	2	2	2	1	1	0	0	0	1	1	1	0	2	1	1	1	1	0	2	1	1	1	1	0	2	1	1	0	0	0	0	0	0
P35611	Alpha-adducin OS=Homo sapiens OX=9606 GN=ADD1 PE=1 SV=2	ADD1	80.954	15.6	19	8	8	8	0	5	0	6	4	4	4	7	0	8	7	8	4	7	0	8	7	8	4	7	0	8	7	8	1137900	2051700	0	2107500	2091700	1941400	0.609794	1.09949		1.1294	1.12093	1.04038
P35613	Basigin OS=Homo sapiens OX=9606 GN=BSG PE=1 SV=2	BSG	42.2	29.9	38	7	7	7	3	10	2	9	6	8	5	7	4	6	6	7	5	7	4	6	6	7	5	7	4	6	6	7	7563100	12338000	3618900	10871000	9158700	10623000	0.837665	1.36652	0.400818	1.20404	1.01439	1.17657
P35637	RNA-binding protein FUS OS=Homo sapiens OX=9606 GN=FUS PE=1 SV=1	FUS	53.425	9.9	27	4	3	4	4	4	3	5	5	6	4	3	2	3	4	4	3	2	1	2	3	3	4	3	2	3	4	4	8877100	4287600	6323200	5887200	5245400	6075400	1.45146	0.701048	1.03388	0.962593	0.857654	0.993364
P35658	Nuclear pore complex protein Nup214 OS=Homo sapiens OX=9606 GN=NUP214 PE=1 SV=2	NUP214	213.62	15.7	52	21	21	21	1	8	0	16	14	13	8	16	4	20	20	21	8	16	4	20	20	21	8	16	4	20	20	21	1137100	1588100	257600	2827400	2927200	2278800	0.619324	0.864963	0.140302	1.53995	1.59431	1.24115
P35659	Protein DEK OS=Homo sapiens OX=9606 GN=DEK PE=1 SV=1	DEK	42.674	3.5	4	1	1	1	1	0	1	0	1	1	1	0	1	0	1	1	1	0	1	0	1	1	1	0	1	0	1	1	0	0	0	0	0	0
P35749	Myosin-11 OS=Homo sapiens OX=9606 GN=MYH11 PE=1 SV=3	MYH11	227.34	14.4	0	33	1	1	0	0	0	0	0	0	32	27	30	27	30	27	1	0	0	0	0	0	1	0	0	0	0	0	0	0	0	0	0	0
P35790	Choline kinase alpha OS=Homo sapiens OX=9606 GN=CHKA PE=1 SV=3	CHKA	52.248	19.7	5	4	4	4	0	0	0	2	2	1	2	2	1	3	3	3	2	2	1	3	3	3	2	2	1	3	3	3	0	0	0	796050	875370	882330				0.935154	1.02833	1.03651
P35813	Protein phosphatase 1A OS=Homo sapiens OX=9606 GN=PPM1A PE=1 SV=1	PPM1A	42.447	11	4	3	3	3	0	1	1	1	0	1	1	2	1	1	1	1	1	2	1	1	1	1	1	2	1	1	1	1	0	0	0	0	0	0
P35998	26S proteasome regulatory subunit 7 OS=Homo sapiens OX=9606 GN=PSMC2 PE=1 SV=3	PSMC2	48.633	43.4	38	14	14	14	8	10	2	7	6	5	10	14	5	11	11	11	10	14	5	11	11	11	10	14	5	11	11	11	4728600	3891500	3323000	2932800	2426600	2546500	1.42937	1.17633	1.00448	0.886533	0.733518	0.769762
P36404	ADP-ribosylation factor-like protein 2 OS=Homo sapiens OX=9606 GN=ARL2 PE=1 SV=4	ARL2	20.878	22.3	9	4	4	4	3	2	1	1	1	1	3	3	2	2	2	2	3	3	2	2	2	2	3	3	2	2	2	2	6475400	2470800	2430200	1732500	1093300	1769300	2.43261	0.928203	0.912951	0.650847	0.410719	0.664671
P36405	ADP-ribosylation factor-like protein 3 OS=Homo sapiens OX=9606 GN=ARL3 PE=1 SV=2	ARL3	20.455	16.5	11	3	3	3	2	2	0	3	2	2	2	2	0	3	3	3	2	2	0	3	3	3	2	2	0	3	3	3	1105900	885300	0	645980	651560	695680	1.38778	1.11095		0.810632	0.817635	0.873
P36507	Dual specificity mitogen-activated protein kinase kinase 2 OS=Homo sapiens OX=9606 GN=MAP2K2 PE=1 SV=1	MAP2K2	44.424	36.5	20	9	6	9	2	7	0	3	4	4	6	9	0	6	8	8	4	6	0	5	5	5	6	9	0	6	8	8	1455200	2260000	0	1340600	1198800	1387800	0.952057	1.47859		0.87708	0.784309	0.907961
P36542	ATP synthase subunit gamma, mitochondrial OS=Homo sapiens OX=9606 GN=ATP5F1C PE=1 SV=1	ATP5F1C	32.996	39.3	50	9	9	9	8	7	4	10	10	11	7	6	5	9	9	9	7	6	5	9	9	9	7	6	5	9	9	9	8276500	9667900	7145500	6190500	6863800	7105300	1.09745	1.28195	0.94748	0.820849	0.910127	0.94215
P36543	V-type proton ATPase subunit E 1 OS=Homo sapiens OX=9606 GN=ATP6V1E1 PE=1 SV=1	ATP6V1E1	26.145	9.7	3	2	2	2	0	1	0	0	1	1	0	2	0	2	2	2	0	2	0	2	2	2	0	2	0	2	2	2	0	0	0	0	0	0
P36578	60S ribosomal protein L4 OS=Homo sapiens OX=9606 GN=RPL4 PE=1 SV=5	RPL4	47.697	42.6	82	17	17	17	20	12	11	14	13	12	17	16	16	17	17	17	17	16	16	17	17	17	17	16	16	17	17	17	41501000	14181000	38539000	15248000	16131000	16434000	1.75314	0.599054	1.62802	0.644127	0.681428	0.694228
P36873	Serine/threonine-protein phosphatase PP1-gamma catalytic subunit OS=Homo sapiens OX=9606 GN=PPP1CC PE=1 SV=1	PPP1CC	36.983	65.3	5	15	2	2	0	1	1	2	1	0	11	13	11	14	14	14	1	1	1	2	2	2	1	1	1	2	2	2	0	0	0	5501800	5640800	3902600				1.09705	1.12477	0.778175
P36897	TGF-beta receptor type-1 OS=Homo sapiens OX=9606 GN=TGFBR1 PE=1 SV=1	TGFBR1	55.959	3.2	0	1	1	1	0	0	0	0	0	0	0	0	0	1	1	1	0	0	0	1	1	1	0	0	0	1	1	1	0	0	0	0	0	0
P36954	DNA-directed RNA polymerase II subunit RPB9 OS=Homo sapiens OX=9606 GN=POLR2I PE=1 SV=1	POLR2I	14.523	18.4	1	1	1	1	0	0	0	1	0	0	1	0	0	1	1	1	1	0	0	1	1	1	1	0	0	1	1	1	0	0	0	0	0	0
P36957	Dihydrolipoyllysine-residue succinyltransferase component of 2-oxoglutarate dehydrogenase complex, mitochondrial OS=Homo sapiens OX=9606 GN=DLST PE=1 SV=4	DLST	48.755	4.4	9	2	2	2	3	1	2	1	1	1	2	2	1	2	2	2	2	2	1	2	2	2	2	2	1	2	2	2	1690200	860360	0	741830	828130	659730	1.7679	0.899911		0.775932	0.866199	0.690058
P36969	Phospholipid hydroperoxide glutathione peroxidase OS=Homo sapiens OX=9606 GN=GPX4 PE=1 SV=3	GPX4	22.174	7.1	3	1	1	1	1	1	1	0	0	0	1	1	1	0	0	0	1	1	1	0	0	0	1	1	1	0	0	0	0	0	0	0	0	0
P37108	Signal recognition particle 14 kDa protein OS=Homo sapiens OX=9606 GN=SRP14 PE=1 SV=2	SRP14	14.57	27.2	23	3	3	3	3	5	1	5	4	5	3	3	3	3	3	3	3	3	3	3	3	3	3	3	3	3	3	3	10580000	13624000	6461700	16844000	17151000	15765000	0.7893	1.01639	0.482062	1.25661	1.27952	1.17612
P37198	Nuclear pore glycoprotein p62 OS=Homo sapiens OX=9606 GN=NUP62 PE=1 SV=3	NUP62	53.254	11.3	6	3	3	3	0	1	0	2	2	1	0	2	0	2	3	2	0	2	0	2	3	2	0	2	0	2	3	2	0	1526900	0	979000	1480200	1188500		1.1803		0.756773	1.1442	0.918718
P37802	Transgelin-2 OS=Homo sapiens OX=9606 GN=TAGLN2 PE=1 SV=3	TAGLN2	22.391	91	131	19	18	19	34	22	20	16	17	22	19	17	17	17	17	18	18	16	16	16	16	17	19	17	17	17	17	18	132850000	77938000	77623000	61434000	39139000	58920000	1.77962	1.04404	1.03982	0.822953	0.524295	0.789276
P37837	Transaldolase OS=Homo sapiens OX=9606 GN=TALDO1 PE=1 SV=2	TALDO1	37.54	3.9	1	1	1	1	1	0	0	0	0	0	1	0	0	1	1	1	1	0	0	1	1	1	1	0	0	1	1	1	0	0	0	0	0	0
P37840	Alpha-synuclein OS=Homo sapiens OX=9606 GN=SNCA PE=1 SV=1	SNCA	14.46	35	17	3	3	3	5	4	1	3	1	3	3	3	2	2	2	2	3	3	2	2	2	2	3	3	2	2	2	2	2909400	1653800	1387600	1427000	1235600	1519800	1.72269	0.979237	0.821616	0.844945	0.731615	0.899893
P38117	Electron transfer flavoprotein subunit beta OS=Homo sapiens OX=9606 GN=ETFB PE=1 SV=3	ETFB	27.843	6.7	4	1	1	1	1	1	0	0	1	1	1	1	0	1	1	1	1	1	0	1	1	1	1	1	0	1	1	1	0	0	0	0	0	0
P38159	RNA-binding motif protein, X chromosome OS=Homo sapiens OX=9606 GN=RBMX PE=1 SV=3	RBMX	42.331	28.4	54	12	12	12	9	9	9	8	10	9	10	12	11	12	10	11	10	12	11	12	10	11	10	12	11	12	10	11	17736000	5905900	28346000	6321800	7521400	7336000	1.45442	0.484308	2.32449	0.518413	0.616785	0.601582
P38606	V-type proton ATPase catalytic subunit A OS=Homo sapiens OX=9606 GN=ATP6V1A PE=1 SV=2	ATP6V1A	68.303	26.1	14	11	11	11	2	6	0	1	3	2	4	9	1	8	9	7	4	9	1	8	9	7	4	9	1	8	9	7	0	1965600	0	2164000	2028800	1791400		0.989006		1.08883	1.02081	0.901356
P38646	Stress-70 protein, mitochondrial OS=Homo sapiens OX=9606 GN=HSPA9 PE=1 SV=2	HSPA9	73.68	40.5	99	21	20	20	12	19	13	18	19	18	18	20	17	19	21	18	17	19	17	18	20	17	17	19	17	18	20	17	14420000	18497000	12131000	17216000	16310000	15891000	0.915895	1.17485	0.770508	1.09348	1.03594	1.00933
P38919	Eukaryotic initiation factor 4A-III OS=Homo sapiens OX=9606 GN=EIF4A3 PE=1 SV=4	EIF4A3	46.871	40.4	40	16	13	13	7	5	12	5	6	5	15	12	13	14	15	13	12	9	11	11	12	10	12	9	11	11	12	10	6245800	4256300	19622000	4507600	4397800	4299200	0.864896	0.589397	2.71718	0.624196	0.608991	0.595338
P39019	40S ribosomal protein S19 OS=Homo sapiens OX=9606 GN=RPS19 PE=1 SV=2	RPS19	16.06	47.6	33	8	8	8	7	5	4	5	6	6	8	7	5	6	8	7	8	7	5	6	8	7	8	7	5	6	8	7	28880000	9672500	22202000	16014000	14528000	16195000	1.61203	0.539903	1.23928	0.893875	0.810929	0.903978
P39023	60S ribosomal protein L3 OS=Homo sapiens OX=9606 GN=RPL3 PE=1 SV=2	RPL3	46.108	47.9	78	19	19	19	15	9	9	14	15	16	18	17	12	18	16	19	18	17	12	18	16	19	18	17	12	18	16	19	30495000	11331000	24529000	15729000	13493000	15240000	1.6511	0.613498	1.32808	0.85162	0.730556	0.825144
P39210	Protein Mpv17 OS=Homo sapiens OX=9606 GN=MPV17 PE=1 SV=1	MPV17	19.733	13.1	1	1	1	1	0	0	0	0	1	0	0	1	0	0	1	1	0	1	0	0	1	1	0	1	0	0	1	1	0	0	0	0	0	0
P39656	Dolichyl-diphosphooligosaccharide--protein glycosyltransferase 48 kDa subunit OS=Homo sapiens OX=9606 GN=DDOST PE=1 SV=4	DDOST	50.8	45.4	31	12	12	12	3	6	1	6	9	6	8	8	1	9	9	12	8	8	1	9	9	12	8	8	1	9	9	12	2894800	3083300	0	4136100	4092100	3161300	0.833391	0.887659		1.19075	1.17808	0.910114
P39748	Flap endonuclease 1 OS=Homo sapiens OX=9606 GN=FEN1 PE=1 SV=1	FEN1	42.592	32.9	27	8	8	8	3	3	3	4	7	7	5	5	4	6	8	7	5	5	4	6	8	7	5	5	4	6	8	7	6074000	4919300	4096200	7581100	10547000	7266500	0.900205	0.729071	0.607083	1.12357	1.56313	1.07694
Q13948	Protein CASP OS=Homo sapiens OX=9606 GN=CUX1 PE=1 SV=2	CUX1	77.454	5.6	2	3	3	3	0	0	0	2	0	0	1	0	0	2	3	2	1	0	0	2	3	2	1	0	0	2	3	2	0	0	0	559690	517480	0				1.03919	0.960814
P40222	Alpha-taxilin OS=Homo sapiens OX=9606 GN=TXLNA PE=1 SV=3	TXLNA	61.89	26.4	33	11	11	11	4	7	2	6	6	8	6	9	5	9	11	10	6	9	5	9	11	10	6	9	5	9	11	10	2909800	3686700	1531500	3250800	2506000	3161200	1.02422	1.29768	0.539071	1.14424	0.882084	1.11271
P40227	T-complex protein 1 subunit zeta OS=Homo sapiens OX=9606 GN=CCT6A PE=1 SV=3	CCT6A	58.024	61	95	23	23	23	13	15	8	18	20	21	19	18	14	20	20	22	19	18	14	20	20	22	19	18	14	20	20	22	10165000	14297000	7245000	13193000	13474000	13810000	0.844924	1.18838	0.602211	1.09661	1.11997	1.1479
P40429	60S ribosomal protein L13a OS=Homo sapiens OX=9606 GN=RPL13A PE=1 SV=2	RPL13A	23.577	30	29	6	6	6	6	4	5	4	4	6	6	6	6	6	6	6	6	6	6	6	6	6	6	6	6	6	6	6	25372000	8744400	22716000	9912100	9454100	10391000	1.75809	0.60592	1.57405	0.686833	0.655097	0.720017
P40616	ADP-ribosylation factor-like protein 1 OS=Homo sapiens OX=9606 GN=ARL1 PE=1 SV=1	ARL1	20.417	24.9	4	3	3	3	1	0	1	0	1	1	1	1	1	0	1	1	1	1	1	0	1	1	1	1	1	0	1	1	0	0	0	0	0	0
P40763	Signal transducer and activator of transcription 3 OS=Homo sapiens OX=9606 GN=STAT3 PE=1 SV=2	STAT3	88.067	24	25	12	12	12	3	10	0	5	2	5	7	11	0	10	8	11	7	11	0	10	8	11	7	11	0	10	8	11	2543700	4252700	0	3286000	2047400	2779100	0.853081	1.42623		1.10203	0.686637	0.932027
P40818	Ubiquitin carboxyl-terminal hydrolase 8 OS=Homo sapiens OX=9606 GN=USP8 PE=1 SV=1	USP8	127.52	1.9	3	2	2	2	0	0	0	1	1	1	1	1	0	1	1	2	1	1	0	1	1	2	1	1	0	1	1	2	0	0	0	0	0	0
P40855	Peroxisomal biogenesis factor 19 OS=Homo sapiens OX=9606 GN=PEX19 PE=1 SV=1	PEX19	32.806	24.1	7	5	5	5	1	2	0	1	1	2	3	3	2	3	3	4	3	3	2	3	3	4	3	3	2	3	3	4	2838400	2909000	1682900	1837700	1670400	2026700	1.31356	1.34623	0.778814	0.850452	0.773029	0.937918
P40925	Malate dehydrogenase, cytoplasmic OS=Homo sapiens OX=9606 GN=MDH1 PE=1 SV=4	MDH1	36.426	8.7	1	2	2	2	0	0	0	1	0	0	1	1	0	2	1	1	1	1	0	2	1	1	1	1	0	2	1	1	0	0	0	0	0	0
P40926	Malate dehydrogenase, mitochondrial OS=Homo sapiens OX=9606 GN=MDH2 PE=1 SV=3	MDH2	35.503	19.2	8	4	4	4	1	0	3	1	1	2	3	3	3	1	3	2	3	3	3	1	3	2	3	3	3	1	3	2	1228200	676270	1419000	0	649220	602800	1.34215	0.739014	1.55065		0.709454	0.658727
P40937	Replication factor C subunit 5 OS=Homo sapiens OX=9606 GN=RFC5 PE=1 SV=1	RFC5	38.496	25.6	19	6	6	6	3	4	0	4	4	4	5	5	1	6	5	5	5	5	1	6	5	5	5	5	1	6	5	5	1740100	1509800	0	1488200	1189500	1135900	1.23175	1.06873		1.05344	0.842005	0.804063
P40938	Replication factor C subunit 3 OS=Homo sapiens OX=9606 GN=RFC3 PE=1 SV=2	RFC3	40.556	22.8	17	5	5	5	4	3	2	3	3	2	4	4	4	5	4	4	4	4	4	5	4	4	4	4	4	5	4	4	2069600	2030500	2415400	1727400	1331900	1798000	1.09187	1.07124	1.2743	0.911332	0.702677	0.948579
P40939	Trifunctional enzyme subunit alpha, mitochondrial OS=Homo sapiens OX=9606 GN=HADHA PE=1 SV=2	HADHA	82.999	26.7	37	13	13	13	5	5	3	5	12	7	9	10	7	12	13	11	9	10	7	12	13	11	9	10	7	12	13	11	2089200	2957900	2979700	3135100	3523200	3199300	0.700901	0.99234	0.999653	1.05179	1.18199	1.07333
P41091	Eukaryotic translation initiation factor 2 subunit 3 OS=Homo sapiens OX=9606 GN=EIF2S3 PE=1 SV=3	EIF2S3	51.109	43.6	48	13	13	13	6	10	5	9	9	9	10	12	8	12	13	12	10	12	8	12	13	12	10	12	8	12	13	12	4994300	6913200	3693000	6542000	5501200	7004000	0.864871	1.19717	0.639523	1.13289	0.952652	1.21289
P41208	Centrin-2 OS=Homo sapiens OX=9606 GN=CETN2 PE=1 SV=1	CETN2	19.738	24.4	6	3	3	3	2	1	2	0	0	1	2	1	2	1	1	1	2	1	2	1	1	1	2	1	2	1	1	1	0	0	0	0	0	0
P41223	Protein BUD31 homolog OS=Homo sapiens OX=9606 GN=BUD31 PE=1 SV=2	BUD31	17	27.8	9	3	3	3	3	0	1	1	2	2	2	1	1	1	2	2	2	1	1	1	2	2	2	1	1	1	2	2	861530	0	0	0	1092400	595840	1.01366				1.28529	0.701051
P41227	N-alpha-acetyltransferase 10 OS=Homo sapiens OX=9606 GN=NAA10 PE=1 SV=1	NAA10	26.458	50.2	18	8	8	8	1	4	0	5	4	4	4	7	1	7	6	7	4	7	1	7	6	7	4	7	1	7	6	7	2563900	2775100	0	2373500	2093900	2697800	1.02522	1.10967		0.949081	0.837279	1.07876
P41229	Lysine-specific demethylase 5C OS=Homo sapiens OX=9606 GN=KDM5C PE=1 SV=2	KDM5C	175.72	3.4	4	4	2	4	0	0	0	0	3	1	0	0	0	3	4	2	0	0	0	2	2	1	0	0	0	3	4	2	0	0	0	421860	834550	401450				0.763382	1.51017	0.726449
Q6NXS1	Protein phosphatase inhibitor 2 family member B OS=Homo sapiens OX=9606 GN=PPP1R2B PE=1 SV=2	PPP1R2B	23.106	22.9	22	5	5	5	1	4	1	6	4	6	5	5	4	5	5	5	5	5	4	5	5	5	5	5	4	5	5	5	3208700	4441600	2508300	4628000	3620600	4757500	0.831101	1.15044	0.649687	1.19872	0.937789	1.23226
P41240	Tyrosine-protein kinase CSK OS=Homo sapiens OX=9606 GN=CSK PE=1 SV=1	CSK	50.704	13.1	13	5	5	5	1	4	0	3	2	3	3	4	0	4	3	5	3	4	0	4	3	5	3	4	0	4	3	5	823240	915650	0	802100	597350	711590	1.06916	1.18918		1.04171	0.775793	0.92416
P41250	Glycine--tRNA ligase OS=Homo sapiens OX=9606 GN=GARS1 PE=1 SV=3	GARS1	83.165	40.5	111	24	24	24	17	23	4	24	23	20	19	22	7	22	23	24	19	22	7	22	23	24	19	22	7	22	23	24	6490600	13218000	4397800	9855900	8627700	9615400	0.745969	1.51915	0.505442	1.13274	0.991587	1.1051
P41252	Isoleucine--tRNA ligase, cytoplasmic OS=Homo sapiens OX=9606 GN=IARS1 PE=1 SV=2	IARS1	144.5	38	123	34	34	34	16	25	12	25	22	23	33	33	15	31	30	32	33	33	15	31	30	32	33	33	15	31	30	32	4350700	4643800	3684600	3997500	3946400	4057900	1.05767	1.12892	0.895737	0.971804	0.959382	0.986488
P41743	Protein kinase C iota type OS=Homo sapiens OX=9606 GN=PRKCI PE=1 SV=2	PRKCI	68.262	8.2	10	3	3	3	3	5	0	1	0	1	3	3	0	2	2	2	3	3	0	2	2	2	3	3	0	2	2	2	2507300	3164100	0	1533100	1240500	1472900	1.26403	1.59515		0.772895	0.625384	0.742546
P42025	Beta-centractin OS=Homo sapiens OX=9606 GN=ACTR1B PE=1 SV=1	ACTR1B	42.293	26.1	10	9	3	3	2	1	1	2	2	2	7	6	8	8	7	7	2	2	2	3	2	3	2	2	2	3	2	3	3181100	2543700	4319700	2040500	2849300	2302900	1.10729	0.885422	1.50362	0.710266	0.991797	0.801604
P42166	Lamina-associated polypeptide 2, isoform alpha OS=Homo sapiens OX=9606 GN=TMPO PE=1 SV=2	TMPO	75.491	45.2	60	23	12	23	7	7	8	12	15	11	15	16	14	19	20	19	8	6	7	8	9	9	15	16	14	19	20	19	19675000	19621000	27193000	22051000	29072000	22851000	0.840435	0.838128	1.16157	0.941928	1.24184	0.9761
P42167	Lamina-associated polypeptide 2, isoforms beta/gamma OS=Homo sapiens OX=9606 GN=TMPO PE=1 SV=2	TMPO	50.67	57.5	49	21	10	10	6	8	5	9	12	9	14	19	15	20	21	18	7	9	8	9	10	8	7	9	8	9	10	8	5606100	6288900	7681000	9369700	11382000	8963400	0.682407	0.765522	0.934976	1.14053	1.38548	1.09108
P42224	Signal transducer and activator of transcription 1-alpha/beta OS=Homo sapiens OX=9606 GN=STAT1 PE=1 SV=2	STAT1	87.334	46.1	83	28	28	28	3	18	3	19	16	24	14	21	9	23	22	26	14	21	9	23	22	26	14	21	9	23	22	26	2437200	4397300	1936900	4797100	4355500	4898000	0.64075	1.15607	0.509219	1.26118	1.14508	1.28771
P42285	Exosome RNA helicase MTR4 OS=Homo sapiens OX=9606 GN=MTREX PE=1 SV=3	MTREX	117.8	15.5	22	10	10	10	1	3	2	5	8	3	5	5	3	8	10	7	5	5	3	8	10	7	5	5	3	8	10	7	1624400	1248700	1833500	1825100	1956700	1390000	0.986638	0.758443	1.11364	1.10854	1.18847	0.844266
P42356	Phosphatidylinositol 4-kinase alpha OS=Homo sapiens OX=9606 GN=PI4KA PE=1 SV=4	PI4KA	236.83	1.5	6	2	2	2	0	2	0	1	2	1	1	2	0	2	2	2	1	2	0	2	2	2	1	2	0	2	2	2	0	517390	0	265850	287300	253220		1.5634		0.803318	0.868133	0.765154
P42566	Epidermal growth factor receptor substrate 15 OS=Homo sapiens OX=9606 GN=EPS15 PE=1 SV=2	EPS15	98.655	28.8	48	17	17	17	5	18	0	9	6	10	7	17	0	14	11	14	7	17	0	14	11	14	7	17	0	14	11	14	1493100	3167600	0	2057600	1561900	1959000	0.72911	1.5468		1.00477	0.762706	0.956618
P42574	Caspase-3 OS=Homo sapiens OX=9606 GN=CASP3 PE=1 SV=2	CASP3	31.608	11.2	6	2	2	2	0	2	0	2	1	1	0	2	1	2	2	2	0	2	1	2	2	2	0	2	1	2	2	2	0	1993800	0	2109800	1152700	1087500		1.25716		1.33031	0.72682	0.685709
P42677	40S ribosomal protein S27 OS=Homo sapiens OX=9606 GN=RPS27 PE=1 SV=3	RPS27	9.461	39.3	26	4	4	4	4	6	4	4	4	4	4	4	4	4	4	4	4	4	4	4	4	4	4	4	4	4	4	4	30674000	25933000	23890000	26642000	20271000	25938000	1.20017	1.01467	0.934737	1.04241	0.793137	1.01487
P42684	Tyrosine-protein kinase ABL2 OS=Homo sapiens OX=9606 GN=ABL2 PE=1 SV=1	ABL2	128.34	3.1	6	3	3	3	1	2	0	1	1	1	3	3	0	2	3	3	3	3	0	2	3	3	3	3	0	2	3	3	694570	788880	0	747710	804060	783280	0.90948	1.03297		0.979062	1.05285	1.02564
P42694	Probable helicase with zinc finger domain OS=Homo sapiens OX=9606 GN=HELZ PE=1 SV=2	HELZ	218.97	3.6	6	4	4	4	0	1	0	1	1	3	0	1	0	2	2	4	0	1	0	2	2	4	0	1	0	2	2	4	0	0	0	983320	918470	793110				1.09465	1.02245	0.882901
P42695	Condensin-2 complex subunit D3 OS=Homo sapiens OX=9606 GN=NCAPD3 PE=1 SV=2	NCAPD3	168.89	1.7	3	2	2	2	0	0	0	1	1	1	1	1	0	2	2	1	1	1	0	2	2	1	1	1	0	2	2	1	0	0	0	0	0	0
P42696	RNA-binding protein 34 OS=Homo sapiens OX=9606 GN=RBM34 PE=1 SV=2	RBM34	48.564	8.4	2	3	3	3	1	0	1	0	0	0	2	0	1	1	1	0	2	0	1	1	1	0	2	0	1	1	1	0	0	0	0	0	0	0
P42704	Leucine-rich PPR motif-containing protein, mitochondrial OS=Homo sapiens OX=9606 GN=LRPPRC PE=1 SV=3	LRPPRC	157.9	35	119	41	41	41	16	24	7	25	22	25	26	33	16	33	35	35	26	33	16	33	35	35	26	33	16	33	35	35	2906400	3360700	2516800	2650500	2589400	2812500	1.03576	1.19766	0.896919	0.944566	0.922792	1.0023
P42765	3-ketoacyl-CoA thiolase, mitochondrial OS=Homo sapiens OX=9606 GN=ACAA2 PE=1 SV=2	ACAA2	41.924	8.3	0	2	2	2	0	0	0	0	0	0	0	1	0	1	2	1	0	1	0	1	2	1	0	1	0	1	2	1	0	0	0	0	0	0
P42766	60S ribosomal protein L35 OS=Homo sapiens OX=9606 GN=RPL35 PE=1 SV=2	RPL35	14.551	28.5	16	4	4	4	2	3	2	4	3	2	4	4	4	4	4	4	4	4	4	4	4	4	4	4	4	4	4	4	27356000	8428700	23814000	14124000	16696000	17420000	1.52205	0.468962	1.32498	0.78584	0.928943	0.969225
P42771	Cyclin-dependent kinase inhibitor 2A OS=Homo sapiens OX=9606 GN=CDKN2A PE=1 SV=2	CDKN2A	16.532	40.4	15	4	4	4	3	4	2	3	1	2	4	4	2	3	3	2	4	4	2	3	3	2	4	4	2	3	3	2	2810900	2818100	2108700	2097200	1583200	1509500	1.3046	1.30795	0.978697	0.973359	0.7348	0.700594
P43003	Excitatory amino acid transporter 1 OS=Homo sapiens OX=9606 GN=SLC1A3 PE=1 SV=1	SLC1A3	59.572	2.2	1	1	1	1	0	0	0	1	0	0	0	0	0	1	0	0	0	0	0	1	0	0	0	0	0	1	0	0	0	0	0	0	0	0
P43243	Matrin-3 OS=Homo sapiens OX=9606 GN=MATR3 PE=1 SV=2	MATR3	94.622	35.9	89	23	23	23	18	15	17	11	18	10	23	18	22	18	21	20	23	18	22	18	21	20	23	18	22	18	21	20	10714000	6254100	9814700	4782400	6607000	4894600	1.49266	0.871312	1.36737	0.666277	0.920477	0.681908
P43246	DNA mismatch repair protein Msh2 OS=Homo sapiens OX=9606 GN=MSH2 PE=1 SV=1	MSH2	104.74	20.8	34	14	14	14	4	4	2	9	9	6	7	8	6	13	12	13	7	8	6	13	12	13	7	8	6	13	12	13	2095700	2602200	1811400	2852900	3003000	2770200	0.830781	1.03157	0.718078	1.13095	1.19045	1.09817
P43304	Glycerol-3-phosphate dehydrogenase, mitochondrial OS=Homo sapiens OX=9606 GN=GPD2 PE=1 SV=3	GPD2	80.852	1.2	2	1	1	1	0	1	0	0	0	1	1	1	0	1	1	1	1	1	0	1	1	1	1	1	0	1	1	1	0	0	0	0	0	0
P43307	Translocon-associated protein subunit alpha OS=Homo sapiens OX=9606 GN=SSR1 PE=1 SV=3	SSR1	32.235	17.8	11	4	4	4	0	2	0	2	4	3	3	3	0	3	4	3	3	3	0	3	4	3	3	3	0	3	4	3	2452500	4729600	0	5782100	5053600	7149200	0.487245	0.939643		1.14875	1.00401	1.42035
P43487	Ran-specific GTPase-activating protein OS=Homo sapiens OX=9606 GN=RANBP1 PE=1 SV=1	RANBP1	23.31	50.7	27	7	7	7	3	5	2	7	4	6	6	7	7	7	6	7	6	7	7	7	6	7	6	7	7	7	6	7	22658000	29554000	16677000	22921000	19604000	22102000	1.01822	1.32811	0.749438	1.03003	0.880973	0.993229
P43490	Nicotinamide phosphoribosyltransferase OS=Homo sapiens OX=9606 GN=NAMPT PE=1 SV=1	NAMPT	55.52	23.4	19	9	9	9	2	9	1	2	3	2	3	9	2	8	8	7	3	9	2	8	8	7	3	9	2	8	8	7	1634600	4138700	1068700	1873100	2256000	1628100	0.77843	1.97094	0.508937	0.892009	1.07435	0.775335
P43686	26S proteasome regulatory subunit 6B OS=Homo sapiens OX=9606 GN=PSMC4 PE=1 SV=2	PSMC4	47.366	45.5	34	14	14	14	5	7	2	7	6	7	6	10	7	12	9	9	6	10	7	12	9	9	6	10	7	12	9	9	1601000	2990700	1646500	2118900	2366000	1905000	0.760685	1.42097	0.782303	1.00676	1.12416	0.905124
P45880	Voltage-dependent anion-selective channel protein 2 OS=Homo sapiens OX=9606 GN=VDAC2 PE=1 SV=2	VDAC2	31.566	64.3	64	14	14	14	8	13	7	12	14	10	12	14	9	13	14	14	12	14	9	13	14	14	12	14	9	13	14	14	15875000	22640000	11737000	21084000	23587000	18769000	0.83779	1.19481	0.61941	1.11269	1.24478	0.990518
P45954	Short/branched chain specific acyl-CoA dehydrogenase, mitochondrial OS=Homo sapiens OX=9606 GN=ACADSB PE=1 SV=1	ACADSB	47.485	13.4	6	4	4	4	1	2	0	1	1	1	2	2	0	3	3	3	2	2	0	3	3	3	2	2	0	3	3	3	0	0	0	957390	779550	985190				1.05512	0.859125	1.08576
P45973	Chromobox protein homolog 5 OS=Homo sapiens OX=9606 GN=CBX5 PE=1 SV=1	CBX5	22.225	26.2	8	4	4	4	0	0	6	0	1	1	2	1	4	2	3	3	2	1	4	2	3	3	2	1	4	2	3	3	667990	0	5854200	387710	513770	478180	0.422679		3.70432	0.245329	0.325095	0.302575
P45974	Ubiquitin carboxyl-terminal hydrolase 5 OS=Homo sapiens OX=9606 GN=USP5 PE=1 SV=2	USP5	95.785	24.8	29	14	14	14	4	10	1	6	3	5	8	13	4	12	12	11	8	13	4	12	12	11	8	13	4	12	12	11	1956400	3470200	1163000	1842400	1521300	1981400	0.983552	1.74459	0.584682	0.92624	0.764812	0.996121
P45984	Mitogen-activated protein kinase 9 OS=Homo sapiens OX=9606 GN=MAPK9 PE=1 SV=2	MAPK9	48.139	6.8	3	2	2	2	0	2	0	1	0	0	1	2	0	2	2	2	1	2	0	2	2	2	1	2	0	2	2	2	0	1227200	0	806570	784160	789250		1.36084		0.894405	0.869555	0.875199
P46013	Proliferation marker protein Ki-67 OS=Homo sapiens OX=9606 GN=MKI67 PE=1 SV=2	MKI67	358.69	2.2	9	5	5	5	1	2	2	1	0	3	1	2	5	2	2	3	1	2	5	2	2	3	1	2	5	2	2	3	0	0	825420	661980	637300	419320			1.29782	1.04084	1.00204	0.659303
P46020	Phosphorylase b kinase regulatory subunit alpha, skeletal muscle isoform OS=Homo sapiens OX=9606 GN=PHKA1 PE=1 SV=2	PHKA1	137.31	4.6	9	5	4	5	0	1	0	4	2	2	3	4	0	5	4	5	2	3	0	4	3	4	3	4	0	5	4	5	618590	862330	0	841850	829370	738380	0.794997	1.10824		1.08193	1.06589	0.948948
P46060	Ran GTPase-activating protein 1 OS=Homo sapiens OX=9606 GN=RANGAP1 PE=1 SV=1	RANGAP1	63.541	68.1	89	30	30	30	10	17	7	14	23	18	19	26	14	29	30	29	19	26	14	29	30	29	19	26	14	29	30	29	7502400	17810000	4973700	21917000	27831000	21650000	0.442689	1.0509	0.29348	1.29324	1.6422	1.27749
P46063	ATP-dependent DNA helicase Q1 OS=Homo sapiens OX=9606 GN=RECQL PE=1 SV=3	RECQL	73.457	4.5	1	2	2	2	0	0	0	0	0	1	0	1	0	1	2	1	0	1	0	1	2	1	0	1	0	1	2	1	0	0	0	0	0	0
P46087	Probable 28S rRNA (cytosine(4447)-C(5))-methyltransferase OS=Homo sapiens OX=9606 GN=NOP2 PE=1 SV=2	NOP2	89.301	19	19	13	13	13	5	1	7	0	5	1	11	10	11	10	11	9	11	10	11	10	11	9	11	10	11	10	11	9	3687200	1130300	4344000	1055700	1709400	960990	1.71663	0.526227	2.02241	0.491496	0.795835	0.447403
P46100	Transcriptional regulator ATRX OS=Homo sapiens OX=9606 GN=ATRX PE=1 SV=5	ATRX	282.58	0.7	2	1	1	1	0	0	0	1	1	0	0	0	0	1	1	1	0	0	0	1	1	1	0	0	0	1	1	1	0	0	0	0	0	0
P46108	Adapter molecule crk OS=Homo sapiens OX=9606 GN=CRK PE=1 SV=2	CRK	33.83	61.8	45	18	18	18	5	10	1	10	9	10	11	17	7	17	16	16	11	17	7	17	16	16	11	17	7	17	16	16	3551500	21575000	2512600	13470000	10670000	14306000	0.322448	1.95884	0.228124	1.22297	0.968751	1.29887
P46109	Crk-like protein OS=Homo sapiens OX=9606 GN=CRKL PE=1 SV=1	CRKL	33.777	60.1	39	14	14	14	2	11	3	7	6	10	10	14	7	13	14	14	10	14	7	13	14	14	10	14	7	13	14	14	5934700	15736000	3278500	10988000	7905200	11134000	0.6477	1.71739	0.357808	1.19921	0.862756	1.21514
P46459	Vesicle-fusing ATPase OS=Homo sapiens OX=9606 GN=NSF PE=1 SV=3	NSF	82.593	14.7	15	10	10	10	2	3	2	1	3	4	8	9	3	6	8	8	8	9	3	6	8	8	8	9	3	6	8	8	2204900	2223900	1378800	1703800	2053300	2017300	1.14224	1.15208	0.714281	0.882645	1.0637	1.04505
P46734	Dual specificity mitogen-activated protein kinase kinase 3 OS=Homo sapiens OX=9606 GN=MAP2K3 PE=1 SV=2	MAP2K3	39.318	8.6	2	2	2	2	0	1	0	0	1	0	1	1	0	0	1	0	1	1	0	0	1	0	1	1	0	0	1	0	0	0	0	0	0	0
P46736	Lys-63-specific deubiquitinase BRCC36 OS=Homo sapiens OX=9606 GN=BRCC3 PE=1 SV=2	BRCC3	36.072	17.1	16	4	4	4	1	3	1	3	4	4	2	3	2	3	4	4	2	3	2	3	4	4	2	3	2	3	4	4	1821500	2212900	1514800	1689400	1722100	1752100	1.02018	1.2394	0.848406	0.946195	0.96451	0.981312
P46776	60S ribosomal protein L27a OS=Homo sapiens OX=9606 GN=RPL27A PE=1 SV=2	RPL27A	16.561	28.4	27	5	5	5	3	5	6	4	4	5	5	4	5	4	4	5	5	4	5	4	4	5	5	4	5	4	4	5	61727000	23622000	50697000	35446000	31646000	34335000	1.5596	0.596834	1.28091	0.89558	0.799569	0.867509
P46777	60S ribosomal protein L5 OS=Homo sapiens OX=9606 GN=RPL5 PE=1 SV=3	RPL5	34.362	46.5	57	10	10	10	6	12	5	10	12	12	8	9	8	9	9	10	8	9	8	9	9	10	8	9	8	9	9	10	12692000	15430000	11204000	14085000	12804000	13014000	0.961163	1.16851	0.848477	1.06665	0.969645	0.985548
P46778	60S ribosomal protein L21 OS=Homo sapiens OX=9606 GN=RPL21 PE=1 SV=2	RPL21	18.565	31.9	14	4	4	4	3	2	4	2	1	2	4	4	4	3	3	4	4	4	4	3	3	4	4	4	4	3	3	4	16880000	5055900	16553000	6549400	6362900	6916000	1.73671	0.520179	1.70307	0.673839	0.654651	0.711557
P46779	60S ribosomal protein L28 OS=Homo sapiens OX=9606 GN=RPL28 PE=1 SV=3	RPL28	15.747	45.3	19	7	7	7	3	2	3	3	4	4	7	7	6	7	6	7	7	7	6	7	6	7	7	7	6	7	6	7	23265000	5822000	16006000	9838900	10126000	12045000	1.81044	0.453057	1.24556	0.765644	0.787986	0.937319
P46781	40S ribosomal protein S9 OS=Homo sapiens OX=9606 GN=RPS9 PE=1 SV=3	RPS9	22.591	47.9	66	13	13	13	11	9	8	15	12	11	13	11	11	13	12	12	13	11	11	13	12	12	13	11	11	13	12	12	33220000	16280000	30832000	23592000	19812000	20245000	1.38435	0.678423	1.28484	0.98313	0.825609	0.843653
P46782	40S ribosomal protein S5 OS=Homo sapiens OX=9606 GN=RPS5 PE=1 SV=4	RPS5	22.876	50	42	10	10	10	7	6	6	8	9	6	9	10	9	10	10	9	9	10	9	10	10	9	9	10	9	10	10	9	23549000	13164000	22289000	14377000	11761000	16150000	1.39495	0.779781	1.32031	0.851634	0.696673	0.956659
P46783	40S ribosomal protein S10 OS=Homo sapiens OX=9606 GN=RPS10 PE=1 SV=1	RPS10	18.898	53.3	65	9	9	9	10	11	7	14	12	11	6	8	7	8	9	8	6	8	7	8	9	8	6	8	7	8	9	8	25097000	14920000	21899000	18895000	17126000	19763000	1.27937	0.760578	1.11635	0.963212	0.873033	1.00746
P46821	Microtubule-associated protein 1B OS=Homo sapiens OX=9606 GN=MAP1B PE=1 SV=2	MAP1B	270.63	24.7	101	39	39	39	4	12	1	30	29	25	15	23	4	32	36	32	15	23	4	32	36	32	15	23	4	32	36	32	1480100	3638900	372440	3594600	3965300	3935500	0.522793	1.28531	0.131551	1.26967	1.4006	1.39008
P46937	Transcriptional coactivator YAP1 OS=Homo sapiens OX=9606 GN=YAP1 PE=1 SV=2	YAP1	54.461	15.7	5	3	3	3	0	1	0	2	1	1	0	2	0	3	2	3	0	2	0	3	2	3	0	2	0	3	2	3	0	0	0	3865300	3526200	3219700				1.0928	0.996928	0.910274
P46939	Utrophin OS=Homo sapiens OX=9606 GN=UTRN PE=1 SV=2	UTRN	394.46	2.3	11	6	6	6	0	4	0	2	3	2	1	6	1	5	4	4	1	6	1	5	4	4	1	6	1	5	4	4	0	1387400	0	913030	1116600	979710		1.26221		0.830643	1.01584	0.891306
P46940	Ras GTPase-activating-like protein IQGAP1 OS=Homo sapiens OX=9606 GN=IQGAP1 PE=1 SV=1	IQGAP1	189.25	11.6	29	14	14	14	6	5	5	4	6	3	10	7	6	7	7	7	10	7	6	7	7	7	10	7	6	7	7	7	3011900	2044500	2796100	1734700	2070500	1684800	1.35442	0.919393	1.25738	0.780079	0.931085	0.757639
P46977	Dolichyl-diphosphooligosaccharide--protein glycosyltransferase subunit STT3A OS=Homo sapiens OX=9606 GN=STT3A PE=1 SV=2	STT3A	80.529	9.5	19	7	6	7	3	4	1	3	4	4	5	6	2	5	6	7	4	5	2	4	5	6	5	6	2	5	6	7	2934700	3214000	2384400	2966600	2784500	3001800	1.01864	1.11559	0.827629	1.02971	0.966505	1.04193
P47755	F-actin-capping protein subunit alpha-2 OS=Homo sapiens OX=9606 GN=CAPZA2 PE=1 SV=3	CAPZA2	32.949	74.1	57	15	13	15	10	9	8	9	11	10	13	13	13	13	15	14	11	11	11	11	13	12	13	13	13	13	15	14	38608000	20467000	48360000	16277000	17477000	16210000	1.47172	0.780196	1.84347	0.620474	0.666218	0.61792
P47756	F-actin-capping protein subunit beta OS=Homo sapiens OX=9606 GN=CAPZB PE=1 SV=4	CAPZB	31.35	53.1	85	14	14	14	18	10	16	13	14	14	14	13	13	12	14	14	14	13	13	12	14	14	14	13	13	12	14	14	47747000	20465000	62643000	18814000	21618000	19041000	1.5052	0.645149	1.97479	0.593102	0.681497	0.600259
P47897	Glutamine--tRNA ligase OS=Homo sapiens OX=9606 GN=QARS1 PE=1 SV=1	QARS1	87.798	44.6	93	27	26	26	9	15	5	23	21	20	19	21	10	25	24	25	19	21	9	24	23	24	19	21	9	24	23	24	3609900	4639300	3141600	4379100	4384200	4129100	0.89195	1.1463	0.77624	1.08201	1.08327	1.02024
P47914	60S ribosomal protein L29 OS=Homo sapiens OX=9606 GN=RPL29 PE=1 SV=2	RPL29	17.752	14.5	9	2	2	2	1	2	1	1	2	2	2	2	2	2	2	2	2	2	2	2	2	2	2	2	2	2	2	2	38782000	13766000	31856000	26090000	15033000	21989000	1.5774	0.559912	1.2957	1.06117	0.611446	0.894371
P48047	ATP synthase subunit O, mitochondrial OS=Homo sapiens OX=9606 GN=ATP5PO PE=1 SV=1	ATP5PO	23.277	40.4	24	6	6	6	2	5	3	5	4	5	6	6	6	5	6	6	6	6	6	5	6	6	6	6	6	5	6	6	5276700	4765300	5001400	3817700	4676000	3536200	1.16942	1.05609	1.10841	0.846081	1.0363	0.783695
P48059	LIM and senescent cell antigen-like-containing domain protein 1 OS=Homo sapiens OX=9606 GN=LIMS1 PE=1 SV=4	LIMS1	37.251	3.7	3	1	1	1	0	1	0	1	0	1	1	1	1	1	0	1	1	1	1	1	0	1	1	1	1	1	0	1	0	0	0	0	0	0
P48382	DNA-binding protein RFX5 OS=Homo sapiens OX=9606 GN=RFX5 PE=1 SV=1	RFX5	65.322	2.4	2	1	1	1	0	0	0	1	0	1	0	0	0	1	0	1	0	0	0	1	0	1	0	0	0	1	0	1	0	0	0	0	0	0
P48426	Phosphatidylinositol 5-phosphate 4-kinase type-2 alpha OS=Homo sapiens OX=9606 GN=PIP4K2A PE=1 SV=2	PIP4K2A	46.224	7.6	4	2	2	2	0	1	0	1	1	1	1	2	0	2	2	2	1	2	0	2	2	2	1	2	0	2	2	2	0	754860	0	958100	1050400	762860		0.856282		1.08683	1.19153	0.865357
P48444	Coatomer subunit delta OS=Homo sapiens OX=9606 GN=ARCN1 PE=1 SV=1	ARCN1	57.21	44.4	72	22	22	22	13	18	6	11	11	13	19	20	16	18	17	18	19	20	16	18	17	18	19	20	16	18	17	18	7851600	8227400	4690300	7062700	4638900	6344300	1.21369	1.27178	0.72502	1.09174	0.717075	0.980693
P48507	Glutamate--cysteine ligase regulatory subunit OS=Homo sapiens OX=9606 GN=GCLM PE=1 SV=1	GCLM	30.727	10.2	0	2	2	2	0	0	0	0	0	0	1	2	0	2	2	2	1	2	0	2	2	2	1	2	0	2	2	2	0	0	0	0	0	0
P48556	26S proteasome non-ATPase regulatory subunit 8 OS=Homo sapiens OX=9606 GN=PSMD8 PE=1 SV=2	PSMD8	39.611	7.7	8	3	3	3	1	1	1	2	1	2	2	1	1	2	2	2	2	1	1	2	2	2	2	1	1	2	2	2	992060	0	0	924400	932790	910200	1.05554			0.983548	0.992475	0.96844
P48634	Protein PRRC2A OS=Homo sapiens OX=9606 GN=PRRC2A PE=1 SV=3	PRRC2A	228.86	34	139	47	44	44	6	15	1	38	42	37	28	33	7	44	44	44	25	30	6	41	41	41	25	30	6	41	41	41	2710900	8144000	766850	18418000	19332000	19022000	0.23782	0.714451	0.067274	1.61576	1.69594	1.66875
P48643	T-complex protein 1 subunit epsilon OS=Homo sapiens OX=9606 GN=CCT5 PE=1 SV=1	CCT5	59.67	68.2	130	31	31	31	19	26	5	24	29	27	27	28	14	27	28	28	27	28	14	27	28	28	27	28	14	27	28	28	11464000	16370000	7512700	14628000	16276000	14230000	0.854665	1.22042	0.560087	1.09055	1.21341	1.06088
P48651	Phosphatidylserine synthase 1 OS=Homo sapiens OX=9606 GN=PTDSS1 PE=1 SV=1	PTDSS1	55.527	5.7	5	2	2	2	1	0	0	1	2	1	2	1	1	2	2	2	2	1	1	2	2	2	2	1	1	2	2	2	775400	0	0	588950	0	628720	1.16714			0.886497		0.946359
P48729	Casein kinase I isoform alpha OS=Homo sapiens OX=9606 GN=CSNK1A1 PE=1 SV=2	CSNK1A1	38.914	13.6	8	4	4	4	0	2	0	1	3	2	2	2	0	3	4	3	2	2	0	3	4	3	2	2	0	3	4	3	859320	855540	0	1216200	902950	853090	0.916686	0.912654		1.29739	0.963229	0.91004
P48735	Isocitrate dehydrogenase [NADP], mitochondrial OS=Homo sapiens OX=9606 GN=IDH2 PE=1 SV=2	IDH2	50.909	16.6	9	6	6	6	3	1	0	2	2	1	5	3	0	4	4	5	5	3	0	4	4	5	5	3	0	4	4	5	1207300	0	0	1172400	1064800	931140	1.10366			1.07175	0.973389	0.851203
P49005	DNA polymerase delta subunit 2 OS=Homo sapiens OX=9606 GN=POLD2 PE=1 SV=1	POLD2	51.289	3	0	1	1	1	0	0	0	0	0	0	1	1	0	1	1	1	1	1	0	1	1	1	1	1	0	1	1	1	0	0	0	0	0	0
P49006	MARCKS-related protein OS=Homo sapiens OX=9606 GN=MARCKSL1 PE=1 SV=2	MARCKSL1	19.529	17.9	4	3	3	3	0	0	0	1	1	2	2	3	1	3	3	3	2	3	1	3	3	3	2	3	1	3	3	3	0	1780600	0	1751500	0	1444300		1.07343		1.05588		0.87069
P49023	Paxillin OS=Homo sapiens OX=9606 GN=PXN PE=1 SV=3	PXN	64.505	25.5	50	12	12	12	3	13	2	11	10	11	10	11	5	10	11	12	10	11	5	10	11	12	10	11	5	10	11	12	4102800	6430200	2321000	5013000	4325400	5731900	0.881555	1.38163	0.498705	1.07713	0.929384	1.23159
P49116	Nuclear receptor subfamily 2 group C member 2 OS=Homo sapiens OX=9606 GN=NR2C2 PE=1 SV=1	NR2C2	65.414	4.5	1	2	2	2	0	0	0	1	0	0	0	0	0	1	1	0	0	0	0	1	1	0	0	0	0	1	1	0	0	0	0	0	0	0
P49137	MAP kinase-activated protein kinase 2 OS=Homo sapiens OX=9606 GN=MAPKAPK2 PE=1 SV=1	MAPKAPK2	45.567	5	1	2	2	2	0	1	0	0	0	0	1	2	0	1	0	2	1	2	0	1	0	2	1	2	0	1	0	2	0	0	0	0	0	0
P49189	4-trimethylaminobutyraldehyde dehydrogenase OS=Homo sapiens OX=9606 GN=ALDH9A1 PE=1 SV=3	ALDH9A1	53.801	15	8	6	6	6	2	2	0	2	1	1	3	4	2	3	4	4	3	4	2	3	4	4	3	4	2	3	4	4	1337800	1653500	0	1362000	1039200	1388100	0.986491	1.21929		1.00434	0.766304	1.02358
P49207	60S ribosomal protein L34 OS=Homo sapiens OX=9606 GN=RPL34 PE=1 SV=3	RPL34	13.293	35.9	10	5	5	5	4	1	3	1	1	0	4	5	4	3	3	3	4	5	4	3	3	3	4	5	4	3	3	3	26062000	5926200	22514000	6528900	8462300	5843900	2.07563	0.471973	1.79306	0.519974	0.673953	0.465419
P49321	Nuclear autoantigenic sperm protein OS=Homo sapiens OX=9606 GN=NASP PE=1 SV=2	NASP	85.237	71.1	118	39	39	39	4	6	2	29	41	36	14	25	11	38	38	38	14	25	11	38	38	38	14	25	11	38	38	38	2292900	3701000	1613700	23537000	44183000	23088000	0.139789	0.225635	0.098381	1.43495	2.69366	1.40758
P49327	Fatty acid synthase OS=Homo sapiens OX=9606 GN=FASN PE=1 SV=3	FASN	273.42	68.2	855	127	127	127	81	159	56	187	194	178	101	119	80	123	124	123	101	119	80	123	124	123	101	119	80	123	124	123	41266000	109120000	25581000	115110000	120900000	114070000	0.470673	1.2446	0.291772	1.31292	1.37896	1.30106
P49356	Protein farnesyltransferase subunit beta OS=Homo sapiens OX=9606 GN=FNTB PE=1 SV=1	FNTB	48.773	4.3	1	1	1	1	0	1	0	0	0	0	0	1	0	0	0	1	0	1	0	0	0	1	0	1	0	0	0	1	0	0	0	0	0	0
P49368	T-complex protein 1 subunit gamma OS=Homo sapiens OX=9606 GN=CCT3 PE=1 SV=4	CCT3	60.533	65	130	31	31	31	14	26	15	25	23	27	23	27	20	28	29	28	23	27	20	28	29	28	23	27	20	28	29	28	19221000	21490000	12807000	22595000	19478000	20386000	0.994387	1.11177	0.662562	1.16894	1.00768	1.05466
P49406	39S ribosomal protein L19, mitochondrial OS=Homo sapiens OX=9606 GN=MRPL19 PE=1 SV=2	MRPL19	33.535	7.9	4	2	2	2	2	0	0	0	1	1	2	0	0	2	2	1	2	0	0	2	2	1	2	0	0	2	2	1	828630	0	0	767890	814480	0	1.03106			0.955483	1.01345
P49411	Elongation factor Tu, mitochondrial OS=Homo sapiens OX=9606 GN=TUFM PE=1 SV=2	TUFM	49.541	52.9	126	22	22	22	18	25	12	23	22	26	20	22	15	20	19	20	20	22	15	20	19	20	20	22	15	20	19	20	21443000	27739000	14912000	20177000	18653000	19694000	1.04926	1.35734	0.729681	0.98731	0.912737	0.963676
P49419	Alpha-aminoadipic semialdehyde dehydrogenase OS=Homo sapiens OX=9606 GN=ALDH7A1 PE=1 SV=5	ALDH7A1	58.486	23	15	7	7	7	2	5	0	3	3	2	4	5	1	6	5	5	4	5	1	6	5	5	4	5	1	6	5	5	1522600	1837700	0	1330100	1532700	1080700	1.04233	1.25804		0.910553	1.04925	0.73982
P49427	Ubiquitin-conjugating enzyme E2 R1 OS=Homo sapiens OX=9606 GN=CDC34 PE=1 SV=2	CDC34	26.736	4.7	2	1	1	1	0	0	0	0	1	1	0	0	0	1	1	1	0	0	0	1	1	1	0	0	0	1	1	1	0	0	0	0	0	0
P49454	Centromere protein F OS=Homo sapiens OX=9606 GN=CENPF PE=1 SV=3	CENPF	357.52	0.7	4	2	2	2	1	1	1	0	1	0	2	1	1	1	1	1	2	1	1	1	1	1	2	1	1	1	1	1	0	0	0	0	0	0
P49458	Signal recognition particle 9 kDa protein OS=Homo sapiens OX=9606 GN=SRP9 PE=1 SV=2	SRP9	10.112	53.5	24	5	5	5	4	5	2	4	4	5	5	5	2	5	4	5	5	5	2	5	4	5	5	5	2	5	4	5	12902000	12938000	9477300	17829000	14620000	18827000	0.893972	0.896467	0.656677	1.23536	1.01301	1.30451
P49585	Choline-phosphate cytidylyltransferase A OS=Homo sapiens OX=9606 GN=PCYT1A PE=1 SV=2	PCYT1A	41.731	3.3	3	1	1	1	0	0	0	1	1	1	0	0	0	1	1	1	0	0	0	1	1	1	0	0	0	1	1	1	0	0	0	0	0	0
P49588	Alanine--tRNA ligase, cytoplasmic OS=Homo sapiens OX=9606 GN=AARS1 PE=1 SV=2	AARS1	106.81	34.1	61	22	22	22	4	14	2	12	14	15	6	17	5	22	21	20	6	17	5	22	21	20	6	17	5	22	21	20	1540700	3273800	673260	2007900	2368700	2416000	0.752763	1.59953	0.328945	0.98103	1.15731	1.18042
P49589	Cysteine--tRNA ligase, cytoplasmic OS=Homo sapiens OX=9606 GN=CARS1 PE=1 SV=3	CARS1	85.472	6.8	6	4	4	4	0	1	0	2	2	1	1	2	0	2	2	2	1	2	0	2	2	2	1	2	0	2	2	2	0	0	0	0	0	0
P49591	Serine--tRNA ligase, cytoplasmic OS=Homo sapiens OX=9606 GN=SARS1 PE=1 SV=3	SARS1	58.777	29.2	46	12	12	12	8	9	3	9	7	10	10	10	4	11	12	12	10	10	4	11	12	12	10	10	4	11	12	12	2624000	5483600	1583400	3256300	3920600	2928900	0.79528	1.66197	0.479896	0.986917	1.18825	0.887689
P49593	Protein phosphatase 1F OS=Homo sapiens OX=9606 GN=PPM1F PE=1 SV=3	PPM1F	49.83	23.8	13	5	5	5	0	4	0	2	4	3	2	5	2	4	4	5	2	5	2	4	4	5	2	5	2	4	4	5	0	4887100	1324300	2642400	1990900	2465500		1.83585	0.497476	0.992622	0.747885	0.926169
P49642	DNA primase small subunit OS=Homo sapiens OX=9606 GN=PRIM1 PE=1 SV=1	PRIM1	49.901	23.1	19	8	8	8	0	5	1	5	5	3	3	7	3	8	7	7	3	7	3	8	7	7	3	7	3	8	7	7	1331700	1921600	995490	2737500	2738300	2287300	0.665191	0.959849	0.497252	1.36739	1.3678	1.14252
P49643	DNA primase large subunit OS=Homo sapiens OX=9606 GN=PRIM2 PE=1 SV=2	PRIM2	58.805	23.8	26	10	10	10	1	5	0	7	10	3	4	8	1	9	10	10	4	8	1	9	10	10	4	8	1	9	10	10	980530	1727400	0	3049600	3406000	2318200	0.426996	0.752239		1.32802	1.48323	1.00952
P49674	Casein kinase I isoform epsilon OS=Homo sapiens OX=9606 GN=CSNK1E PE=1 SV=1	CSNK1E	47.315	17.5	10	6	6	6	2	2	0	3	2	1	4	5	2	5	5	5	4	5	2	5	5	5	4	5	2	5	5	5	1970000	1743000	1756600	1993800	1472500	1980800	1.08275	0.957982	0.965457	1.09583	0.809311	1.08868
P49675	Steroidogenic acute regulatory protein, mitochondrial OS=Homo sapiens OX=9606 GN=STAR PE=1 SV=2	STAR	31.914	5.6	0	1	1	1	0	0	0	0	0	0	1	1	0	1	1	1	1	1	0	1	1	1	1	1	0	1	1	1	0	0	0	0	0	0
P49721	Proteasome subunit beta type-2 OS=Homo sapiens OX=9606 GN=PSMB2 PE=1 SV=1	PSMB2	22.836	21.9	12	4	4	4	1	1	3	2	3	2	3	1	3	3	3	3	3	1	3	3	3	3	3	1	3	3	3	3	0	0	1867500	0	1136500	1675300			1.19729		0.728635	1.07407
P49736	DNA replication licensing factor MCM2 OS=Homo sapiens OX=9606 GN=MCM2 PE=1 SV=4	MCM2	101.89	5	2	4	4	4	0	1	0	0	1	0	0	2	0	2	3	2	0	2	0	2	3	2	0	2	0	2	3	2	0	0	0	0	0	0
P49750	YLP motif-containing protein 1 OS=Homo sapiens OX=9606 GN=YLPM1 PE=1 SV=4	YLPM1	241.64	3.9	12	6	6	6	0	2	0	4	2	4	2	4	1	6	4	6	2	4	1	6	4	6	2	4	1	6	4	6	1266100	920110	0	1166800	1287800	1330700	1.06012	0.770417		0.976972	1.07829	1.11421
P49755	Transmembrane emp24 domain-containing protein 10 OS=Homo sapiens OX=9606 GN=TMED10 PE=1 SV=2	TMED10	24.976	12.3	11	3	3	3	2	3	1	2	2	1	3	3	1	3	3	2	3	3	1	3	3	2	3	3	1	3	3	2	2486900	1899100	0	1492900	1379600	1642200	1.39702	1.06683		0.838642	0.774995	0.922512
P49756	RNA-binding protein 25 OS=Homo sapiens OX=9606 GN=RBM25 PE=1 SV=3	RBM25	100.18	12.2	14	8	8	8	1	4	2	3	3	1	4	4	7	7	7	6	4	4	7	7	7	6	4	4	7	7	7	6	3474600	1955600	2882700	2271900	2543400	2563600	1.32857	0.747754	1.10224	0.868696	0.972508	0.980232
P49757	Protein numb homolog OS=Homo sapiens OX=9606 GN=NUMB PE=1 SV=2	NUMB	70.803	16	30	8	6	8	4	7	2	6	5	6	7	8	4	7	8	8	5	6	2	5	6	6	7	8	4	7	8	8	2641100	4343400	1670100	3441300	3274500	3390300	0.84467	1.38909	0.534127	1.10059	1.04724	1.08428
P49770	Translation initiation factor eIF-2B subunit beta OS=Homo sapiens OX=9606 GN=EIF2B2 PE=1 SV=3	EIF2B2	38.989	23.1	18	6	6	6	4	5	3	3	0	3	5	6	3	5	2	4	5	6	3	5	2	4	5	6	3	5	2	4	4690400	4299500	3252700	2014500	687560	1568700	1.70422	1.56219	1.18184	0.731953	0.24982	0.569975
P49773	Adenosine 5'-monophosphoramidase HINT1 OS=Homo sapiens OX=9606 GN=HINT1 PE=1 SV=2	HINT1	13.802	43.7	8	3	3	3	2	1	1	1	2	1	2	3	1	3	3	2	2	3	1	3	3	2	2	3	1	3	3	2	7285800	5386300	0	3980400	5137400	4604300	1.38019	1.02036		0.754029	0.973206	0.872218
P49790	Nuclear pore complex protein Nup153 OS=Homo sapiens OX=9606 GN=NUP153 PE=1 SV=2	NUP153	153.94	13.2	30	12	12	12	3	4	1	5	11	6	6	9	2	9	12	11	6	9	2	9	12	11	6	9	2	9	12	11	1566900	1103600	649250	1334100	2155400	1454500	1.13767	0.801283	0.471396	0.96864	1.56496	1.05606
P49792	E3 SUMO-protein ligase RanBP2 OS=Homo sapiens OX=9606 GN=RANBP2 PE=1 SV=2	RANBP2	358.2	47.4	372	104	75	104	32	72	11	84	92	81	77	94	32	98	96	99	54	68	24	70	67	72	77	94	32	98	96	99	9792100	16538000	5680200	18499000	20870000	17959000	0.657642	1.1107	0.381485	1.2424	1.40164	1.20613
P49821	NADH dehydrogenase [ubiquinone] flavoprotein 1, mitochondrial OS=Homo sapiens OX=9606 GN=NDUFV1 PE=1 SV=4	NDUFV1	50.817	23.9	10	6	6	6	3	3	0	1	1	2	5	6	1	3	5	3	5	6	1	3	5	3	5	6	1	3	5	3	1533000	1731700	0	1604100	1284100	2027300	0.937019	1.05847		0.980477	0.784883	1.23915
P49840	Glycogen synthase kinase-3 alpha OS=Homo sapiens OX=9606 GN=GSK3A PE=1 SV=2	GSK3A	50.98	9.7	4	3	3	3	0	1	0	1	0	2	3	3	0	3	3	3	3	3	0	3	3	3	3	3	0	3	3	3	735570	1064400	0	569230	623200	809510	0.967369	1.39982		0.748611	0.819588	1.06461
P49841	Glycogen synthase kinase-3 beta OS=Homo sapiens OX=9606 GN=GSK3B PE=1 SV=2	GSK3B	46.744	12.6	11	2	2	2	1	2	0	3	3	2	1	2	0	2	2	2	1	2	0	2	2	2	1	2	0	2	2	2	0	1344200	0	1523500	1366500	1460300		0.944209		1.07015	0.959874	1.02576
P49842	Serine/threonine-protein kinase 19 OS=Homo sapiens OX=9606 GN=STK19 PE=1 SV=2	STK19	40.915	10.1	3	3	3	3	0	0	1	0	2	0	1	0	2	0	2	1	1	0	2	0	2	1	1	0	2	0	2	1	0	0	0	0	0	0
P49848	Transcription initiation factor TFIID subunit 6 OS=Homo sapiens OX=9606 GN=TAF6 PE=1 SV=1	TAF6	72.668	5	2	2	2	2	0	0	0	1	1	0	0	0	0	1	2	1	0	0	0	1	2	1	0	0	0	1	2	1	0	0	0	0	0	0
P49902	Cytosolic purine 5'-nucleotidase OS=Homo sapiens OX=9606 GN=NT5C2 PE=1 SV=1	NT5C2	64.969	11.8	6	4	4	4	0	4	0	0	1	1	1	3	0	2	1	4	1	3	0	2	1	4	1	3	0	2	1	4	0	1147400	0	728650	0	752130		1.30973		0.831735		0.858537
P49915	GMP synthase [glutamine-hydrolyzing] OS=Homo sapiens OX=9606 GN=GMPS PE=1 SV=1	GMPS	76.715	53.1	75	23	23	23	5	16	6	16	15	17	13	18	10	19	20	19	13	18	10	19	20	19	13	18	10	19	20	19	3430900	4931300	2896400	3775100	4158900	3893100	0.891695	1.28165	0.752778	0.981153	1.0809	1.01182
P49916	DNA ligase 3 OS=Homo sapiens OX=9606 GN=LIG3 PE=1 SV=2	LIG3	112.91	3.8	3	3	3	3	0	0	3	0	0	0	1	0	3	1	0	1	1	0	3	1	0	1	1	0	3	1	0	1	0	0	0	0	0	0
P49959	Double-strand break repair protein MRE11 OS=Homo sapiens OX=9606 GN=MRE11 PE=1 SV=3	MRE11	80.592	35.6	63	19	19	19	5	13	2	14	13	16	12	17	6	16	16	18	12	17	6	16	16	18	12	17	6	16	16	18	2324900	5093100	1627600	5822900	5082000	5164700	0.555417	1.21674	0.388832	1.39109	1.21409	1.23384
P50213	Isocitrate dehydrogenase [NAD] subunit alpha, mitochondrial OS=Homo sapiens OX=9606 GN=IDH3A PE=1 SV=1	IDH3A	39.591	9	5	2	2	2	0	2	1	1	1	0	1	2	1	1	1	2	1	2	1	1	1	2	1	2	1	1	1	2	0	1977200	0	0	0	1038800		1.31114				0.688859
P50395	Rab GDP dissociation inhibitor beta OS=Homo sapiens OX=9606 GN=GDI2 PE=1 SV=2	GDI2	50.663	11.9	6	3	3	3	2	1	0	1	1	1	2	2	1	2	2	2	2	2	1	2	2	2	2	2	1	2	2	2	0	0	0	0	0	0
P50402	Emerin OS=Homo sapiens OX=9606 GN=EMD PE=1 SV=1	EMD	28.994	52.4	42	11	11	11	7	8	7	7	6	7	9	9	9	10	10	9	9	9	9	10	10	9	9	9	9	10	10	9	22664000	14963000	32898000	17031000	16977000	18238000	1.10762	0.731264	1.60777	0.83233	0.829691	0.891318
P50416	Carnitine O-palmitoyltransferase 1, liver isoform OS=Homo sapiens OX=9606 GN=CPT1A PE=1 SV=2	CPT1A	88.367	1.8	0	1	1	1	0	0	0	0	0	0	1	1	0	1	1	1	1	1	0	1	1	1	1	1	0	1	1	1	0	0	0	0	0	0
P50454	Serpin H1 OS=Homo sapiens OX=9606 GN=SERPINH1 PE=1 SV=2	SERPINH1	46.44	23	17	7	7	7	3	5	1	4	2	2	4	6	2	6	3	5	4	6	2	6	3	5	4	6	2	6	3	5	2051900	2403300	1153800	1838600	2092100	1614500	1.10375	1.29277	0.620645	0.989009	1.12537	0.868462
P50479	PDZ and LIM domain protein 4 OS=Homo sapiens OX=9606 GN=PDLIM4 PE=1 SV=2	PDLIM4	35.398	57.3	38	12	12	12	6	8	4	7	6	7	11	12	7	10	12	11	11	12	7	10	12	11	11	12	7	10	12	11	13016000	12512000	7504500	9009100	6001900	9921900	1.34729	1.29512	0.776791	0.932532	0.621257	1.02702
Q8IZP2	Putative protein FAM10A4 OS=Homo sapiens OX=9606 GN=ST13P4 PE=5 SV=1	ST13P4	27.406	22.5	13	4	4	4	2	4	0	2	2	3	3	4	0	3	3	3	3	4	0	3	3	3	3	4	0	3	3	3	1993000	2452600	0	1919500	1717900	1752900	1.01313	1.24676		0.975762	0.873281	0.891072
P50542	Peroxisomal targeting signal 1 receptor OS=Homo sapiens OX=9606 GN=PEX5 PE=1 SV=3	PEX5	70.864	40.4	39	15	15	15	1	6	0	10	12	10	5	11	0	13	14	13	5	11	0	13	14	13	5	11	0	13	14	13	1222200	2046800	0	2454500	2580800	2553500	0.562821	0.942548		1.13029	1.18845	1.17588
P50552	Vasodilator-stimulated phosphoprotein OS=Homo sapiens OX=9606 GN=VASP PE=1 SV=3	VASP	39.829	3.7	4	1	1	1	0	1	0	1	1	1	1	1	0	1	1	1	1	1	0	1	1	1	1	1	0	1	1	1	0	0	0	0	0	0
P50570	Dynamin-2 OS=Homo sapiens OX=9606 GN=DNM2 PE=1 SV=2	DNM2	98.063	26.2	38	17	11	17	0	6	1	12	10	9	6	13	2	16	13	15	4	8	1	10	8	10	6	13	2	16	13	15	2661200	3982700	1173700	3194700	3084700	2486300	0.962848	1.44098	0.424656	1.15587	1.11607	0.899568
P50579	Methionine aminopeptidase 2 OS=Homo sapiens OX=9606 GN=METAP2 PE=1 SV=1	METAP2	52.891	7.5	7	2	2	2	1	2	0	2	1	1	2	2	1	2	2	1	2	2	1	2	2	1	2	2	1	2	2	1	1539000	964980	0	885970	918120	0	1.42895	0.895974		0.822614	0.852465
P50583	Bis(5'-nucleosyl)-tetraphosphatase [asymmetrical] OS=Homo sapiens OX=9606 GN=NUDT2 PE=1 SV=3	NUDT2	16.829	35.4	9	4	4	4	3	2	0	1	1	2	4	4	2	4	3	4	4	4	2	4	3	4	4	4	2	4	3	4	3270500	2538200	0	1774500	1380500	1734100	1.52859	1.18632		0.829376	0.645226	0.810494
P50613	Cyclin-dependent kinase 7 OS=Homo sapiens OX=9606 GN=CDK7 PE=1 SV=1	CDK7	39.038	7.8	2	2	2	2	0	0	0	1	0	1	0	1	1	1	1	1	0	1	1	1	1	1	0	1	1	1	1	1	0	0	0	0	0	0
P50747	Biotin--protein ligase OS=Homo sapiens OX=9606 GN=HLCS PE=1 SV=1	HLCS	80.759	54.8	76	24	24	24	5	20	1	15	19	16	10	21	3	19	19	18	10	21	3	19	19	18	10	21	3	19	19	18	4009800	7166700	1593100	8885000	7079500	9800100	0.624349	1.1159	0.248055	1.38345	1.10232	1.52593
P50749	Ras association domain-containing protein 2 OS=Homo sapiens OX=9606 GN=RASSF2 PE=1 SV=1	RASSF2	37.79	16.9	4	4	4	4	0	0	0	2	1	1	1	1	0	4	4	2	1	1	0	4	4	2	1	1	0	4	4	2	0	0	0	1419100	1338400	1349700				1.03655	0.9776	0.985854
P50750	Cyclin-dependent kinase 9 OS=Homo sapiens OX=9606 GN=CDK9 PE=1 SV=3	CDK9	42.777	18.5	7	6	5	5	0	1	0	2	1	3	4	3	1	5	3	5	3	2	0	4	2	4	3	2	0	4	2	4	862440	827430	0	1114600	935660	1576700	0.811047	0.778123		1.04818	0.879904	1.48274
P50851	Lipopolysaccharide-responsive and beige-like anchor protein OS=Homo sapiens OX=9606 GN=LRBA PE=1 SV=4	LRBA	319.1	6.1	24	14	13	14	0	7	0	6	6	5	1	10	0	8	7	8	1	9	0	8	6	8	1	10	0	8	7	8	0	1317500	0	1498000	1257400	1265400		0.987206		1.12245	0.942173	0.948167
P50914	60S ribosomal protein L14 OS=Homo sapiens OX=9606 GN=RPL14 PE=1 SV=4	RPL14	23.432	24.7	33	5	5	5	6	5	5	5	6	6	5	5	5	5	5	5	5	5	5	5	5	5	5	5	5	5	5	5	32075000	10567000	36486000	12207000	14250000	12845000	1.62501	0.535354	1.84848	0.618441	0.721945	0.650764
P50990	T-complex protein 1 subunit theta OS=Homo sapiens OX=9606 GN=CCT8 PE=1 SV=4	CCT8	59.62	79.2	310	40	40	40	38	71	25	62	53	61	37	38	32	40	39	38	37	38	32	40	39	38	37	38	32	40	39	38	86860000	145170000	56636000	112280000	100540000	118950000	0.83999	1.40388	0.547705	1.08582	0.972284	1.15032
P50991	T-complex protein 1 subunit delta OS=Homo sapiens OX=9606 GN=CCT4 PE=1 SV=4	CCT4	57.924	58.4	112	26	26	26	18	20	13	20	21	20	20	24	17	23	24	24	20	24	17	23	24	24	20	24	17	23	24	24	14396000	18008000	10763000	17622000	17154000	15444000	0.924925	1.15699	0.69151	1.13219	1.10212	0.992258
P51003	Poly(A) polymerase alpha OS=Homo sapiens OX=9606 GN=PAPOLA PE=1 SV=4	PAPOLA	82.842	38.3	62	21	18	21	4	13	1	13	21	10	11	17	2	19	21	18	8	15	2	16	18	15	11	17	2	19	21	18	963380	3606100	175670	2919900	6821300	4118700	0.310683	1.16294	0.056652	0.941648	2.19982	1.32825
P51114	Fragile X mental retardation syndrome-related protein 1 OS=Homo sapiens OX=9606 GN=FXR1 PE=1 SV=3	FXR1	69.72	28.7	24	14	12	12	1	3	1	6	5	8	8	10	5	12	13	13	7	9	3	10	11	11	7	9	3	10	11	11	3294600	3927600	2131000	5958800	5207100	5676500	0.754615	0.899601	0.488097	1.36484	1.19267	1.30018
P51116	Fragile X mental retardation syndrome-related protein 2 OS=Homo sapiens OX=9606 GN=FXR2 PE=1 SV=2	FXR2	74.222	25.7	42	14	11	14	2	8	0	11	10	11	8	8	5	12	13	13	6	6	3	9	10	10	8	8	5	12	13	13	6243200	6815500	4904000	9184100	11327000	9415300	0.782207	0.85391	0.61442	1.15067	1.41915	1.17964
P51148	Ras-related protein Rab-5C OS=Homo sapiens OX=9606 GN=RAB5C PE=1 SV=2	RAB5C	23.482	15.7	5	3	3	3	1	0	3	0	1	0	2	1	3	3	3	3	2	1	3	3	3	3	2	1	3	3	3	3	12945000	0	9908400	10759000	10245000	11277000	1.17395		0.898568	0.975707	0.929093	1.02268
P51149	Ras-related protein Rab-7a OS=Homo sapiens OX=9606 GN=RAB7A PE=1 SV=1	RAB7A	23.489	13	1	2	2	2	0	0	1	0	0	0	1	1	2	1	0	1	1	1	2	1	0	1	1	1	2	1	0	1	0	0	0	0	0	0
P51153	Ras-related protein Rab-13 OS=Homo sapiens OX=9606 GN=RAB13 PE=1 SV=1	RAB13	22.774	21.2	11	4	3	4	1	3	2	3	1	1	1	3	2	3	2	2	0	2	1	2	1	1	1	3	2	3	2	2	0	2513700	2233900	2461900	2076100	2348400		1.08032	0.960074	1.05806	0.892255	1.00928
P51398	28S ribosomal protein S29, mitochondrial OS=Homo sapiens OX=9606 GN=DAP3 PE=1 SV=1	DAP3	45.566	15.3	11	5	5	5	2	3	1	1	1	3	4	3	1	3	2	4	4	3	1	3	2	4	4	3	1	3	2	4	1528400	1703600	0	1895000	1956900	1941400	0.846731	0.943791		1.04983	1.08412	1.07553
P51452	Dual specificity protein phosphatase 3 OS=Homo sapiens OX=9606 GN=DUSP3 PE=1 SV=1	DUSP3	20.478	14.6	5	2	2	2	1	1	0	1	1	1	1	2	0	2	2	1	1	2	0	2	2	1	1	2	0	2	2	1	0	968750	0	820800	727640	0		1.15456		0.978234	0.867205
P51532	Transcription activator BRG1 OS=Homo sapiens OX=9606 GN=SMARCA4 PE=1 SV=2	SMARCA4	184.64	1.6	6	2	2	2	2	1	1	1	0	1	2	1	1	2	2	2	2	1	1	2	2	2	2	1	1	2	2	2	1111800	0	0	672340	685210	823420	1.35059			0.816747	0.832381	1.00028
P51553	Isocitrate dehydrogenase [NAD] subunit gamma, mitochondrial OS=Homo sapiens OX=9606 GN=IDH3G PE=1 SV=1	IDH3G	42.794	5.9	1	1	1	1	0	0	0	0	1	0	1	0	0	0	1	0	1	0	0	0	1	0	1	0	0	0	1	0	0	0	0	0	0	0
P51570	Galactokinase OS=Homo sapiens OX=9606 GN=GALK1 PE=1 SV=1	GALK1	42.272	21.7	22	8	8	8	4	5	1	4	4	4	6	8	3	5	7	7	6	8	3	5	7	7	6	8	3	5	7	7	3839700	5470900	3856600	3318800	3252600	3351100	0.99777	1.42165	1.00216	0.862411	0.845208	0.870804
P51571	Translocon-associated protein subunit delta OS=Homo sapiens OX=9606 GN=SSR4 PE=1 SV=1	SSR4	18.998	30.6	20	4	4	4	3	4	2	4	3	4	4	4	4	4	4	4	4	4	4	4	4	4	4	4	4	4	4	4	4012900	4768200	3747800	4809900	3980400	4841800	0.920355	1.09358	0.859554	1.10315	0.912901	1.11046
P51610	Host cell factor 1 OS=Homo sapiens OX=9606 GN=HCFC1 PE=1 SV=2	HCFC1	208.73	17.1	91	22	22	22	3	17	2	20	27	22	11	17	6	22	22	20	11	17	6	22	22	20	11	17	6	22	22	20	2664400	4850600	998660	9702000	11937000	9128200	0.406977	0.74091	0.152541	1.48194	1.82333	1.3943
P51617	Interleukin-1 receptor-associated kinase 1 OS=Homo sapiens OX=9606 GN=IRAK1 PE=1 SV=2	IRAK1	76.536	44.5	53	19	19	19	3	12	0	12	14	12	9	17	2	16	17	17	9	17	2	16	17	17	9	17	2	16	17	17	2538400	5361900	1038500	6684800	4010400	4325800	0.635665	1.34272	0.260061	1.674	1.00428	1.08326
P51648	Aldehyde dehydrogenase family 3 member A2 OS=Homo sapiens OX=9606 GN=ALDH3A2 PE=1 SV=1	ALDH3A2	54.847	7	2	3	3	3	1	0	0	1	0	0	2	3	0	3	2	1	2	3	0	3	2	1	2	3	0	3	2	1	0	0	0	0	0	0
P51659	Peroxisomal multifunctional enzyme type 2 OS=Homo sapiens OX=9606 GN=HSD17B4 PE=1 SV=3	HSD17B4	79.685	18.9	17	9	9	9	3	3	1	3	3	4	6	5	2	7	8	7	6	5	2	7	8	7	6	5	2	7	8	7	1511100	1237400	1468200	1054800	949090	1036800	1.24929	1.02301	1.21382	0.872049	0.784654	0.857168
P51665	26S proteasome non-ATPase regulatory subunit 7 OS=Homo sapiens OX=9606 GN=PSMD7 PE=1 SV=2	PSMD7	37.025	19.8	15	4	4	4	1	3	2	3	2	4	4	4	2	4	3	4	4	4	2	4	3	4	4	4	2	4	3	4	1435400	1801900	1655200	1184200	1431500	1690900	0.936222	1.17527	1.07958	0.77238	0.933678	1.10287
Q9Y2X8	Ubiquitin-conjugating enzyme E2 D4 OS=Homo sapiens OX=9606 GN=UBE2D4 PE=1 SV=1	UBE2D4	16.649	12.2	0	1	1	1	0	0	0	0	0	0	0	1	0	1	1	1	0	1	0	1	1	1	0	1	0	1	1	1	0	0	0	0	0	0
P51784	Ubiquitin carboxyl-terminal hydrolase 11 OS=Homo sapiens OX=9606 GN=USP11 PE=1 SV=3	USP11	109.82	4.7	5	4	2	3	1	2	0	1	0	1	3	2	0	2	3	3	2	1	0	1	2	1	2	2	0	1	2	2	0	445080	0	0	0	389350		1.06679				0.933212
P51812	Ribosomal protein S6 kinase alpha-3 OS=Homo sapiens OX=9606 GN=RPS6KA3 PE=1 SV=1	RPS6KA3	83.735	7.4	1	4	2	2	0	1	0	0	0	0	2	4	1	3	2	2	0	2	0	1	0	0	0	2	0	1	0	0	0	0	0	0	0	0
P51858	Hepatoma-derived growth factor OS=Homo sapiens OX=9606 GN=HDGF PE=1 SV=1	HDGF	26.788	55.8	30	12	11	12	2	3	2	6	11	6	3	4	3	10	12	10	3	3	3	9	11	9	3	4	3	10	12	10	1584400	2033400	837000	3197700	6822300	3760400	0.521321	0.669058	0.275401	1.05215	2.24477	1.2373
P51946	Cyclin-H OS=Homo sapiens OX=9606 GN=CCNH PE=1 SV=1	CCNH	37.643	6.2	3	2	2	2	0	0	0	1	1	1	2	2	0	1	2	2	2	2	0	1	2	2	2	2	0	1	2	2	0	0	0	0	0	0
P51948	CDK-activating kinase assembly factor MAT1 OS=Homo sapiens OX=9606 GN=MNAT1 PE=1 SV=1	MNAT1	35.823	11.3	3	2	2	2	0	0	0	1	2	0	0	1	0	1	2	1	0	1	0	1	2	1	0	1	0	1	2	1	0	0	0	0	0	0
P51957	Serine/threonine-protein kinase Nek4 OS=Homo sapiens OX=9606 GN=NEK4 PE=1 SV=2	NEK4	94.596	16.5	19	10	10	10	2	6	0	3	3	5	4	9	1	9	7	9	4	9	1	9	7	9	4	9	1	9	7	9	1412100	1850400	0	1449800	1364900	1883900	0.886875	1.16215		0.910553	0.857231	1.18319
P51965	Ubiquitin-conjugating enzyme E2 E1 OS=Homo sapiens OX=9606 GN=UBE2E1 PE=1 SV=1	UBE2E1	21.404	4.1	3	1	1	1	1	1	0	0	1	0	1	1	0	0	1	1	1	1	0	0	1	1	1	1	0	0	1	1	0	0	0	0	0	0
P51970	NADH dehydrogenase [ubiquinone] 1 alpha subcomplex subunit 8 OS=Homo sapiens OX=9606 GN=NDUFA8 PE=1 SV=3	NDUFA8	20.105	52.3	19	6	6	6	7	4	2	3	1	2	6	6	3	4	5	5	6	6	3	4	5	5	6	6	3	4	5	5	5441700	2693400	2841000	1814200	1105500	1401500	2.13438	1.05642	1.11431	0.711577	0.433606	0.549705
P51991	Heterogeneous nuclear ribonucleoprotein A3 OS=Homo sapiens OX=9606 GN=HNRNPA3 PE=1 SV=2	HNRNPA3	39.594	42.1	52	12	12	12	9	7	6	10	12	8	11	10	9	9	11	11	11	10	9	9	11	11	11	10	9	9	11	11	16061000	8793600	15396000	10335000	12733000	11183000	1.29348	0.708194	1.23992	0.832331	1.02545	0.900625
P52272	Heterogeneous nuclear ribonucleoprotein M OS=Homo sapiens OX=9606 GN=HNRNPM PE=1 SV=3	HNRNPM	77.515	60.7	109	32	32	32	22	13	16	15	25	18	26	21	21	26	26	26	26	21	21	26	26	26	26	21	21	26	26	26	24192000	11225000	19731000	9559100	14444000	10452000	1.61994	0.751648	1.32123	0.640096	0.967199	0.699886
P52292	Importin subunit alpha-1 OS=Homo sapiens OX=9606 GN=KPNA2 PE=1 SV=1	KPNA2	57.861	46.1	69	17	17	17	10	12	9	10	15	13	14	13	13	13	15	14	14	13	13	13	15	14	14	13	13	13	15	14	6022700	5423900	5206000	5640300	5194500	5495000	1.09562	0.98669	0.947051	1.02606	0.944959	0.999624
P52294	Importin subunit alpha-5 OS=Homo sapiens OX=9606 GN=KPNA1 PE=1 SV=3	KPNA1	60.221	20.4	22	9	5	9	2	5	1	5	5	4	5	7	2	8	7	5	1	4	1	4	4	4	5	7	2	8	7	5	4846100	4597200	0	4625300	5664800	5166600	0.973112	0.923133		0.928775	1.13751	1.03747
P52298	Nuclear cap-binding protein subunit 2 OS=Homo sapiens OX=9606 GN=NCBP2 PE=1 SV=1	NCBP2	18.001	15.4	0	2	2	2	0	0	0	0	0	0	0	0	1	1	1	1	0	0	1	1	1	1	0	0	1	1	1	1	0	0	0	0	0	0
P52306	Rap1 GTPase-GDP dissociation stimulator 1 OS=Homo sapiens OX=9606 GN=RAP1GDS1 PE=1 SV=3	RAP1GDS1	66.316	2	0	1	1	1	0	0	0	0	0	0	1	0	0	0	0	0	1	0	0	0	0	0	1	0	0	0	0	0	0	0	0	0	0	0
P52434	DNA-directed RNA polymerases I, II, and III subunit RPABC3 OS=Homo sapiens OX=9606 GN=POLR2H PE=1 SV=4	POLR2H	17.143	51.3	18	5	5	5	2	4	1	3	3	5	2	5	1	5	5	5	2	5	1	5	5	5	2	5	1	5	5	5	4235000	2490800	0	2955700	2674000	3347100	1.3485	0.793117		0.94115	0.851451	1.06578
Q9H1A7	DNA-directed RNA polymerase II subunit RPB11-b2 OS=Homo sapiens OX=9606 GN=POLR2J3 PE=1 SV=1	POLR2J3	13.092	15.7	5	2	2	2	1	1	1	1	0	1	2	1	1	2	2	2	2	1	1	2	2	2	2	1	1	2	2	2	0	0	0	0	0	0
P52565	Rho GDP-dissociation inhibitor 1 OS=Homo sapiens OX=9606 GN=ARHGDIA PE=1 SV=3	ARHGDIA	23.207	19.1	6	2	2	2	2	2	0	0	1	1	2	2	0	2	2	2	2	2	0	2	2	2	2	2	0	2	2	2	1287900	1063800	0	944210	822160	1066100	1.24215	1.02601		0.910667	0.792952	1.02823
P52594	Arf-GAP domain and FG repeat-containing protein 1 OS=Homo sapiens OX=9606 GN=AGFG1 PE=1 SV=2	AGFG1	58.259	21.5	23	7	7	7	2	7	2	6	1	5	4	7	3	7	4	7	4	7	3	7	4	7	4	7	3	7	4	7	3898700	5770600	1310900	4118100	2774900	3788800	1.07987	1.59836	0.363097	1.14064	0.768599	1.04943
P52597	Heterogeneous nuclear ribonucleoprotein F OS=Homo sapiens OX=9606 GN=HNRNPF PE=1 SV=3	HNRNPF	45.671	52.5	39	12	10	10	6	6	3	6	10	8	9	11	8	9	12	12	7	9	6	7	10	10	7	9	6	7	10	10	10477000	11481000	7327800	8815500	12116000	9299200	1.05621	1.15743	0.738733	0.888712	1.22144	0.937474
P52655	Transcription initiation factor IIA subunit 1 OS=Homo sapiens OX=9606 GN=GTF2A1 PE=1 SV=1	GTF2A1	41.513	16.8	2	3	3	3	0	1	0	0	1	0	2	3	1	2	3	2	2	3	1	2	3	2	2	3	1	2	3	2	0	0	0	0	0	0
P52657	Transcription initiation factor IIA subunit 2 OS=Homo sapiens OX=9606 GN=GTF2A2 PE=1 SV=1	GTF2A2	12.457	22.9	7	2	2	2	0	0	0	2	3	2	1	2	1	2	2	2	1	2	1	2	2	2	1	2	1	2	2	2	0	2608400	0	3504300	6108900	3961200		0.644734		0.866179	1.50997	0.979114
P52701	DNA mismatch repair protein Msh6 OS=Homo sapiens OX=9606 GN=MSH6 PE=1 SV=2	MSH6	152.78	31	105	30	30	30	11	21	3	22	27	21	18	26	9	26	27	28	18	26	9	26	27	28	18	26	9	26	27	28	2379200	2908100	1554400	3268700	3599800	3247300	0.841822	1.02896	0.549987	1.15655	1.2737	1.14898
P52732	Kinesin-like protein KIF11 OS=Homo sapiens OX=9606 GN=KIF11 PE=1 SV=2	KIF11	119.16	17	25	14	14	14	1	11	0	5	3	5	7	12	1	9	10	10	7	12	1	9	10	10	7	12	1	9	10	10	1040400	1703400	0	1609900	1355400	1318600	0.740214	1.21192		1.1454	0.964327	0.938145
P52735	Guanine nucleotide exchange factor VAV2 OS=Homo sapiens OX=9606 GN=VAV2 PE=1 SV=2	VAV2	101.29	3.8	3	2	2	2	0	0	0	1	1	1	0	1	0	2	2	2	0	1	0	2	2	2	0	1	0	2	2	2	0	0	0	686680	727180	661090				0.992814	1.05137	0.955816
P52739	Zinc finger protein 131 OS=Homo sapiens OX=9606 GN=ZNF131 PE=1 SV=2	ZNF131	71.421	1.8	3	1	1	1	0	1	0	0	1	1	1	1	1	1	1	1	1	1	1	1	1	1	1	1	1	1	1	1	0	0	0	0	0	0
P52747	Zinc finger protein 143 OS=Homo sapiens OX=9606 GN=ZNF143 PE=1 SV=2	ZNF143	68.895	8.2	4	5	5	5	0	1	0	0	1	2	2	4	0	2	2	4	2	4	0	2	2	4	2	4	0	2	2	4	0	1179700	0	0	0	1142400		1.01606				0.983937
P52789	Hexokinase-2 OS=Homo sapiens OX=9606 GN=HK2 PE=1 SV=2	HK2	102.38	24.1	31	17	15	17	3	11	0	5	5	7	11	15	5	11	10	16	9	13	4	9	9	14	11	15	5	11	10	16	10518000	21918000	6076600	12592000	11444000	12802000	0.837525	1.74528	0.483866	1.00267	0.91126	1.0194
P52815	39S ribosomal protein L12, mitochondrial OS=Homo sapiens OX=9606 GN=MRPL12 PE=1 SV=2	MRPL12	21.348	6.1	1	1	1	1	0	0	1	0	0	0	1	1	1	0	0	0	1	1	1	0	0	0	1	1	1	0	0	0	0	0	0	0	0	0
P52907	F-actin-capping protein subunit alpha-1 OS=Homo sapiens OX=9606 GN=CAPZA1 PE=1 SV=3	CAPZA1	32.922	69.2	59	13	11	11	12	7	12	8	10	10	13	12	13	13	13	13	11	10	11	11	11	11	11	10	11	11	11	11	59129000	25831000	82296000	24301000	27767000	25635000	1.4483	0.632702	2.01575	0.595226	0.680122	0.627901
P52948	Nuclear pore complex protein Nup98-Nup96 OS=Homo sapiens OX=9606 GN=NUP98 PE=1 SV=4	NUP98	197.58	10.6	23	14	14	14	2	8	0	5	3	5	9	12	3	12	11	10	9	12	3	12	11	10	9	12	3	12	11	10	1533600	1679500	0	1480100	1467500	1744700	0.96997	1.06225		0.936132	0.928163	1.10349
P52951	Homeobox protein GBX-2 OS=Homo sapiens OX=9606 GN=GBX2 PE=2 SV=3	GBX2	37.348	3.7	4	1	1	1	0	1	0	1	1	1	1	1	0	1	1	1	1	1	0	1	1	1	1	1	0	1	1	1	0	0	0	0	0	0
P53007	Tricarboxylate transport protein, mitochondrial OS=Homo sapiens OX=9606 GN=SLC25A1 PE=1 SV=2	SLC25A1	34.012	30.5	33	8	8	8	5	8	3	6	6	5	7	7	3	8	7	7	7	7	3	8	7	7	7	7	3	8	7	7	5738400	7211400	3891900	5090500	5474500	4461700	1.08039	1.35772	0.732745	0.95841	1.03071	0.840023
P53041	Serine/threonine-protein phosphatase 5 OS=Homo sapiens OX=9606 GN=PPP5C PE=1 SV=1	PPP5C	56.878	7.6	4	3	3	3	0	2	0	1	0	1	1	3	0	2	2	2	1	3	0	2	2	2	1	3	0	2	2	2	0	967570	0	593990	0	643940		1.31612		0.807966		0.87591
P53350	Serine/threonine-protein kinase PLK1 OS=Homo sapiens OX=9606 GN=PLK1 PE=1 SV=1	PLK1	68.254	10.8	7	4	4	4	2	0	1	1	1	2	3	4	2	3	2	4	3	4	2	3	2	4	3	4	2	3	2	4	1345200	1429900	1511800	1423200	1178400	1644200	0.945914	1.00547	1.06306	1.00076	0.828624	1.15616
P53365	Arfaptin-2 OS=Homo sapiens OX=9606 GN=ARFIP2 PE=1 SV=1	ARFIP2	37.855	10.3	6	3	3	3	0	3	0	2	0	1	1	3	0	3	1	3	1	3	0	3	1	3	1	3	0	3	1	3	0	1138200	0	843500	0	846860		1.20719		0.894625		0.898188
P53367	Arfaptin-1 OS=Homo sapiens OX=9606 GN=ARFIP1 PE=1 SV=2	ARFIP1	41.738	16.6	6	4	4	4	0	2	0	1	2	1	1	4	1	3	2	3	1	4	1	3	2	3	1	4	1	3	2	3	0	0	0	0	882830	1202100					0.846868	1.15313
P53384	Cytosolic Fe-S cluster assembly factor NUBP1 OS=Homo sapiens OX=9606 GN=NUBP1 PE=1 SV=2	NUBP1	34.534	5.6	1	1	1	1	0	1	0	0	0	0	0	1	0	0	1	0	0	1	0	0	1	0	0	1	0	0	1	0	0	0	0	0	0	0
P53396	ATP-citrate synthase OS=Homo sapiens OX=9606 GN=ACLY PE=1 SV=3	ACLY	120.84	21.7	51	18	18	18	8	12	3	11	11	6	11	13	5	11	15	12	11	13	5	11	15	12	11	13	5	11	15	12	2218800	3167500	1281800	2158200	3152400	1870000	0.961303	1.37233	0.555345	0.935048	1.36579	0.810184
P53582	Methionine aminopeptidase 1 OS=Homo sapiens OX=9606 GN=METAP1 PE=1 SV=2	METAP1	43.215	10.6	3	2	2	2	0	1	0	1	1	0	1	2	0	1	1	1	1	2	0	1	1	1	1	2	0	1	1	1	0	0	0	0	0	0
P53597	Succinate--CoA ligase [ADP/GDP-forming] subunit alpha, mitochondrial OS=Homo sapiens OX=9606 GN=SUCLG1 PE=1 SV=4	SUCLG1	36.249	9	6	2	2	2	1	2	0	1	1	1	2	2	1	1	2	2	2	2	1	1	2	2	2	2	1	1	2	2	1338700	1243200	0	0	1067500	1000100	1.15169	1.06953			0.918378	0.860394
P53611	Geranylgeranyl transferase type-2 subunit beta OS=Homo sapiens OX=9606 GN=RABGGTB PE=1 SV=2	RABGGTB	36.924	16.3	9	4	4	4	1	3	0	4	0	1	2	3	0	4	2	2	2	3	0	4	2	2	2	3	0	4	2	2	0	0	0	0	0	0
P53618	Coatomer subunit beta OS=Homo sapiens OX=9606 GN=COPB1 PE=1 SV=3	COPB1	107.14	42.7	97	30	30	30	7	22	4	22	22	20	20	25	8	26	28	28	20	25	8	26	28	28	20	25	8	26	28	28	4881600	8136400	2720700	8126400	9444600	7985400	0.709275	1.18218	0.395306	1.18073	1.37226	1.16024
P53621	Coatomer subunit alpha OS=Homo sapiens OX=9606 GN=COPA PE=1 SV=2	COPA	138.34	51.4	204	47	47	47	28	37	15	42	44	38	40	40	25	47	47	43	40	40	25	47	47	43	40	40	25	47	47	43	6606100	7431500	5497000	7978800	8503800	7607300	0.908586	1.02211	0.756043	1.09738	1.16959	1.04629
P53680	AP-2 complex subunit sigma OS=Homo sapiens OX=9606 GN=AP2S1 PE=1 SV=2	AP2S1	17.018	10.6	4	2	2	2	0	1	0	0	2	1	1	1	0	2	2	2	1	1	0	2	2	2	1	1	0	2	2	2	0	0	0	1547500	1416700	1628200				1.01091	0.925464	1.06363
P53804	E3 ubiquitin-protein ligase TTC3 OS=Homo sapiens OX=9606 GN=TTC3 PE=1 SV=2	TTC3	229.87	0.7	0	1	1	1	0	0	0	0	0	0	0	0	0	0	1	0	0	0	0	0	1	0	0	0	0	0	1	0	0	0	0	0	0	0
P53814	Smoothelin OS=Homo sapiens OX=9606 GN=SMTN PE=1 SV=7	SMTN	99.058	3.4	4	2	2	2	1	0	3	0	0	0	1	1	2	1	1	1	1	1	2	1	1	1	1	1	2	1	1	1	0	0	0	0	0	0
P53985	Monocarboxylate transporter 1 OS=Homo sapiens OX=9606 GN=SLC16A1 PE=1 SV=3	SLC16A1	53.944	20.4	36	9	9	9	2	9	2	7	7	9	7	8	4	8	9	8	7	8	4	8	9	8	7	8	4	8	9	8	9947500	10827000	5255700	5477000	6615000	10647000	1.22383	1.33203	0.646601	0.673827	0.813833	1.30988
P53990	IST1 homolog OS=Homo sapiens OX=9606 GN=IST1 PE=1 SV=1	IST1	39.75	11.8	14	4	4	4	3	4	3	2	0	2	4	4	3	4	3	4	4	4	3	4	3	4	4	4	3	4	3	4	2352400	3405500	2080500	2177100	1480200	2404000	1.01545	1.47003	0.898077	0.939776	0.638949	1.03772
P53999	Activated RNA polymerase II transcriptional coactivator p15 OS=Homo sapiens OX=9606 GN=SUB1 PE=1 SV=3	SUB1	14.395	18.9	11	2	2	2	2	3	1	2	2	1	2	2	1	2	2	2	2	2	1	2	2	2	2	2	1	2	2	2	5169400	2931500	0	5887800	8025800	8194300	0.855612	0.485206		0.974517	1.32839	1.35628
P54105	Methylosome subunit pICln OS=Homo sapiens OX=9606 GN=CLNS1A PE=1 SV=1	CLNS1A	26.215	52.7	26	7	7	7	0	6	1	7	6	6	3	6	3	6	7	6	3	6	3	6	7	6	3	6	3	6	7	6	5361800	10923000	4156600	12636000	10072000	12271000	0.580487	1.18256	0.450008	1.36802	1.09043	1.3285
P54136	Arginine--tRNA ligase, cytoplasmic OS=Homo sapiens OX=9606 GN=RARS1 PE=1 SV=2	RARS1	75.378	65.5	179	39	39	39	22	33	21	34	38	31	29	36	26	36	39	33	29	36	26	36	39	33	29	36	26	36	39	33	8020700	14143000	5853200	13448000	12327000	12652000	0.724283	1.27714	0.528554	1.21438	1.11315	1.1425
P54252	Ataxin-3 OS=Homo sapiens OX=9606 GN=ATXN3 PE=1 SV=5	ATXN3	41.25	3.3	0	1	1	1	0	0	0	0	0	0	0	1	0	0	0	0	0	1	0	0	0	0	0	1	0	0	0	0	0	0	0	0	0	0
P54577	Tyrosine--tRNA ligase, cytoplasmic OS=Homo sapiens OX=9606 GN=YARS1 PE=1 SV=4	YARS1	59.143	38.1	57	17	17	17	9	11	1	12	13	11	12	14	5	16	15	16	12	14	5	16	15	16	12	14	5	16	15	16	2767200	3317100	1693400	2745200	2781000	3139000	1.00975	1.21041	0.61792	1.00172	1.01478	1.14542
P54578	Ubiquitin carboxyl-terminal hydrolase 14 OS=Homo sapiens OX=9606 GN=USP14 PE=1 SV=3	USP14	56.068	48.4	60	18	18	18	7	15	4	11	11	12	14	18	6	15	17	18	14	18	6	15	17	18	14	18	6	15	17	18	2934500	5487000	1783900	4258700	4253100	4174600	0.76914	1.43816	0.467565	1.11622	1.11475	1.09417
P54619	5'-AMP-activated protein kinase subunit gamma-1 OS=Homo sapiens OX=9606 GN=PRKAG1 PE=1 SV=1	PRKAG1	37.579	25.1	8	7	7	7	0	1	0	3	2	2	3	5	0	3	4	6	3	5	0	3	4	6	3	5	0	3	4	6	898830	1474100	0	1281500	1130500	1136500	0.758964	1.24472		1.08209	0.954584	0.95965
P54646	5'-AMP-activated protein kinase catalytic subunit alpha-2 OS=Homo sapiens OX=9606 GN=PRKAA2 PE=1 SV=2	PRKAA2	62.319	4.3	7	2	2	2	0	2	0	2	1	2	0	2	0	2	1	2	0	2	0	2	1	2	0	2	0	2	1	2	0	8451800	0	4148300	0	5603200		1.3929		0.683662		0.923437
P54687	Branched-chain-amino-acid aminotransferase, cytosolic OS=Homo sapiens OX=9606 GN=BCAT1 PE=1 SV=3	BCAT1	42.966	7.8	1	2	2	2	0	1	0	0	0	0	0	1	0	0	0	2	0	1	0	0	0	2	0	1	0	0	0	2	0	0	0	0	0	0
P54709	Sodium/potassium-transporting ATPase subunit beta-3 OS=Homo sapiens OX=9606 GN=ATP1B3 PE=1 SV=1	ATP1B3	31.512	3.6	0	1	1	1	0	0	0	0	0	0	1	1	0	1	0	0	1	1	0	1	0	0	1	1	0	1	0	0	0	0	0	0	0	0
P54727	UV excision repair protein RAD23 homolog B OS=Homo sapiens OX=9606 GN=RAD23B PE=1 SV=1	RAD23B	43.171	4.6	3	1	1	1	0	1	2	0	0	0	0	1	1	1	1	1	0	1	1	1	1	1	0	1	1	1	1	1	0	0	0	0	0	0
P54819	Adenylate kinase 2, mitochondrial OS=Homo sapiens OX=9606 GN=AK2 PE=1 SV=2	AK2	26.477	15.5	4	3	3	3	0	0	2	1	1	0	2	2	2	2	2	1	2	2	2	2	2	1	2	2	2	2	2	1	0	0	0	0	0	0
P54886	Delta-1-pyrroline-5-carboxylate synthase OS=Homo sapiens OX=9606 GN=ALDH18A1 PE=1 SV=2	ALDH18A1	87.301	18.7	19	12	12	12	3	5	0	3	3	5	11	8	1	11	10	9	11	8	1	11	10	9	11	8	1	11	10	9	1828000	2260000	0	1450400	1263900	1490500	1.10216	1.36263		0.874494	0.762047	0.898671
P55010	Eukaryotic translation initiation factor 5 OS=Homo sapiens OX=9606 GN=EIF5 PE=1 SV=2	EIF5	49.222	50.3	242	24	24	24	31	46	24	51	47	43	23	23	23	23	24	24	23	23	23	23	24	24	23	23	23	23	24	24	95866000	179320000	67674000	157640000	140880000	165960000	0.712458	1.33267	0.502941	1.17155	1.04699	1.23338
P55036	26S proteasome non-ATPase regulatory subunit 4 OS=Homo sapiens OX=9606 GN=PSMD4 PE=1 SV=1	PSMD4	40.736	23.9	27	5	5	5	4	6	2	6	6	3	4	5	2	5	5	5	4	5	2	5	5	5	4	5	2	5	5	5	4855800	11545000	3012000	7047300	5921300	8035100	0.720864	1.7139	0.447144	1.0462	0.879042	1.19284
P55039	Developmentally-regulated GTP-binding protein 2 OS=Homo sapiens OX=9606 GN=DRG2 PE=1 SV=1	DRG2	40.746	34.6	32	10	9	9	3	7	0	7	8	7	8	9	3	10	8	9	7	8	2	9	7	8	7	8	2	9	7	8	1994000	4344900	0	3245500	4297300	3170900	0.584662	1.27397		0.951614	1.26001	0.929741
P55060	Exportin-2 OS=Homo sapiens OX=9606 GN=CSE1L PE=1 SV=3	CSE1L	110.42	41.3	98	28	28	28	15	17	11	17	19	19	20	26	8	22	26	27	20	26	8	22	26	27	20	26	8	22	26	27	3618300	4656800	2599000	4030000	3919000	3631200	0.966844	1.24434	0.694477	1.07685	1.04719	0.970291
P55072	Transitional endoplasmic reticulum ATPase OS=Homo sapiens OX=9606 GN=VCP PE=1 SV=4	VCP	89.321	17.9	35	11	11	11	3	11	2	8	4	7	5	11	2	9	9	9	5	11	2	9	9	9	5	11	2	9	9	9	976740	2460400	1147300	1739000	2153800	1874400	0.566136	1.42609	0.664996	1.00796	1.24838	1.08644
P55081	Microfibrillar-associated protein 1 OS=Homo sapiens OX=9606 GN=MFAP1 PE=1 SV=2	MFAP1	51.958	28.5	24	10	10	10	1	5	0	4	9	5	4	8	3	7	10	9	4	8	3	7	10	9	4	8	3	7	10	9	865960	2859000	428700	3406200	7937100	3446300	0.27428	0.905546	0.135784	1.07886	2.51396	1.09156
P55084	Trifunctional enzyme subunit beta, mitochondrial OS=Homo sapiens OX=9606 GN=HADHB PE=1 SV=3	HADHB	51.294	28.9	17	10	10	10	0	4	1	2	7	3	5	7	3	7	10	8	5	7	3	7	10	8	5	7	3	7	10	8	721900	2699900	977840	1578100	2594500	1662700	0.423197	1.58275	0.573236	0.925125	1.52097	0.97472
P55196	Afadin OS=Homo sapiens OX=9606 GN=AFDN PE=1 SV=3	AFDN	206.8	41.2	152	49	49	49	7	30	1	36	38	40	19	43	8	44	41	47	19	43	8	44	41	47	19	43	8	44	41	47	3947700	10258000	1144600	10917000	12333000	10841000	0.479077	1.24487	0.138904	1.32484	1.49668	1.31562
P55209	Nucleosome assembly protein 1-like 1 OS=Homo sapiens OX=9606 GN=NAP1L1 PE=1 SV=1	NAP1L1	45.374	54	80	15	14	14	4	10	3	17	26	20	6	10	7	12	14	15	5	9	6	11	13	14	5	9	6	11	13	14	10851000	32314000	8492400	83806000	117670000	82432000	0.194019	0.577783	0.151846	1.49847	2.10397	1.47391
P55265	Double-stranded RNA-specific adenosine deaminase OS=Homo sapiens OX=9606 GN=ADAR PE=1 SV=4	ADAR	136.06	17.5	25	16	16	16	8	1	3	8	1	4	13	6	6	13	9	12	13	6	6	13	9	12	13	6	6	13	9	12	4053700	922770	1961600	2679400	1144800	1954500	1.91261	0.435379	0.925518	1.26419	0.540137	0.922168
P55327	Tumor protein D52 OS=Homo sapiens OX=9606 GN=TPD52 PE=1 SV=2	TPD52	24.327	34.8	11	3	3	3	1	3	0	3	2	2	2	3	0	3	2	2	2	3	0	3	2	2	2	3	0	3	2	2	1586700	2954900	0	2883400	2874000	2060300	0.641905	1.19542		1.16649	1.16269	0.833502
P55735	Protein SEC13 homolog OS=Homo sapiens OX=9606 GN=SEC13 PE=1 SV=3	SEC13	35.54	23.3	12	4	4	4	3	4	0	2	1	2	3	4	0	3	4	4	3	4	0	3	4	4	3	4	0	3	4	4	1510500	2112700	0	2264300	1875100	1883200	0.782983	1.09514		1.17372	0.971977	0.976176
P55769	NHP2-like protein 1 OS=Homo sapiens OX=9606 GN=SNU13 PE=1 SV=3	SNU13	14.173	41.4	22	5	5	5	3	3	5	5	2	4	5	5	5	5	4	5	5	5	5	5	4	5	5	5	5	5	4	5	5882000	2932800	7102000	4414900	4338900	3551300	1.25052	0.623516	1.50989	0.938612	0.922454	0.755009
P55786	Puromycin-sensitive aminopeptidase OS=Homo sapiens OX=9606 GN=NPEPPS PE=1 SV=2	NPEPPS	103.28	13.7	29	9	9	9	4	6	0	6	6	7	8	8	2	8	9	9	8	8	2	8	9	9	8	8	2	8	9	9	1572700	2109800	0	1577900	1531800	1529700	0.944916	1.26762		0.948041	0.920343	0.919081
P55795	Heterogeneous nuclear ribonucleoprotein H2 OS=Homo sapiens OX=9606 GN=HNRNPH2 PE=1 SV=1	HNRNPH2	49.263	39.9	14	14	8	8	2	1	1	4	3	3	12	11	6	12	12	13	7	5	1	7	6	7	7	5	1	7	6	7	5024600	5643300	0	4496400	5340000	4146500	1.01916	1.14465		0.912019	1.08313	0.841048
P55884	Eukaryotic translation initiation factor 3 subunit B OS=Homo sapiens OX=9606 GN=EIF3B PE=1 SV=3	EIF3B	92.48	52	148	32	32	32	21	32	7	29	33	26	26	30	11	30	32	30	26	30	11	30	32	30	26	30	11	30	32	30	5670300	8226100	4476000	11283000	9655200	9800400	0.692753	1.005	0.546843	1.37847	1.1796	1.19734
P56134	ATP synthase subunit f, mitochondrial OS=Homo sapiens OX=9606 GN=ATP5MF PE=1 SV=3	ATP5MF	10.918	39.4	23	3	3	3	4	4	3	4	4	4	3	3	3	3	3	3	3	3	3	3	3	3	3	3	3	3	3	3	4976400	6522700	3025500	7288700	6338900	5019500	0.900117	1.17981	0.547244	1.31836	1.14656	0.907912
P56182	Ribosomal RNA processing protein 1 homolog A OS=Homo sapiens OX=9606 GN=RRP1 PE=1 SV=1	RRP1	52.839	5.6	6	2	2	2	1	0	0	2	2	1	1	0	1	2	2	2	1	0	1	2	2	2	1	0	1	2	2	2	0	0	0	699060	565250	788450				1.02164	0.826083	1.15228
P56192	Methionine--tRNA ligase, cytoplasmic OS=Homo sapiens OX=9606 GN=MARS1 PE=1 SV=2	MARS1	101.11	35.8	85	22	22	22	11	15	5	19	16	19	15	21	7	20	19	20	15	21	7	20	19	20	15	21	7	20	19	20	6927100	8460000	5403400	7471700	7624600	7836100	0.950591	1.16095	0.741497	1.02533	1.04631	1.07533
P56211	cAMP-regulated phosphoprotein 19 OS=Homo sapiens OX=9606 GN=ARPP19 PE=1 SV=2	ARPP19	12.323	22.3	3	2	1	1	1	1	1	0	0	0	2	2	2	2	2	1	1	1	1	1	1	0	1	1	1	1	1	0	0	0	0	0	0	0
P56270	Myc-associated zinc finger protein OS=Homo sapiens OX=9606 GN=MAZ PE=1 SV=1	MAZ	48.607	13	22	4	4	4	2	4	3	5	3	5	4	4	3	4	3	4	4	4	3	4	3	4	4	4	3	4	3	4	6399000	3819700	4343200	4809900	3930200	4984700	1.35732	0.810211	0.921253	1.02025	0.83365	1.05732
P56385	ATP synthase subunit e, mitochondrial OS=Homo sapiens OX=9606 GN=ATP5ME PE=1 SV=2	ATP5ME	7.9331	14.5	3	1	1	1	0	0	0	1	1	1	0	1	1	1	1	1	0	1	1	1	1	1	0	1	1	1	1	1	0	0	0	0	0	0
P56537	Eukaryotic translation initiation factor 6 OS=Homo sapiens OX=9606 GN=EIF6 PE=1 SV=1	EIF6	26.599	42	20	6	6	6	2	3	5	4	3	3	4	6	5	6	6	6	4	6	5	6	6	6	4	6	5	6	6	6	3347800	2969700	3157500	2036800	2196300	1988800	1.27967	1.13514	1.20693	0.778549	0.839516	0.760201
P56545	C-terminal-binding protein 2 OS=Homo sapiens OX=9606 GN=CTBP2 PE=1 SV=1	CTBP2	48.944	16	4	5	2	2	0	1	0	1	1	1	3	5	1	5	5	5	1	2	0	2	2	2	1	2	0	2	2	2	0	0	0	0	0	0
P56556	NADH dehydrogenase [ubiquinone] 1 alpha subcomplex subunit 6 OS=Homo sapiens OX=9606 GN=NDUFA6 PE=1 SV=4	NDUFA6	15.136	14.8	5	2	2	2	2	1	0	1	1	0	2	1	1	1	1	1	2	1	1	1	1	1	2	1	1	1	1	1	0	0	0	0	0	0
P56945	Breast cancer anti-estrogen resistance protein 1 OS=Homo sapiens OX=9606 GN=BCAR1 PE=1 SV=2	BCAR1	93.371	3.2	3	2	2	2	0	2	0	0	0	1	0	2	0	1	1	1	0	2	0	1	1	1	0	2	0	1	1	1	0	0	0	0	0	0
P57076	Cilia- and flagella-associated protein 298 OS=Homo sapiens OX=9606 GN=CFAP298 PE=1 SV=1	CFAP298	33.224	40.3	12	7	7	7	1	3	0	3	2	3	4	5	2	5	3	6	4	5	2	5	3	6	4	5	2	5	3	6	6353500	4570800	4967000	3834100	3245300	4650400	1.38014	0.992893	1.07896	0.832863	0.704961	1.01018
P57088	Transmembrane protein 33 OS=Homo sapiens OX=9606 GN=TMEM33 PE=1 SV=2	TMEM33	27.978	19.8	18	5	5	5	4	3	1	4	3	3	4	5	1	5	4	4	4	5	1	5	4	4	4	5	1	5	4	4	3391600	3731000	0	3456900	2268900	2269600	1.12171	1.23396		1.14331	0.750397	0.750628
P57678	Gem-associated protein 4 OS=Homo sapiens OX=9606 GN=GEMIN4 PE=1 SV=2	GEMIN4	120.04	8.5	16	7	7	7	6	4	1	3	2	0	5	5	1	5	4	4	5	5	1	5	4	4	5	5	1	5	4	4	1480800	1085000	0	1105700	974960	810230	1.35687	0.994192		1.01316	0.893362	0.742419
P57721	Poly(rC)-binding protein 3 OS=Homo sapiens OX=9606 GN=PCBP3 PE=1 SV=2	PCBP3	39.465	17.5	7	5	1	1	0	2	1	2	1	1	5	5	5	5	5	5	1	1	1	1	1	1	1	1	1	1	1	1	0	0	0	0	0	0
P57737	Coronin-7 OS=Homo sapiens OX=9606 GN=CORO7 PE=1 SV=2	CORO7	100.6	21.5	23	10	10	10	1	7	0	6	2	7	4	9	0	8	9	9	4	9	0	8	9	9	4	9	0	8	9	9	865890	1400500	0	1263600	939800	1090400	0.778651	1.2594		1.13629	0.845115	0.980542
P57740	Nuclear pore complex protein Nup107 OS=Homo sapiens OX=9606 GN=NUP107 PE=1 SV=1	NUP107	106.37	12.5	21	9	9	9	3	5	1	4	4	4	7	8	2	8	8	8	7	8	2	8	8	8	7	8	2	8	8	8	1595200	1752100	0	1663300	1327000	1407000	1.02988	1.13118		1.07384	0.856726	0.908375
P58107	Epiplakin OS=Homo sapiens OX=9606 GN=EPPK1 PE=1 SV=3	EPPK1	555.65	2.6	0	4	1	1	0	0	0	0	0	0	4	2	3	1	1	2	1	0	0	0	0	0	1	0	0	0	0	0	0	0	0	0	0	0
P58546	Myotrophin OS=Homo sapiens OX=9606 GN=MTPN PE=1 SV=2	MTPN	12.895	32.2	5	2	2	2	1	1	1	0	1	1	1	2	1	2	1	2	1	2	1	2	1	2	1	2	1	2	1	2	0	1802000	0	0	0	1442900		1.11067				0.889334
P59998	Actin-related protein 2/3 complex subunit 4 OS=Homo sapiens OX=9606 GN=ARPC4 PE=1 SV=3	ARPC4	19.667	16.1	15	3	3	3	3	3	1	2	3	3	3	3	1	3	3	3	3	3	1	3	3	3	3	3	1	3	3	3	2132700	2001600	0	2014600	1969600	1814300	1.07356	1.00757		1.01412	0.991463	0.913287
P60006	Anaphase-promoting complex subunit 15 OS=Homo sapiens OX=9606 GN=ANAPC15 PE=1 SV=1	ANAPC15	14.281	8.3	1	1	1	1	0	0	0	1	0	0	0	0	0	1	0	0	0	0	0	1	0	0	0	0	0	1	0	0	0	0	0	0	0	0
P60059	Protein transport protein Sec61 subunit gamma OS=Homo sapiens OX=9606 GN=SEC61G PE=1 SV=1	SEC61G	7.7412	19.1	1	1	1	1	1	0	0	0	0	0	1	1	0	1	1	1	1	1	0	1	1	1	1	1	0	1	1	1	0	0	0	0	0	0
P60174	Triosephosphate isomerase OS=Homo sapiens OX=9606 GN=TPI1 PE=1 SV=4	TPI1	26.669	50.6	16	8	8	8	7	1	3	1	1	3	8	4	6	8	7	7	8	4	6	8	7	7	8	4	6	8	7	7	4525900	1668600	3719400	1746700	1529400	2031400	1.78403	0.657732	1.46612	0.688517	0.602862	0.800741
P60228	Eukaryotic translation initiation factor 3 subunit E OS=Homo sapiens OX=9606 GN=EIF3E PE=1 SV=1	EIF3E	52.22	45.4	62	18	18	18	6	9	4	12	17	14	10	13	6	15	17	17	10	13	6	15	17	17	10	13	6	15	17	17	3331400	5131700	2914100	6940600	5541600	5802000	0.673886	1.03806	0.589473	1.40397	1.12097	1.17365
P60468	Protein transport protein Sec61 subunit beta OS=Homo sapiens OX=9606 GN=SEC61B PE=1 SV=2	SEC61B	9.9743	27.1	7	2	2	2	1	1	0	2	1	2	1	2	2	2	1	2	1	2	2	2	1	2	1	2	2	2	1	2	0	2276000	1944700	4411700	0	4827000		0.676405	0.577946	1.31111		1.43454
P60510	Serine/threonine-protein phosphatase 4 catalytic subunit OS=Homo sapiens OX=9606 GN=PPP4C PE=1 SV=1	PPP4C	35.08	24.8	8	5	4	4	0	1	0	3	3	1	4	4	1	5	4	4	3	3	0	4	3	3	3	3	0	4	3	3	2138900	2973100	0	3369200	3440200	3033700	0.715107	0.994009		1.12644	1.15018	1.01427
P60602	Reactive oxygen species modulator 1 OS=Homo sapiens OX=9606 GN=ROMO1 PE=1 SV=1	ROMO1	8.1828	21.5	1	1	1	1	0	0	0	0	1	0	1	1	0	1	1	1	1	1	0	1	1	1	1	1	0	1	1	1	0	0	0	0	0	0
P60660	Myosin light polypeptide 6 OS=Homo sapiens OX=9606 GN=MYL6 PE=1 SV=2	MYL6	16.93	82.1	233	11	8	8	50	31	57	32	29	34	10	10	9	10	10	10	7	8	7	8	8	8	7	8	7	8	8	8	685620000	231810000	1165600000	225040000	269400000	236940000	1.46166	0.494192	2.48493	0.47976	0.57433	0.505129
P60709	Actin, cytoplasmic 1 OS=Homo sapiens OX=9606 GN=ACTB PE=1 SV=1	ACTB	41.736	93.9	0	35	1	1	0	0	0	0	0	0	34	29	28	29	32	29	1	1	1	1	1	1	1	1	1	1	1	1	0	0	0	0	0	0
P60842	Eukaryotic initiation factor 4A-I OS=Homo sapiens OX=9606 GN=EIF4A1 PE=1 SV=1	EIF4A1	46.153	65.5	117	22	12	22	16	30	10	21	18	22	17	21	11	20	19	20	8	11	4	10	10	11	17	21	11	20	19	20	15126000	24295000	11634000	18743000	16797000	19424000	0.856035	1.37494	0.65841	1.06073	0.950603	1.09928
P60866	40S ribosomal protein S20 OS=Homo sapiens OX=9606 GN=RPS20 PE=1 SV=1	RPS20	13.373	25.2	40	3	3	3	7	6	5	7	7	8	3	3	3	3	3	3	3	3	3	3	3	3	3	3	3	3	3	3	45015000	36092000	36429000	49893000	52184000	52836000	0.991341	0.794835	0.802257	1.09877	1.14922	1.16358
P60891	Ribose-phosphate pyrophosphokinase 1 OS=Homo sapiens OX=9606 GN=PRPS1 PE=1 SV=2	PRPS1	34.834	54.7	65	14	6	14	8	14	10	12	11	10	11	13	9	12	13	12	5	6	4	6	6	5	11	13	9	12	13	12	7048300	10613000	6853200	7485800	7841900	8297000	0.87849	1.32279	0.854173	0.933019	0.977403	1.03413
P60900	Proteasome subunit alpha type-6 OS=Homo sapiens OX=9606 GN=PSMA6 PE=1 SV=1	PSMA6	27.399	10.2	4	2	2	2	1	1	1	0	1	0	1	1	1	0	1	1	1	1	1	0	1	1	1	1	1	0	1	1	0	0	0	0	0	0
P60953	Cell division control protein 42 homolog OS=Homo sapiens OX=9606 GN=CDC42 PE=1 SV=2	CDC42	21.258	14.1	6	2	2	2	1	1	0	1	2	1	1	1	1	1	2	1	1	1	1	1	2	1	1	1	1	1	2	1	0	0	0	0	0	0
P60981	Destrin OS=Homo sapiens OX=9606 GN=DSTN PE=1 SV=3	DSTN	18.506	35.2	5	5	4	4	0	1	0	1	1	2	4	4	2	5	4	5	3	3	1	4	3	4	3	3	1	4	3	4	3769400	0	0	0	3694800	3416500	1.03929				1.01872	0.941989
P61006	Ras-related protein Rab-8A OS=Homo sapiens OX=9606 GN=RAB8A PE=1 SV=1	RAB8A	23.668	9.7	1	2	1	1	1	0	0	0	0	0	2	1	1	1	1	1	1	0	0	0	0	0	1	0	0	0	0	0	0	0	0	0	0	0
P61009	Signal peptidase complex subunit 3 OS=Homo sapiens OX=9606 GN=SPCS3 PE=1 SV=1	SPCS3	20.313	12.8	1	2	2	2	0	1	0	0	0	0	2	2	0	2	2	2	2	2	0	2	2	2	2	2	0	2	2	2	0	0	0	0	0	0
P61011	Signal recognition particle 54 kDa protein OS=Homo sapiens OX=9606 GN=SRP54 PE=1 SV=1	SRP54	55.704	36.1	44	16	16	16	4	11	1	9	10	9	10	14	3	15	14	13	10	14	3	15	14	13	10	14	3	15	14	13	18333000	28370000	10750000	24442000	30632000	29821000	0.77274	1.1958	0.453115	1.03024	1.29115	1.25696
P61024	Cyclin-dependent kinases regulatory subunit 1 OS=Homo sapiens OX=9606 GN=CKS1B PE=1 SV=1	CKS1B	9.6601	12.7	2	1	1	1	1	0	0	0	0	1	1	0	1	1	0	1	1	0	1	1	0	1	1	0	1	1	0	1	2180100	0	0	0	0	1183200	1.29641					0.703595
P61026	Ras-related protein Rab-10 OS=Homo sapiens OX=9606 GN=RAB10 PE=1 SV=1	RAB10	22.541	11.5	5	2	2	2	1	1	0	1	1	1	2	2	1	1	2	2	2	2	1	1	2	2	2	2	1	1	2	2	1408900	484580	0	0	544780	544850	1.88917	0.649765			0.730486	0.73058
P61081	NEDD8-conjugating enzyme Ubc12 OS=Homo sapiens OX=9606 GN=UBE2M PE=1 SV=1	UBE2M	20.9	41.5	27	7	7	7	6	4	2	4	6	5	7	7	5	7	7	7	7	7	5	7	7	7	7	7	5	7	7	7	33293000	14946000	17912000	12370000	8751800	11319000	2.02611	0.909569	1.09007	0.752801	0.532608	0.68884
P61088	Ubiquitin-conjugating enzyme E2 N OS=Homo sapiens OX=9606 GN=UBE2N PE=1 SV=1	UBE2N	17.138	25	5	3	3	3	1	2	1	0	1	0	2	3	1	2	2	2	2	3	1	2	2	2	2	3	1	2	2	2	0	0	0	0	0	0
P61106	Ras-related protein Rab-14 OS=Homo sapiens OX=9606 GN=RAB14 PE=1 SV=4	RAB14	23.897	20.5	7	2	2	2	1	1	0	2	1	2	2	1	1	2	2	2	2	1	1	2	2	2	2	1	1	2	2	2	2889600	0	0	2405200	2459300	2476300	1.12981			0.940413	0.961566	0.968212
P61158	Actin-related protein 3 OS=Homo sapiens OX=9606 GN=ACTR3 PE=1 SV=3	ACTR3	47.371	40.9	30	11	11	11	3	6	4	6	5	6	7	10	5	10	10	10	7	10	5	10	10	10	7	10	5	10	10	10	3669300	3649400	4809500	2588200	2950300	3191800	1.05548	1.04976	1.38346	0.744502	0.848661	0.918129
P61160	Actin-related protein 2 OS=Homo sapiens OX=9606 GN=ACTR2 PE=1 SV=1	ACTR2	44.76	25.4	30	8	8	8	6	6	3	5	5	5	7	7	6	7	6	7	7	7	6	7	6	7	7	7	6	7	6	7	3991000	3112900	3940000	2775000	2270700	2532600	1.28588	1.00296	1.26945	0.894094	0.731611	0.815994
P61163	Alpha-centractin OS=Homo sapiens OX=9606 GN=ACTR1A PE=1 SV=1	ACTR1A	42.613	42	41	13	7	13	9	5	8	7	7	5	10	10	13	11	11	10	5	6	7	6	6	6	10	10	13	11	11	10	14722000	9325100	18865000	9195900	9411600	8995400	1.25267	0.793457	1.60519	0.782463	0.800817	0.765403
P61201	COP9 signalosome complex subunit 2 OS=Homo sapiens OX=9606 GN=COPS2 PE=1 SV=1	COPS2	51.596	11.1	7	4	4	4	0	1	0	0	3	3	1	4	0	4	4	4	1	4	0	4	4	4	1	4	0	4	4	4	0	1128600	0	1050300	1174900	1017900		1.03264		0.960999	1.075	0.931354
P84077	ADP-ribosylation factor 1 OS=Homo sapiens OX=9606 GN=ARF1 PE=1 SV=2	ARF1	20.697	53.6	17	7	3	4	2	3	2	4	3	3	5	6	5	7	7	7	2	2	2	3	3	3	3	3	3	4	4	4	6248900	8978300	5337600	7616400	6648800	5962300	0.919129	1.32059	0.785089	1.12027	0.977949	0.876974
P61221	ATP-binding cassette sub-family E member 1 OS=Homo sapiens OX=9606 GN=ABCE1 PE=1 SV=1	ABCE1	67.314	23.9	13	8	8	8	2	3	0	2	3	3	6	5	1	6	7	8	6	5	1	6	7	8	6	5	1	6	7	8	1783300	1596700	0	1704600	1664900	1715800	1.0533	0.943085		1.00682	0.983367	1.01343
P61224	Ras-related protein Rap-1b OS=Homo sapiens OX=9606 GN=RAP1B PE=1 SV=1	RAP1B	20.825	17.9	9	3	3	3	0	3	1	2	2	1	1	3	2	3	3	3	1	3	2	3	3	3	1	3	2	3	3	3	0	1586700	1264600	1583000	1558300	1228500		1.09865	0.875628	1.09609	1.07899	0.850632
P61247	40S ribosomal protein S3a OS=Homo sapiens OX=9606 GN=RPS3A PE=1 SV=2	RPS3A	29.945	61.7	84	18	18	18	13	14	9	14	16	18	16	15	14	16	15	15	16	15	14	16	15	15	16	15	14	16	15	15	41522000	24030000	38536000	38338000	30749000	39035000	1.17399	0.679421	1.08956	1.08396	0.869394	1.10367
P61254	60S ribosomal protein L26 OS=Homo sapiens OX=9606 GN=RPL26 PE=1 SV=1	RPL26	17.258	44.8	38	9	2	9	6	5	6	9	6	6	9	8	8	9	9	9	2	2	2	2	2	2	9	8	8	9	9	9	36944000	14997000	32925000	28014000	22577000	30254000	1.33765	0.543006	1.19214	1.01432	0.817459	1.09543
P61289	Proteasome activator complex subunit 3 OS=Homo sapiens OX=9606 GN=PSME3 PE=1 SV=1	PSME3	29.506	47.6	41	9	9	9	4	8	0	10	11	8	6	8	2	8	9	9	6	8	2	8	9	9	6	8	2	8	9	9	1580800	2554100	404000	8425300	11551000	5830400	0.312559	0.505002	0.07988	1.66587	2.28389	1.1528
P61313	60S ribosomal protein L15 OS=Homo sapiens OX=9606 GN=RPL15 PE=1 SV=2	RPL15	24.146	48	59	12	12	12	13	10	12	9	8	7	12	11	11	10	11	11	12	11	11	10	11	11	12	11	11	10	11	11	39698000	10171000	28989000	13016000	12759000	13708000	2.01273	0.515679	1.46977	0.659923	0.646893	0.695008
P61353	60S ribosomal protein L27 OS=Homo sapiens OX=9606 GN=RPL27 PE=1 SV=2	RPL27	15.798	36	14	4	4	4	2	2	3	2	2	3	4	4	4	4	4	4	4	4	4	4	4	4	4	4	4	4	4	4	28410000	11175000	25548000	11281000	12858000	11445000	1.69247	0.665727	1.52197	0.672041	0.765988	0.681811
P61513	60S ribosomal protein L37a OS=Homo sapiens OX=9606 GN=RPL37A PE=1 SV=2	RPL37A	10.275	51.1	24	4	4	4	5	4	4	3	5	3	4	3	4	4	4	4	4	3	4	4	4	4	4	3	4	4	4	4	16718000	5239300	15671000	4805500	5547400	6303200	1.84782	0.579095	1.7321	0.531147	0.613149	0.696686
P61604	10 kDa heat shock protein, mitochondrial OS=Homo sapiens OX=9606 GN=HSPE1 PE=1 SV=2	HSPE1	10.932	32.4	10	3	3	3	2	2	1	1	2	2	2	2	2	1	2	2	2	2	2	1	2	2	2	2	2	1	2	2	1523700	780160	0	0	616620	604040	1.72926	0.885409			0.699806	0.685529
P61619	Protein transport protein Sec61 subunit alpha isoform 1 OS=Homo sapiens OX=9606 GN=SEC61A1 PE=1 SV=2	SEC61A1	52.264	10.7	9	4	4	4	0	3	0	1	3	2	2	3	2	3	4	3	2	3	2	3	4	3	2	3	2	3	4	3	3579200	3467700	2632100	2743200	2920900	4274300	1.0947	1.0606	0.80503	0.83901	0.89336	1.3073
P61758	Prefoldin subunit 3 OS=Homo sapiens OX=9606 GN=VBP1 PE=1 SV=4	VBP1	22.626	50.3	39	9	9	9	7	8	5	5	5	9	8	9	7	9	8	9	8	9	7	9	8	9	8	9	7	9	8	9	8686800	11557000	5370000	10044000	8057700	9995500	0.970393	1.29102	0.599877	1.122	0.900117	1.11659
P61803	Dolichyl-diphosphooligosaccharide--protein glycosyltransferase subunit DAD1 OS=Homo sapiens OX=9606 GN=DAD1 PE=1 SV=3	DAD1	12.497	17.7	3	2	2	2	0	0	0	2	1	0	2	2	1	2	2	2	2	2	1	2	2	2	2	2	1	2	2	2	1277900	1371700	0	1120100	1189900	1150500	1.04573	1.12249		0.916597	0.973716	0.941474
P61923	Coatomer subunit zeta-1 OS=Homo sapiens OX=9606 GN=COPZ1 PE=1 SV=1	COPZ1	20.198	30.5	14	4	4	4	3	3	1	2	3	2	4	3	1	3	3	2	4	3	1	3	3	2	4	3	1	3	3	2	4118100	5557100	0	4736100	3946800	4955500	0.883197	1.19182		1.01574	0.846459	1.06279
P61960	Ubiquitin-fold modifier 1 OS=Homo sapiens OX=9606 GN=UFM1 PE=1 SV=1	UFM1	9.1175	32.9	2	1	1	1	1	0	1	0	0	0	1	0	1	0	0	0	1	0	1	0	0	0	1	0	1	0	0	0	0	0	0	0	0	0
P61962	DDB1- and CUL4-associated factor 7 OS=Homo sapiens OX=9606 GN=DCAF7 PE=1 SV=1	DCAF7	38.926	18.7	11	5	5	5	4	2	1	1	2	1	4	3	3	2	2	3	4	3	3	2	2	3	4	3	3	2	2	3	1508400	1380300	1753800	1219100	0	1518500	1.02194	0.93515	1.18819	0.825937		1.02878
P61964	WD repeat-containing protein 5 OS=Homo sapiens OX=9606 GN=WDR5 PE=1 SV=1	WDR5	36.588	12.6	5	3	3	3	1	0	1	1	2	0	3	2	2	2	2	2	3	2	2	2	2	2	3	2	2	2	2	2	1398000	1038500	0	1152200	1855500	989300	1.0865	0.807103		0.895469	1.44206	0.768866
P61970	Nuclear transport factor 2 OS=Homo sapiens OX=9606 GN=NUTF2 PE=1 SV=1	NUTF2	14.478	21.3	2	1	1	1	0	0	0	1	1	0	1	0	0	1	1	1	1	0	0	1	1	1	1	0	0	1	1	1	0	0	0	0	0	0
P61978	Heterogeneous nuclear ribonucleoprotein K OS=Homo sapiens OX=9606 GN=HNRNPK PE=1 SV=1	HNRNPK	50.976	57.9	179	20	20	20	28	26	20	33	35	37	18	19	17	20	19	20	18	19	17	20	19	20	18	19	17	20	19	20	36429000	34810000	28437000	56273000	59632000	57742000	0.799691	0.764151	0.62425	1.23531	1.30905	1.26755
P61981	14-3-3 protein gamma OS=Homo sapiens OX=9606 GN=YWHAG PE=1 SV=2	YWHAG	28.302	51	20	11	7	7	1	3	1	3	6	6	6	9	7	9	11	11	2	5	3	5	7	7	2	5	3	5	7	7	0	6989200	5165800	5954700	6181700	6480100		1.13566	0.839381	0.967567	1.00445	1.05294
P62081	40S ribosomal protein S7 OS=Homo sapiens OX=9606 GN=RPS7 PE=1 SV=1	RPS7	22.127	59.3	46	9	9	9	5	7	6	10	10	8	6	7	7	8	8	8	6	7	7	8	8	8	6	7	7	8	8	8	25215000	17797000	29871000	32109000	25688000	30649000	0.937773	0.66189	1.11094	1.19417	0.955365	1.13987
P62136	Serine/threonine-protein phosphatase PP1-alpha catalytic subunit OS=Homo sapiens OX=9606 GN=PPP1CA PE=1 SV=1	PPP1CA	37.512	72.7	89	19	5	19	13	13	15	13	18	17	14	15	13	16	17	16	3	3	2	4	5	4	14	15	13	16	17	16	39732000	23445000	36910000	20696000	22575000	20537000	1.45454	0.858293	1.35123	0.757656	0.826444	0.751835
P62140	Serine/threonine-protein phosphatase PP1-beta catalytic subunit OS=Homo sapiens OX=9606 GN=PPP1CB PE=1 SV=3	PPP1CB	37.186	71.6	30	19	8	8	5	6	5	4	6	4	16	14	16	15	16	14	6	5	6	6	7	5	6	5	6	6	7	5	25507000	12602000	45041000	17759000	15234000	17071000	1.14884	0.567598	2.02866	0.799871	0.686144	0.768883
P62191	26S proteasome regulatory subunit 4 OS=Homo sapiens OX=9606 GN=PSMC1 PE=1 SV=1	PSMC1	49.184	13.4	12	4	4	4	2	3	1	2	2	2	2	4	2	4	4	4	2	4	2	4	4	4	2	4	2	4	4	4	2531100	2284600	1690700	1883000	1984700	2025500	1.22477	1.10549	0.818107	0.911158	0.96037	0.980112
P62195	26S proteasome regulatory subunit 8 OS=Homo sapiens OX=9606 GN=PSMC5 PE=1 SV=1	PSMC5	45.626	35.2	24	11	10	11	2	10	1	3	4	4	8	11	2	10	8	9	7	10	2	9	7	8	8	11	2	10	8	9	2940100	3595300	1785200	2060400	2202800	2296100	1.18553	1.44973	0.719844	0.830812	0.888232	0.925853
P62241	40S ribosomal protein S8 OS=Homo sapiens OX=9606 GN=RPS8 PE=1 SV=2	RPS8	24.205	50	42	10	10	10	9	7	6	7	6	7	10	10	8	10	10	10	10	10	8	10	10	10	10	10	8	10	10	10	63627000	26332000	45852000	32806000	31457000	30163000	1.65813	0.686215	1.19491	0.854928	0.819773	0.786051
P62244	40S ribosomal protein S15a OS=Homo sapiens OX=9606 GN=RPS15A PE=1 SV=2	RPS15A	14.839	51.5	25	6	6	6	4	6	2	5	3	5	5	5	3	5	5	5	5	5	3	5	5	5	5	5	3	5	5	5	36169000	26488000	36692000	33256000	22852000	26254000	1.19428	0.87462	1.21155	1.0981	0.754561	0.866893
P62249	40S ribosomal protein S16 OS=Homo sapiens OX=9606 GN=RPS16 PE=1 SV=2	RPS16	16.445	58.2	55	10	10	10	9	9	10	9	9	9	8	8	9	8	8	9	8	8	9	8	8	9	8	8	9	8	8	9	85041000	45115000	60056000	48407000	49930000	50569000	1.50463	0.798218	1.06257	0.856463	0.883409	0.894715
P62258	14-3-3 protein epsilon OS=Homo sapiens OX=9606 GN=YWHAE PE=1 SV=1	YWHAE	29.174	65.1	101	16	13	16	14	18	11	20	20	18	14	13	11	14	14	14	11	10	8	11	11	11	14	13	11	14	14	14	24874000	43637000	20652000	36266000	43000000	39155000	0.718957	1.26128	0.596925	1.04823	1.24287	1.13173
P62263	40S ribosomal protein S14 OS=Homo sapiens OX=9606 GN=RPS14 PE=1 SV=3	RPS14	16.273	64.2	39	8	8	8	8	5	6	6	5	9	7	5	6	7	7	7	7	5	6	7	7	7	7	5	6	7	7	7	54127000	31970000	52083000	34414000	30936000	33750000	1.36869	0.808412	1.317	0.870212	0.782266	0.853422
P62266	40S ribosomal protein S23 OS=Homo sapiens OX=9606 GN=RPS23 PE=1 SV=3	RPS23	15.807	49.7	44	8	8	8	9	7	7	7	7	7	7	7	6	8	7	7	7	7	6	8	7	7	7	7	6	8	7	7	22431000	8863700	19175000	10382000	9760300	12043000	1.62829	0.643424	1.39193	0.753639	0.708509	0.874212
P62269	40S ribosomal protein S18 OS=Homo sapiens OX=9606 GN=RPS18 PE=1 SV=3	RPS18	17.718	59.2	64	13	13	13	13	9	8	12	12	10	13	10	10	10	10	11	13	10	10	10	10	11	13	10	10	10	10	11	79870000	33770000	84148000	44491000	43906000	39886000	1.46968	0.621398	1.5484	0.818674	0.80791	0.733938
P62273	40S ribosomal protein S29 OS=Homo sapiens OX=9606 GN=RPS29 PE=1 SV=2	RPS29	6.6767	32.1	18	2	2	2	3	2	3	4	4	2	1	2	1	2	2	2	1	2	1	2	2	2	1	2	1	2	2	2	19499000	7009600	14068000	7618300	8984500	7621700	1.80543	0.649026	1.30257	0.705386	0.831884	0.705701
P62277	40S ribosomal protein S13 OS=Homo sapiens OX=9606 GN=RPS13 PE=1 SV=2	RPS13	17.222	52.3	55	9	9	9	10	8	9	9	8	11	9	7	8	9	8	9	9	7	8	9	8	9	9	7	8	9	8	9	41309000	18493000	47463000	29927000	29209000	26176000	1.28704	0.576175	1.47877	0.932417	0.910046	0.815549
P62280	40S ribosomal protein S11 OS=Homo sapiens OX=9606 GN=RPS11 PE=1 SV=3	RPS11	18.431	53.8	45	12	12	12	7	7	6	8	8	9	11	10	12	11	12	11	11	10	12	11	12	11	11	10	12	11	12	11	38011000	15394000	32525000	18641000	20017000	21129000	1.56513	0.633859	1.33924	0.767556	0.824214	0.870001
P62304	Small nuclear ribonucleoprotein E OS=Homo sapiens OX=9606 GN=SNRPE PE=1 SV=1	SNRPE	10.803	52.2	19	3	3	3	2	5	0	4	3	5	2	3	2	3	3	3	2	3	2	3	3	3	2	3	2	3	3	3	4182100	10668000	6551600	11706000	12632000	11553000	0.437972	1.11721	0.686119	1.22592	1.32289	1.20989
P62306	Small nuclear ribonucleoprotein F OS=Homo sapiens OX=9606 GN=SNRPF PE=1 SV=1	SNRPF	9.7251	48.8	25	6	6	6	4	5	3	4	4	5	4	6	3	4	4	4	4	6	3	4	4	4	4	6	3	4	4	4	9965000	10486000	6969200	10014000	15140000	14349000	0.893412	0.940122	0.624824	0.897805	1.35738	1.28646
P62310	U6 snRNA-associated Sm-like protein LSm3 OS=Homo sapiens OX=9606 GN=LSM3 PE=1 SV=2	LSM3	11.845	40.2	8	3	3	3	1	2	0	2	1	2	2	3	0	3	3	3	2	3	0	3	3	3	2	3	0	3	3	3	2124900	2506100	0	4416200	3237900	3715600	0.664002	0.783122		1.38	1.0118	1.16107
P62314	Small nuclear ribonucleoprotein Sm D1 OS=Homo sapiens OX=9606 GN=SNRPD1 PE=1 SV=1	SNRPD1	13.281	54.6	22	5	5	5	2	5	2	4	5	4	4	5	2	5	5	5	4	5	2	5	5	5	4	5	2	5	5	5	5670100	7173300	5886500	10084000	12233000	11602000	0.646179	0.817487	0.67084	1.1492	1.3941	1.32219
P62316	Small nuclear ribonucleoprotein Sm D2 OS=Homo sapiens OX=9606 GN=SNRPD2 PE=1 SV=1	SNRPD2	13.527	61.9	33	8	8	8	5	4	5	5	6	8	7	6	7	7	7	8	7	6	7	7	7	8	7	6	7	7	7	8	9435000	14298000	8131700	16572000	17545000	17725000	0.67629	1.02486	0.582871	1.18786	1.25761	1.27051
P62318	Small nuclear ribonucleoprotein Sm D3 OS=Homo sapiens OX=9606 GN=SNRPD3 PE=1 SV=1	SNRPD3	13.916	47.6	8	4	4	4	1	1	0	2	2	2	3	4	2	4	3	4	3	4	2	4	3	4	3	4	2	4	3	4	8452000	6884700	0	12494000	16691000	11917000	0.748777	0.609927		1.10686	1.47868	1.05575
P62333	26S proteasome regulatory subunit 10B OS=Homo sapiens OX=9606 GN=PSMC6 PE=1 SV=1	PSMC6	44.172	43.4	40	13	13	13	5	11	3	7	6	8	8	12	4	11	11	12	8	12	4	11	11	12	8	12	4	11	11	12	1741400	2305900	1500100	1696600	1426400	1770600	1.00071	1.3251	0.862044	0.974964	0.819692	1.01749
P62380	TATA box-binding protein-like 1 OS=Homo sapiens OX=9606 GN=TBPL1 PE=1 SV=1	TBPL1	20.886	41.4	17	6	6	6	2	3	0	4	4	4	4	5	0	5	4	5	4	5	0	5	4	5	4	5	0	5	4	5	2582800	4513300	0	5192400	5820800	6418000	0.526515	0.920056		1.05849	1.1866	1.30834
P62424	60S ribosomal protein L7a OS=Homo sapiens OX=9606 GN=RPL7A PE=1 SV=2	RPL7A	29.995	47.4	50	13	13	13	11	6	7	9	7	10	12	11	8	9	9	10	12	11	8	9	9	10	12	11	8	9	9	10	43367000	11472000	40749000	15605000	15815000	15702000	1.82329	0.482321	1.71322	0.656086	0.664915	0.660164
P62491	Ras-related protein Rab-11A OS=Homo sapiens OX=9606 GN=RAB11A PE=1 SV=3	RAB11A	24.393	5.1	1	1	1	1	1	0	0	0	0	0	1	0	0	0	0	0	1	0	0	0	0	0	1	0	0	0	0	0	0	0	0	0	0	0
P62495	Eukaryotic peptide chain release factor subunit 1 OS=Homo sapiens OX=9606 GN=ETF1 PE=1 SV=3	ETF1	49.03	39.6	50	13	13	13	6	11	3	10	9	11	10	11	4	10	12	12	10	11	4	10	12	12	10	11	4	10	12	12	6028800	5841400	3754100	4865800	4595900	4947300	1.20442	1.16698	0.749988	0.972081	0.918161	0.988363
P62633	CCHC-type zinc finger nucleic acid binding protein OS=Homo sapiens OX=9606 GN=CNBP PE=1 SV=1	CNBP	19.463	27.7	17	4	4	4	2	3	2	3	3	4	3	2	3	3	3	3	3	2	3	3	3	3	3	2	3	3	3	3	4018800	3592900	3721400	4161700	3067700	5425000	1.00522	0.898693	0.930835	1.04097	0.767325	1.35696
P62701	40S ribosomal protein S4, X isoform OS=Homo sapiens OX=9606 GN=RPS4X PE=1 SV=2	RPS4X	29.597	56.3	82	15	15	15	17	12	11	14	15	13	15	13	14	13	14	13	15	13	14	13	14	13	15	13	14	13	14	13	41932000	17789000	40337000	25586000	24301000	23176000	1.45327	0.616528	1.39799	0.886756	0.84222	0.80323
P62714	Serine/threonine-protein phosphatase 2A catalytic subunit beta isoform OS=Homo sapiens OX=9606 GN=PPP2CB PE=1 SV=1	PPP2CB	35.575	54.4	44	12	1	12	7	12	4	7	7	7	9	12	5	11	10	11	1	1	0	1	1	1	9	12	5	11	10	11	6778000	10844000	4155100	8993600	7953500	8444900	0.862175	1.37938	0.528537	1.144	1.0117	1.07421
P62750	60S ribosomal protein L23a OS=Homo sapiens OX=9606 GN=RPL23A PE=1 SV=1	RPL23A	17.695	47.4	48	8	8	8	6	7	7	9	9	10	6	6	7	7	7	8	6	6	7	7	7	8	6	6	7	7	7	8	37442000	23370000	29271000	41217000	36940000	44640000	1.0553	0.658681	0.825	1.1617	1.04115	1.25817
P62753	40S ribosomal protein S6 OS=Homo sapiens OX=9606 GN=RPS6 PE=1 SV=1	RPS6	28.68	33.3	39	8	8	8	8	7	3	6	9	6	7	7	5	8	8	8	7	7	5	8	8	8	7	7	5	8	8	8	47561000	20988000	35891000	25099000	22580000	26296000	1.59945	0.705815	1.207	0.844066	0.759353	0.88432
P62805	Histone H4 OS=Homo sapiens OX=9606 GN=H4C1 PE=1 SV=2	H4C1	11.367	52.4	142	9	9	9	31	5	66	11	11	18	8	7	9	7	7	8	8	7	9	7	7	8	8	7	9	7	7	8	405790000	33628000	2107600000	152560000	158290000	164080000	0.805686	0.066768	4.18459	0.302904	0.314281	0.325777
P62826	GTP-binding nuclear protein Ran OS=Homo sapiens OX=9606 GN=RAN PE=1 SV=3	RAN	24.423	48.1	61	12	12	12	8	10	8	11	12	12	12	11	11	11	11	10	12	11	11	11	11	10	12	11	11	11	11	10	24248000	23301000	20290000	26028000	29101000	25098000	0.982589	0.944214	0.822201	1.05472	1.17924	1.01703
P62829	60S ribosomal protein L23 OS=Homo sapiens OX=9606 GN=RPL23 PE=1 SV=1	RPL23	14.865	49.3	26	6	6	6	5	4	4	4	4	5	5	5	6	5	5	6	5	5	6	5	5	6	5	5	6	5	5	6	23009000	13277000	20650000	18333000	15799000	20767000	1.23444	0.712317	1.10788	0.983574	0.847624	1.11416
P62841	40S ribosomal protein S15 OS=Homo sapiens OX=9606 GN=RPS15 PE=1 SV=2	RPS15	17.04	52.4	19	6	6	6	1	3	2	3	6	4	3	6	5	6	6	6	3	6	5	6	6	6	3	6	5	6	6	6	15037000	8681400	10873000	11222000	10051000	14668000	1.27916	0.738503	0.924937	0.954625	0.855011	1.24777
P62847	40S ribosomal protein S24 OS=Homo sapiens OX=9606 GN=RPS24 PE=1 SV=1	RPS24	15.423	34.6	28	4	4	4	5	5	3	5	5	5	4	4	3	3	4	3	4	4	3	3	4	3	4	4	3	3	4	3	14335000	9475700	11865000	15437000	12210000	12779000	1.1302	0.747082	0.935459	1.21708	0.962659	1.00752
P62851	40S ribosomal protein S25 OS=Homo sapiens OX=9606 GN=RPS25 PE=1 SV=1	RPS25	13.742	29.6	21	5	5	5	4	2	4	4	4	3	5	3	5	5	5	5	5	3	5	5	5	5	5	3	5	5	5	5	58383000	25028000	53875000	36329000	32370000	40453000	1.42145	0.609354	1.31169	0.884498	0.788109	0.984905
P62854	40S ribosomal protein S26 OS=Homo sapiens OX=9606 GN=RPS26 PE=1 SV=3	RPS26	13.015	37.4	25	4	4	4	5	3	5	4	4	4	4	4	4	4	4	4	4	4	4	4	4	4	4	4	4	4	4	4	34492000	14825000	32855000	19159000	16676000	20617000	1.4929	0.641664	1.42205	0.82925	0.72178	0.892356
P62857	40S ribosomal protein S28 OS=Homo sapiens OX=9606 GN=RPS28 PE=1 SV=1	RPS28	7.8409	30.4	6	2	2	2	1	1	1	1	1	1	2	2	2	2	2	2	2	2	2	2	2	2	2	2	2	2	2	2	7367300	5843100	7085200	7289300	4403800	6330200	1.15358	0.914917	1.10941	1.14136	0.68955	0.991187
P62861	40S ribosomal protein S30 OS=Homo sapiens OX=9606 GN=FAU PE=1 SV=1	FAU	6.6478	16.9	8	1	1	1	2	1	2	1	1	1	1	1	1	1	1	1	1	1	1	1	1	1	1	1	1	1	1	1	0	0	0	0	0	0
P62873	Guanine nucleotide-binding protein G(I)/G(S)/G(T) subunit beta-1 OS=Homo sapiens OX=9606 GN=GNB1 PE=1 SV=3	GNB1	37.377	36.5	39	8	4	8	4	10	2	8	6	9	7	7	4	7	7	8	3	4	1	3	3	4	7	7	4	7	7	8	4887600	7888500	4130300	5413900	4633600	6738600	0.87039	1.40479	0.735529	0.964114	0.825157	1.20002
P62875	DNA-directed RNA polymerases I, II, and III subunit RPABC5 OS=Homo sapiens OX=9606 GN=POLR2L PE=1 SV=1	POLR2L	7.645	13.4	2	1	1	1	1	0	0	1	0	0	1	1	0	1	1	1	1	1	0	1	1	1	1	1	0	1	1	1	0	0	0	0	0	0
P62877	E3 ubiquitin-protein ligase RBX1 OS=Homo sapiens OX=9606 GN=RBX1 PE=1 SV=1	RBX1	12.274	24.1	4	2	2	2	0	1	0	0	2	1	1	2	0	2	2	1	1	2	0	2	2	1	1	2	0	2	2	1	0	1184500	0	1065200	794830	0		1.16718		1.04962	0.783205
P62879	Guanine nucleotide-binding protein G(I)/G(S)/G(T) subunit beta-2 OS=Homo sapiens OX=9606 GN=GNB2 PE=1 SV=3	GNB2	37.331	31.2	15	8	3	4	2	3	2	3	2	3	6	6	6	7	7	7	2	3	2	3	3	3	2	3	3	3	3	3	3503800	4577200	2547200	3984800	3369600	2790600	1.01202	1.32205	0.735717	1.15094	0.973254	0.806019
P62888	60S ribosomal protein L30 OS=Homo sapiens OX=9606 GN=RPL30 PE=1 SV=2	RPL30	12.784	66.1	9	6	6	6	3	1	1	1	2	1	5	5	5	5	5	5	5	5	5	5	5	5	5	5	5	5	5	5	16951000	4086200	9736200	5678900	8355600	5721900	2.01279	0.485203	1.15609	0.674323	0.992159	0.679429
Q59GN2	Putative 60S ribosomal protein L39-like 5 OS=Homo sapiens OX=9606 GN=RPL39P5 PE=5 SV=2	RPL39P5	6.3225	19.6	13	2	2	2	2	2	1	3	3	2	2	1	1	2	2	2	2	1	1	2	2	2	2	1	1	2	2	2	12406000	5897700	0	9728300	8065500	9890700	1.34882	0.641219		1.0577	0.87691	1.07535
P62899	60S ribosomal protein L31 OS=Homo sapiens OX=9606 GN=RPL31 PE=1 SV=1	RPL31	14.463	44.8	29	6	6	6	5	5	2	6	6	5	5	5	6	6	6	6	5	5	6	6	6	6	5	5	6	6	6	6	32414000	17851000	31984000	30314000	22575000	29019000	1.18474	0.652461	1.16903	1.10799	0.825125	1.06065
P62906	60S ribosomal protein L10a OS=Homo sapiens OX=9606 GN=RPL10A PE=1 SV=2	RPL10A	24.831	41.9	49	9	9	9	10	4	10	8	8	9	9	7	8	7	8	7	9	7	8	7	8	7	9	7	8	7	8	7	31388000	11696000	27859000	13420000	12900000	12970000	1.70845	0.636615	1.51637	0.730453	0.702149	0.705959
P62910	60S ribosomal protein L32 OS=Homo sapiens OX=9606 GN=RPL32 PE=1 SV=2	RPL32	15.86	28.1	25	4	4	4	4	4	5	4	4	4	4	4	4	4	4	4	4	4	4	4	4	4	4	4	4	4	4	4	19145000	6927100	20913000	8974400	9628200	9417700	1.53149	0.554128	1.67292	0.7179	0.770201	0.753362
P62913	60S ribosomal protein L11 OS=Homo sapiens OX=9606 GN=RPL11 PE=1 SV=2	RPL11	20.252	44.9	32	7	7	7	5	6	4	6	3	8	5	5	4	6	4	7	5	5	4	6	4	7	5	5	4	6	4	7	44589000	21061000	41464000	28035000	26997000	45001000	1.29152	0.610031	1.201	0.812032	0.781966	1.30345
P62917	60S ribosomal protein L8 OS=Homo sapiens OX=9606 GN=RPL8 PE=1 SV=2	RPL8	28.024	47.1	54	9	9	9	10	9	8	9	10	8	8	8	8	9	9	8	8	8	8	9	9	8	8	8	8	9	9	8	41590000	11697000	30549000	14205000	13080000	15492000	1.97089	0.554303	1.44767	0.673154	0.619842	0.734143
P62937	Peptidyl-prolyl cis-trans isomerase A OS=Homo sapiens OX=9606 GN=PPIA PE=1 SV=2	PPIA	18.012	64.2	35	9	9	9	7	5	6	5	6	6	8	9	7	9	9	8	8	9	7	9	9	8	8	9	7	9	9	8	14785000	8782400	14422000	7802000	11333000	7618600	1.37019	0.813901	1.33655	0.723043	1.05028	0.706047
P62942	Peptidyl-prolyl cis-trans isomerase FKBP1A OS=Homo sapiens OX=9606 GN=FKBP1A PE=1 SV=2	FKBP1A	11.951	12	2	1	1	1	1	0	1	0	0	0	1	1	1	1	1	1	1	1	1	1	1	1	1	1	1	1	1	1	0	0	0	0	0	0
P62979	Ubiquitin-40S ribosomal protein S27a OS=Homo sapiens OX=9606 GN=RPS27A PE=1 SV=2	RPS27A	17.965	42.3	65	6	6	6	6	19	9	14	6	11	6	6	6	6	5	6	6	6	6	6	5	6	6	6	6	6	5	6	169010000	319380000	140320000	168810000	42792000	151960000	1.02196	1.9312	0.848477	1.02075	0.258752	0.918861
P62993	Growth factor receptor-bound protein 2 OS=Homo sapiens OX=9606 GN=GRB2 PE=1 SV=1	GRB2	25.206	45.6	30	9	9	9	3	6	2	5	7	7	7	8	3	7	8	8	7	8	3	7	8	8	7	8	3	7	8	8	2137800	2788600	1660600	2421500	2379500	2450300	0.926906	1.20908	0.720002	1.04991	1.0317	1.0624
P62995	Transformer-2 protein homolog beta OS=Homo sapiens OX=9606 GN=TRA2B PE=1 SV=1	TRA2B	33.665	20.8	10	5	5	5	1	0	3	2	1	3	3	3	4	4	3	5	3	3	4	4	3	5	3	3	4	4	3	5	3405300	1676400	8943800	2650600	3495400	3166700	0.875466	0.430984	2.29935	0.681441	0.89863	0.814124
P63010	AP-2 complex subunit beta OS=Homo sapiens OX=9606 GN=AP2B1 PE=1 SV=1	AP2B1	104.55	33.1	62	22	12	22	4	15	1	14	15	13	11	18	4	20	16	20	5	11	3	11	10	11	11	18	4	20	16	20	1944000	3513200	1027300	3233200	3104100	2804300	0.746443	1.34897	0.394455	1.24146	1.19189	1.07678
Q15836	Vesicle-associated membrane protein 3 OS=Homo sapiens OX=9606 GN=VAMP3 PE=1 SV=3	VAMP3	11.309	17	3	1	1	1	1	0	0	1	1	0	1	1	1	1	1	1	1	1	1	1	1	1	1	1	1	1	1	1	0	0	0	0	0	0
P63092	Guanine nucleotide-binding protein G(s) subunit alpha isoforms short OS=Homo sapiens OX=9606 GN=GNAS PE=1 SV=1	GNAS	45.664	6.9	4	2	1	1	1	1	0	1	0	1	2	2	1	2	2	2	1	1	1	1	1	1	1	1	1	1	1	1	0	0	0	0	0	0
P63104	14-3-3 protein zeta/delta OS=Homo sapiens OX=9606 GN=YWHAZ PE=1 SV=1	YWHAZ	27.745	52.2	43	13	8	8	6	8	5	9	8	7	13	11	12	11	12	12	8	6	7	6	7	7	8	6	7	6	7	7	7298000	11747000	4929800	11210000	13214000	11425000	0.731949	1.17816	0.494432	1.1243	1.32529	1.14586
P63151	Serine/threonine-protein phosphatase 2A 55 kDa regulatory subunit B alpha isoform OS=Homo sapiens OX=9606 GN=PPP2R2A PE=1 SV=1	PPP2R2A	51.691	47	39	15	15	15	3	7	3	10	8	8	9	12	6	12	11	12	9	12	6	12	11	12	9	12	6	12	11	12	4326400	5835100	3134600	4891300	3933400	4338200	0.98108	1.3232	0.710821	1.10918	0.891961	0.983756
P63165	Small ubiquitin-related modifier 1 OS=Homo sapiens OX=9606 GN=SUMO1 PE=1 SV=1	SUMO1	11.557	27.7	10	3	3	3	0	1	0	3	3	3	2	1	0	3	3	3	2	1	0	3	3	3	2	1	0	3	3	3	1183000	0	0	1760000	2259500	2253100	0.634691			0.944257	1.21224	1.20881
P63167	Dynein light chain 1, cytoplasmic OS=Homo sapiens OX=9606 GN=DYNLL1 PE=1 SV=1	DYNLL1	10.366	49.4	17	3	3	3	2	3	2	3	4	3	3	3	3	3	3	3	3	3	3	3	3	3	3	3	3	3	3	3	7425500	11429000	7229100	6550700	8348700	8446400	0.901346	1.38731	0.877506	0.795158	1.01341	1.02527
P63172	Dynein light chain Tctex-type 1 OS=Homo sapiens OX=9606 GN=DYNLT1 PE=1 SV=1	DYNLT1	12.452	38.9	7	3	3	3	0	2	1	1	2	1	1	3	2	3	1	2	1	3	2	3	1	2	1	3	2	3	1	2	0	1284300	0	1250800	1255600	1153000		1.03914		1.01204	1.01592	0.932905
P63173	60S ribosomal protein L38 OS=Homo sapiens OX=9606 GN=RPL38 PE=1 SV=2	RPL38	8.2178	50	23	6	6	6	2	3	2	6	6	4	6	5	4	6	6	5	6	5	4	6	6	5	6	5	4	6	6	5	15504000	10011000	16026000	13308000	9320400	11444000	1.23026	0.794383	1.27168	1.056	0.739583	0.908093
P63208	S-phase kinase-associated protein 1 OS=Homo sapiens OX=9606 GN=SKP1 PE=1 SV=2	SKP1	18.658	40.5	30	6	6	6	3	6	3	5	7	6	6	6	5	6	6	6	6	6	5	6	6	6	6	6	5	6	6	6	9321400	10546000	7099300	7499500	6599000	8849300	1.12048	1.26769	0.853375	0.901482	0.793236	1.06374
P63220	40S ribosomal protein S21 OS=Homo sapiens OX=9606 GN=RPS21 PE=1 SV=1	RPS21	9.1113	57.8	18	4	4	4	3	4	3	3	2	3	4	4	3	4	4	4	4	4	3	4	4	4	4	4	3	4	4	4	6918500	8033700	4037400	8011000	6888700	8804100	0.972305	1.12903	0.567404	1.12584	0.968117	1.2373
P63241	Eukaryotic translation initiation factor 5A-1 OS=Homo sapiens OX=9606 GN=EIF5A PE=1 SV=2	EIF5A	16.832	81.8	44	10	10	10	11	8	5	8	5	7	8	8	5	10	7	8	8	8	5	10	7	8	8	8	5	10	7	8	26674000	26722000	38170000	24720000	18205000	23730000	1.01152	1.01334	1.44747	0.937423	0.690363	0.899881
P63244	Receptor of activated protein C kinase 1 OS=Homo sapiens OX=9606 GN=RACK1 PE=1 SV=3	RACK1	35.076	75.4	80	18	18	18	12	16	10	16	11	15	16	18	16	18	17	18	16	18	16	18	17	18	16	18	16	18	17	18	40365000	37396000	26577000	33262000	35316000	29970000	1.19372	1.10592	0.785968	0.983666	1.04441	0.886311
P63261	Actin, cytoplasmic 2 OS=Homo sapiens OX=9606 GN=ACTG1 PE=1 SV=1	ACTG1	41.792	93.9	736	35	1	35	173	86	196	89	113	79	34	29	28	29	32	29	1	1	1	1	1	1	34	29	28	29	32	29	3667500000	1095000000	4017000000	1021300000	1386300000	1014400000	1.80347	0.538458	1.97533	0.502217	0.681703	0.498824
P63279	SUMO-conjugating enzyme UBC9 OS=Homo sapiens OX=9606 GN=UBE2I PE=1 SV=1	UBE2I	18.007	47.5	10	4	4	4	0	2	0	2	2	4	1	4	0	3	3	4	1	4	0	3	3	4	1	4	0	3	3	4	0	2194500	0	2683100	3238200	2732400		0.809166		0.989325	1.194	1.0075
P63313	Thymosin beta-10 OS=Homo sapiens OX=9606 GN=TMSB10 PE=1 SV=2	TMSB10	5.0256	31.8	4	1	1	1	2	1	1	0	0	0	1	1	1	0	0	1	1	1	1	0	0	1	1	1	1	0	0	1	0	0	0	0	0	0
P67775	Serine/threonine-protein phosphatase 2A catalytic subunit alpha isoform OS=Homo sapiens OX=9606 GN=PPP2CA PE=1 SV=1	PPP2CA	35.594	54.4	1	12	1	1	0	1	0	0	0	0	8	12	5	10	9	11	0	1	0	0	0	1	0	1	0	0	0	1	0	0	0	0	0	0
P67809	Y-box-binding protein 1 OS=Homo sapiens OX=9606 GN=YBX1 PE=1 SV=3	YBX1	35.924	68.2	63	18	14	18	12	7	7	16	9	12	16	15	12	18	15	16	12	11	8	14	11	12	16	15	12	18	15	16	32568000	11596000	28264000	35167000	22877000	35945000	1.17421	0.418082	1.01903	1.26791	0.824808	1.29596
P67812	Signal peptidase complex catalytic subunit SEC11A OS=Homo sapiens OX=9606 GN=SEC11A PE=1 SV=1	SEC11A	20.625	15.6	6	3	3	3	0	4	0	1	0	1	2	3	0	3	3	3	2	3	0	3	3	3	2	3	0	3	3	3	2850200	2586800	0	2560200	2705100	2166100	1.10744	1.0051		0.994762	1.05106	0.841635
P67870	Casein kinase II subunit beta OS=Homo sapiens OX=9606 GN=CSNK2B PE=1 SV=1	CSNK2B	24.942	34	20	5	5	5	3	4	2	4	5	2	4	5	3	5	5	4	4	5	3	5	5	4	4	5	3	5	5	4	2916900	4864100	2320600	5664200	6245100	5471300	0.636827	1.06195	0.506641	1.23663	1.36345	1.19451
P67936	Tropomyosin alpha-4 chain OS=Homo sapiens OX=9606 GN=TPM4 PE=1 SV=3	TPM4	28.521	61.7	119	21	9	21	24	15	26	18	18	18	21	20	20	20	21	20	9	8	9	9	9	9	21	20	20	20	21	20	350700000	80083000	462690000	86342000	88086000	89141000	1.8186	0.415281	2.39934	0.447738	0.456782	0.462253
P68032	Actin, alpha cardiac muscle 1 OS=Homo sapiens OX=9606 GN=ACTC1 PE=1 SV=1	ACTC1	42.019	39.3	17	23	5	5	7	2	2	3	3	0	23	17	18	18	20	17	5	2	2	3	3	2	5	2	2	3	3	2	34909000	2859300	6270200	3089400	6516800	0	3.25372	0.266503	0.584419	0.28795	0.607404
P68036	Ubiquitin-conjugating enzyme E2 L3 OS=Homo sapiens OX=9606 GN=UBE2L3 PE=1 SV=1	UBE2L3	17.861	44.8	23	5	5	5	5	4	5	3	3	3	5	5	5	5	5	5	5	5	5	5	5	5	5	5	5	5	5	5	2767600	3448600	2869500	1793000	1552400	1852600	1.16256	1.44862	1.20536	0.753166	0.6521	0.778202
P68104	Elongation factor 1-alpha 1 OS=Homo sapiens OX=9606 GN=EEF1A1 PE=1 SV=1	EEF1A1	50.14	68.4	263	25	16	25	37	51	21	44	53	57	24	25	21	24	24	25	15	16	13	15	15	16	24	25	21	24	24	25	250510000	314910000	185980000	313710000	341060000	303130000	0.879342	1.1054	0.652829	1.10119	1.19719	1.06405
P68363	Tubulin alpha-1B chain OS=Homo sapiens OX=9606 GN=TUBA1B PE=1 SV=1	TUBA1B	50.151	80.3	303	25	1	25	40	56	31	62	58	56	21	24	21	25	25	25	1	1	1	1	1	1	21	24	21	25	25	25	143510000	274970000	88318000	208990000	216840000	201090000	0.759501	1.45523	0.467407	1.10604	1.14759	1.06423
P68371	Tubulin beta-4B chain OS=Homo sapiens OX=9606 GN=TUBB4B PE=1 SV=1	TUBB4B	49.83	75.1	368	25	2	25	56	73	41	63	72	63	25	24	19	24	24	24	2	1	1	1	1	2	25	24	19	24	24	24	107650000	195930000	70304000	148590000	153100000	156630000	0.776132	1.41261	0.506876	1.0713	1.10382	1.12927
P68400	Casein kinase II subunit alpha OS=Homo sapiens OX=9606 GN=CSNK2A1 PE=1 SV=1	CSNK2A1	45.143	48.8	43	13	13	13	4	8	2	9	11	9	11	10	3	11	13	12	11	10	3	11	13	12	11	10	3	11	13	12	3079100	5350000	1679400	7606000	9799600	7807000	0.523047	0.908805	0.28528	1.29203	1.66466	1.32618
P68402	Platelet-activating factor acetylhydrolase IB subunit alpha2 OS=Homo sapiens OX=9606 GN=PAFAH1B2 PE=1 SV=1	PAFAH1B2	25.569	3.9	3	1	1	1	1	0	0	1	1	0	1	1	0	1	1	1	1	1	0	1	1	1	1	1	0	1	1	1	0	0	0	0	0	0
P68431	Histone H3.1 OS=Homo sapiens OX=9606 GN=H3C1 PE=1 SV=2	H3C1	15.404	40.4	0	5	1	1	0	0	0	0	0	0	5	5	5	5	5	5	1	1	1	1	1	1	1	1	1	1	1	1	0	0	0	0	0	0
P69849	Nodal modulator 3 OS=Homo sapiens OX=9606 GN=NOMO3 PE=1 SV=2	NOMO3	134.13	2.7	3	2	2	2	1	0	0	0	1	1	2	1	0	2	2	2	2	1	0	2	2	2	2	1	0	2	2	2	780390	0	0	0	425230	384210	1.47259				0.802407	0.725002
P69892	Hemoglobin subunit gamma-2 OS=Homo sapiens OX=9606 GN=HBG2 PE=1 SV=2	HBG2	16.126	25.9	5	3	2	2	2	1	2	0	0	0	3	2	2	1	2	1	2	1	1	1	1	0	2	1	1	1	1	0	0	0	0	0	0	0
P78316	Nucleolar protein 14 OS=Homo sapiens OX=9606 GN=NOP14 PE=1 SV=3	NOP14	97.667	10	9	6	6	6	2	0	2	1	4	0	5	2	5	5	6	4	5	2	5	5	6	4	5	2	5	5	6	4	2198200	0	1947500	1618900	1404700	2067400	1.18993		1.05422	0.876341	0.760391	1.11912
P78318	Immunoglobulin-binding protein 1 OS=Homo sapiens OX=9606 GN=IGBP1 PE=1 SV=1	IGBP1	39.221	24.2	26	8	8	8	2	7	1	6	4	6	5	8	4	7	8	8	5	8	4	7	8	8	5	8	4	7	8	8	2118500	4050400	1005900	2468900	2326400	2056000	0.906239	1.73266	0.430298	1.05613	0.995173	0.879503
P78344	Eukaryotic translation initiation factor 4 gamma 2 OS=Homo sapiens OX=9606 GN=EIF4G2 PE=1 SV=1	EIF4G2	102.36	51.3	173	41	41	41	15	34	8	40	38	38	28	38	13	40	40	41	28	38	13	40	40	41	28	38	13	40	40	41	5769100	12952000	3406300	15209000	13885000	14330000	0.528053	1.18551	0.311783	1.3921	1.27091	1.31164
P78345	Ribonuclease P protein subunit p38 OS=Homo sapiens OX=9606 GN=RPP38 PE=1 SV=2	RPP38	31.834	15.9	3	4	4	4	0	0	0	1	1	1	3	1	1	3	3	2	3	1	1	3	3	2	3	1	1	3	3	2	0	0	0	430560	474140	459440				0.946882	1.04272	1.01039
P78346	Ribonuclease P protein subunit p30 OS=Homo sapiens OX=9606 GN=RPP30 PE=1 SV=1	RPP30	29.321	37.3	10	6	6	6	0	1	0	4	2	3	0	2	0	3	5	5	0	2	0	3	5	5	0	2	0	3	5	5	0	861340	0	1890100	1425900	895830		0.679134		1.49027	1.12427	0.706328
P78347	General transcription factor II-I OS=Homo sapiens OX=9606 GN=GTF2I PE=1 SV=2	GTF2I	112.42	56.8	187	44	44	44	33	26	33	30	33	32	40	38	39	38	40	41	40	38	39	38	40	41	40	38	39	38	40	41	28217000	12056000	23311000	12332000	15352000	13161000	1.62122	0.692681	1.33934	0.708539	0.882054	0.756169
P78362	SRSF protein kinase 2 OS=Homo sapiens OX=9606 GN=SRPK2 PE=1 SV=3	SRPK2	77.526	10.3	9	5	4	4	0	2	0	2	4	1	2	2	1	4	5	5	1	2	0	3	4	4	1	2	0	3	4	4	0	636210	0	583580	874550	541690		0.965406		0.885544	1.32707	0.821979
P78371	T-complex protein 1 subunit beta OS=Homo sapiens OX=9606 GN=CCT2 PE=1 SV=4	CCT2	57.488	72.3	173	29	29	29	24	31	12	37	36	33	25	25	18	26	29	27	25	25	18	26	29	27	25	25	18	26	29	27	14109000	21732000	9269500	19400000	19970000	20341000	0.807601	1.24394	0.530588	1.11046	1.14309	1.16432
P78406	mRNA export factor OS=Homo sapiens OX=9606 GN=RAE1 PE=1 SV=1	RAE1	40.968	23.6	7	6	6	6	0	3	0	2	0	2	3	5	0	5	3	4	3	5	0	5	3	4	3	5	0	5	3	4	0	2311600	0	1407000	1547400	1584700		1.3497		0.821522	0.903499	0.925278
P78417	Glutathione S-transferase omega-1 OS=Homo sapiens OX=9606 GN=GSTO1 PE=1 SV=2	GSTO1	27.566	13.7	6	3	3	3	1	2	0	1	1	1	3	3	1	2	2	2	3	3	1	2	2	2	3	3	1	2	2	2	1277700	1418600	0	1257800	1161200	1402200	0.980207	1.0883		0.964941	0.890832	1.07572
P78527	DNA-dependent protein kinase catalytic subunit OS=Homo sapiens OX=9606 GN=PRKDC PE=1 SV=3	PRKDC	469.08	25.7	243	85	85	85	42	45	30	42	44	40	59	66	51	62	64	64	59	66	51	62	64	64	59	66	51	62	64	64	4837100	4541100	5878500	4102100	3757300	3862200	1.07578	1.00995	1.30738	0.912311	0.835627	0.858957
P78537	Biogenesis of lysosome-related organelles complex 1 subunit 1 OS=Homo sapiens OX=9606 GN=BLOC1S1 PE=1 SV=2	BLOC1S1	17.262	7.2	3	1	1	1	0	1	0	1	1	0	0	1	0	1	1	0	0	1	0	1	1	0	0	1	0	1	1	0	0	0	0	0	0	0
P78549	Endonuclease III-like protein 1 OS=Homo sapiens OX=9606 GN=NTHL1 PE=1 SV=2	NTHL1	34.389	4.5	1	1	1	1	0	0	0	0	1	0	1	1	0	1	1	0	1	1	0	1	1	0	1	1	0	1	1	0	0	0	0	0	0	0
P79522	Proline-rich protein 3 OS=Homo sapiens OX=9606 GN=PRR3 PE=1 SV=2	PRR3	20.64	9	6	1	1	1	0	0	0	2	2	2	0	1	1	1	1	1	0	1	1	1	1	1	0	1	1	1	1	1	0	0	399650	270510	196890	273250			1.40191	0.948908	0.69066	0.95852
P81605	Dermcidin OS=Homo sapiens OX=9606 GN=DCD PE=1 SV=2	DCD	11.284	20	6	2	2	2	2	1	0	1	1	1	2	2	2	1	1	1	2	2	2	1	1	1	2	2	2	1	1	1	13102000	1875100	4822700	0	0	0	1.98517	0.284109	0.73072
P82650	28S ribosomal protein S22, mitochondrial OS=Homo sapiens OX=9606 GN=MRPS22 PE=1 SV=1	MRPS22	41.28	27.5	28	8	8	8	1	3	4	7	5	8	4	6	4	7	5	8	4	6	4	7	5	8	4	6	4	7	5	8	1473100	1298200	999850	2129400	1921200	2222200	0.879992	0.775512	0.597285	1.27205	1.14768	1.32749
P82663	28S ribosomal protein S25, mitochondrial OS=Homo sapiens OX=9606 GN=MRPS25 PE=1 SV=1	MRPS25	20.116	24.9	5	3	3	3	0	2	0	2	0	1	2	3	1	3	3	3	2	3	1	3	3	3	2	3	1	3	3	3	1036500	1255200	0	1483000	1451500	1587300	0.760622	0.921112		1.08828	1.06516	1.16482
P82664	28S ribosomal protein S10, mitochondrial OS=Homo sapiens OX=9606 GN=MRPS10 PE=1 SV=2	MRPS10	22.999	12.9	4	2	2	2	0	0	0	2	1	1	2	1	0	2	2	2	2	1	0	2	2	2	2	1	0	2	2	2	678110	0	0	979240	901570	651340	0.844928			1.22014	1.12336	0.811573
P82673	28S ribosomal protein S35, mitochondrial OS=Homo sapiens OX=9606 GN=MRPS35 PE=1 SV=1	MRPS35	36.844	20.1	15	4	4	4	0	2	1	4	4	4	0	3	1	4	4	4	0	3	1	4	4	4	0	3	1	4	4	4	0	1064600	0	1598700	1313000	1553500		0.770082		1.15643	0.949763	1.12373
P82675	28S ribosomal protein S5, mitochondrial OS=Homo sapiens OX=9606 GN=MRPS5 PE=1 SV=2	MRPS5	48.006	8.4	6	3	3	3	0	1	0	1	2	2	1	2	0	3	3	3	1	2	0	3	3	3	1	2	0	3	3	3	0	893230	0	1368600	1777900	1980500		0.593486		0.909334	1.18128	1.3159
P82912	28S ribosomal protein S11, mitochondrial OS=Homo sapiens OX=9606 GN=MRPS11 PE=1 SV=2	MRPS11	20.616	14.9	1	1	1	1	0	0	0	1	0	0	0	0	0	1	0	1	0	0	0	1	0	1	0	0	0	1	0	1	0	0	0	0	0	0
P82921	28S ribosomal protein S21, mitochondrial OS=Homo sapiens OX=9606 GN=MRPS21 PE=1 SV=3	MRPS21	10.688	29.9	6	2	2	2	0	1	0	2	2	1	2	2	0	2	2	2	2	2	0	2	2	2	2	2	0	2	2	2	1139000	1767100	0	2392100	1174100	1335200	0.729427	1.13167		1.53192	0.751905	0.855075
P82930	28S ribosomal protein S34, mitochondrial OS=Homo sapiens OX=9606 GN=MRPS34 PE=1 SV=2	MRPS34	25.65	35.8	21	6	6	6	3	4	2	4	4	4	5	6	3	5	6	6	5	6	3	5	6	6	5	6	3	5	6	6	2557800	2307300	1975400	2860700	3161500	2476500	1.00049	0.902511	0.772687	1.11898	1.23664	0.968695
P82932	28S ribosomal protein S6, mitochondrial OS=Homo sapiens OX=9606 GN=MRPS6 PE=1 SV=3	MRPS6	14.226	16.8	2	2	2	2	1	0	0	0	1	0	2	2	0	1	1	1	2	2	0	1	1	1	2	2	0	1	1	1	0	0	0	0	0	0
P82933	28S ribosomal protein S9, mitochondrial OS=Homo sapiens OX=9606 GN=MRPS9 PE=1 SV=2	MRPS9	45.834	13.4	16	4	4	4	2	1	2	4	4	3	3	4	3	4	4	4	3	4	3	4	4	4	3	4	3	4	4	4	1179800	1256400	1202700	1782300	1942800	1972800	0.758161	0.807386	0.772877	1.14534	1.24848	1.26776
P82979	SAP domain-containing ribonucleoprotein OS=Homo sapiens OX=9606 GN=SARNP PE=1 SV=3	SARNP	23.671	23.3	14	4	4	4	1	2	1	3	4	3	2	4	1	4	4	4	2	4	1	4	4	4	2	4	1	4	4	4	1330800	1853400	0	2151200	3454800	2120700	0.609849	0.849334		0.985803	1.58319	0.971826
P83731	60S ribosomal protein L24 OS=Homo sapiens OX=9606 GN=RPL24 PE=1 SV=1	RPL24	17.779	30.6	23	5	5	5	3	4	3	4	5	4	5	4	4	4	5	5	5	4	4	4	5	5	5	4	4	4	5	5	21436000	11004000	18298000	19670000	16415000	15548000	1.25637	0.644948	1.07245	1.15287	0.962089	0.911274
P83881	60S ribosomal protein L36a OS=Homo sapiens OX=9606 GN=RPL36A PE=1 SV=2	RPL36A	12.441	30.2	9	4	4	4	0	1	3	2	1	2	2	3	4	4	4	4	2	3	4	4	4	4	2	3	4	4	4	4	0	0	20272000	0	7412500	12264000			1.52236		0.556654	0.920986
P84085	ADP-ribosylation factor 5 OS=Homo sapiens OX=9606 GN=ARF5 PE=1 SV=2	ARF5	20.529	46.7	4	6	2	2	1	0	0	1	1	1	4	4	3	5	6	5	1	0	0	1	2	1	1	0	0	1	2	1	0	0	0	0	0	0
P84090	Enhancer of rudimentary homolog OS=Homo sapiens OX=9606 GN=ERH PE=1 SV=1	ERH	12.259	49	15	5	5	5	3	2	3	2	3	2	5	4	4	4	4	4	5	4	4	4	4	4	5	4	4	4	4	4	141760000	26740000	191470000	37920000	38098000	39346000	1.78939	0.337531	2.41687	0.478653	0.4809	0.496653
P84095	Rho-related GTP-binding protein RhoG OS=Homo sapiens OX=9606 GN=RHOG PE=1 SV=1	RHOG	21.308	30.4	4	4	4	4	0	1	0	1	1	1	1	3	0	4	2	4	1	3	0	4	2	4	1	3	0	4	2	4	0	912890	0	816160	0	737560		1.1103		0.99265		0.897053
P84098	60S ribosomal protein L19 OS=Homo sapiens OX=9606 GN=RPL19 PE=1 SV=1	RPL19	23.466	26	13	6	6	6	2	1	3	2	3	2	5	4	5	5	5	5	5	4	5	5	5	5	5	4	5	5	5	5	34385000	16674000	37144000	30650000	22229000	26836000	1.22863	0.595791	1.32722	1.09518	0.794281	0.958897
P84103	Serine/arginine-rich splicing factor 3 OS=Homo sapiens OX=9606 GN=SRSF3 PE=1 SV=1	SRSF3	19.329	26.2	7	4	3	3	2	1	2	0	1	1	4	4	4	4	3	4	3	3	3	3	2	3	3	3	3	3	2	3	9715200	4720600	17228000	6046600	0	7523600	1.07388	0.521798	1.90432	0.668369		0.831631
P84157	Matrix-remodeling-associated protein 7 OS=Homo sapiens OX=9606 GN=MXRA7 PE=1 SV=1	MXRA7	21.466	12.7	4	2	2	2	0	1	0	1	1	1	0	2	0	2	2	2	0	2	0	2	2	2	0	2	0	2	2	2	0	820300	0	888470	861760	862210		0.955855		1.03529	1.00417	1.00469
P84243	Histone H3.3 OS=Homo sapiens OX=9606 GN=H3-3A PE=1 SV=2	H3-3A	15.328	40.4	8	5	1	1	0	0	2	1	2	3	4	4	5	5	5	5	0	0	1	1	1	1	0	0	1	1	1	1	0	0	1045200	649740	522600	1352900			1.17095	0.72791	0.585474	1.51567
P85037	Forkhead box protein K1 OS=Homo sapiens OX=9606 GN=FOXK1 PE=1 SV=1	FOXK1	75.456	5.5	2	3	3	3	0	1	0	0	1	0	0	1	0	3	3	2	0	1	0	3	3	2	0	1	0	3	3	2	0	0	0	0	0	0
P98170	E3 ubiquitin-protein ligase XIAP OS=Homo sapiens OX=9606 GN=XIAP PE=1 SV=2	XIAP	56.684	46.7	48	15	15	15	7	11	3	8	6	13	11	12	5	12	10	11	11	12	5	12	10	11	11	12	5	12	10	11	5174400	9162700	3226600	4614800	3475300	5064700	1.01067	1.78968	0.630226	0.901372	0.678803	0.989248
P98173	Protein FAM3A OS=Homo sapiens OX=9606 GN=FAM3A PE=1 SV=2	FAM3A	25.152	5.2	0	1	1	1	0	0	0	0	0	0	0	1	0	1	0	1	0	1	0	1	0	1	0	1	0	1	0	1	0	0	0	0	0	0
P98175	RNA-binding protein 10 OS=Homo sapiens OX=9606 GN=RBM10 PE=1 SV=3	RBM10	103.53	14.1	28	10	10	10	0	5	0	7	7	9	4	8	1	9	9	10	4	8	1	9	9	10	4	8	1	9	9	10	1372200	2234200	0	2478000	4011100	3164100	0.517436	0.842484		0.934417	1.51253	1.19314
P99999	Cytochrome c OS=Homo sapiens OX=9606 GN=CYCS PE=1 SV=2	CYCS	11.749	21	7	2	2	2	2	1	1	1	1	1	2	2	1	2	1	2	2	2	1	2	1	2	2	2	1	2	1	2	2639000	465930	0	471760	0	478700	2.60296	0.459566		0.465317		0.472162
Q00013	55 kDa erythrocyte membrane protein OS=Homo sapiens OX=9606 GN=MPP1 PE=1 SV=2	MPP1	52.296	47.6	33	13	13	13	5	10	2	6	2	8	10	13	5	9	9	11	10	13	5	9	9	11	10	13	5	9	9	11	4117300	6984200	2586000	3673000	2551000	4339200	1.01868	1.728	0.639817	0.908757	0.631157	1.07359
Q00325	Phosphate carrier protein, mitochondrial OS=Homo sapiens OX=9606 GN=SLC25A3 PE=1 SV=2	SLC25A3	40.094	25.4	35	9	9	9	7	7	2	6	7	6	8	9	4	8	9	8	8	9	4	8	9	8	8	9	4	8	9	8	8516600	12355000	7088000	11253000	12340000	9848300	0.832229	1.20731	0.692628	1.09963	1.20585	0.96236
Q00341	Vigilin OS=Homo sapiens OX=9606 GN=HDLBP PE=1 SV=2	HDLBP	141.45	53.6	270	58	58	58	37	49	19	52	53	60	50	52	37	55	54	57	50	52	37	55	54	57	50	52	37	55	54	57	24440000	24441000	13591000	50685000	36099000	48947000	0.739848	0.739878	0.411427	1.53434	1.09279	1.48172
Q00535	Cyclin-dependent-like kinase 5 OS=Homo sapiens OX=9606 GN=CDK5 PE=1 SV=3	CDK5	33.304	22.9	13	6	5	5	3	4	0	2	2	2	5	6	2	4	4	4	4	5	1	3	3	3	4	5	1	3	3	3	1522500	2304000	0	1520400	1334100	1258500	0.958814	1.45097		0.957491	0.840166	0.792556
Q00536	Cyclin-dependent kinase 16 OS=Homo sapiens OX=9606 GN=CDK16 PE=1 SV=1	CDK16	55.715	6.7	4	4	3	3	1	2	0	0	0	1	3	3	1	2	2	2	2	2	0	1	1	1	2	2	0	1	1	1	0	0	0	0	0	0
Q00577	Transcriptional activator protein Pur-alpha OS=Homo sapiens OX=9606 GN=PURA PE=1 SV=2	PURA	34.91	2.8	4	1	1	1	1	0	0	1	1	1	1	1	0	1	1	1	1	1	0	1	1	1	1	1	0	1	1	1	0	0	0	0	0	0
Q00587	Cdc42 effector protein 1 OS=Homo sapiens OX=9606 GN=CDC42EP1 PE=1 SV=1	CDC42EP1	40.294	12.8	4	3	3	3	0	1	0	1	0	2	3	2	1	2	2	3	3	2	1	2	2	3	3	2	1	2	2	3	0	1058500	0	869640	0	0		1.09795		0.902051
Q00610	Clathrin heavy chain 1 OS=Homo sapiens OX=9606 GN=CLTC PE=1 SV=5	CLTC	191.61	39.1	184	50	50	50	27	36	20	35	33	33	38	44	27	41	43	45	38	44	27	41	43	45	38	44	27	41	43	45	8324900	8301300	8068400	6109300	6241200	5433600	1.17587	1.17254	1.13964	0.862922	0.881552	0.767481
Q00688	Peptidyl-prolyl cis-trans isomerase FKBP3 OS=Homo sapiens OX=9606 GN=FKBP3 PE=1 SV=1	FKBP3	25.177	33.9	30	5	5	5	5	4	3	6	6	6	4	5	4	5	5	5	4	5	4	5	5	5	4	5	4	5	5	5	5221100	5811500	4106600	5519900	5578200	5880100	0.975378	1.08567	0.767173	1.0312	1.04209	1.09849
Q00839	Heterogeneous nuclear ribonucleoprotein U OS=Homo sapiens OX=9606 GN=HNRNPU PE=1 SV=6	HNRNPU	90.583	48	159	32	32	32	25	27	18	29	30	30	26	31	25	31	32	32	26	31	25	31	32	32	26	31	25	31	32	32	54323000	34897000	50475000	40452000	41541000	43051000	1.23117	0.7909	1.14396	0.916797	0.941478	0.975701
Q01081	Splicing factor U2AF 35 kDa subunit OS=Homo sapiens OX=9606 GN=U2AF1 PE=1 SV=3	U2AF1	27.872	34.2	16	7	7	7	2	3	1	3	3	4	7	7	6	7	7	7	7	7	6	7	7	7	7	7	6	7	7	7	5180700	5009200	5137400	4194100	6880500	4269300	1.01347	0.979916	1.005	0.820463	1.34599	0.835174
Q01082	Spectrin beta chain, non-erythrocytic 1 OS=Homo sapiens OX=9606 GN=SPTBN1 PE=1 SV=2	SPTBN1	274.61	59.2	441	107	97	107	104	52	111	58	64	52	95	78	97	82	81	85	86	70	89	73	73	77	95	78	97	82	81	85	67514000	16031000	81400000	16812000	20992000	17423000	1.83985	0.436868	2.21827	0.458151	0.572062	0.474802
Q01105	Protein SET OS=Homo sapiens OX=9606 GN=SET PE=1 SV=3	SET	33.488	50.7	19	8	8	8	0	1	0	5	8	5	4	6	2	8	8	8	4	6	2	8	8	8	4	6	2	8	8	8	0	7025300	0	30927000	47543000	36153000		0.231004		1.01693	1.56329	1.18877
Q01130	Serine/arginine-rich splicing factor 2 OS=Homo sapiens OX=9606 GN=SRSF2 PE=1 SV=4	SRSF2	25.476	12.2	4	3	3	3	1	0	2	1	0	0	2	1	3	2	1	3	2	1	3	2	1	3	2	1	3	2	1	3	5046600	0	6624600	4733900	0	2355700	1.07599		1.41243	1.00932		0.50226
Q01433	AMP deaminase 2 OS=Homo sapiens OX=9606 GN=AMPD2 PE=1 SV=2	AMPD2	100.69	4.2	3	3	3	3	0	1	0	1	1	0	1	2	0	2	3	1	1	2	0	2	3	1	1	2	0	2	3	1	0	816780	0	663620	0	0		1.10346		0.896541
Q01469	Fatty acid-binding protein 5 OS=Homo sapiens OX=9606 GN=FABP5 PE=1 SV=3	FABP5	15.164	23.7	4	2	2	2	1	0	2	0	1	0	1	0	2	0	1	0	1	0	2	0	1	0	1	0	2	0	1	0	0	0	0	0	0	0
Q01484	Ankyrin-2 OS=Homo sapiens OX=9606 GN=ANK2 PE=1 SV=4	ANK2	433.71	3.7	17	11	9	11	1	4	0	4	4	4	3	8	1	11	9	10	2	7	1	9	8	9	3	8	1	11	9	10	3718200	4727300	0	4375000	3002700	3281400	0.973116	1.23721		1.14501	0.785858	0.858798
Q01518	Adenylyl cyclase-associated protein 1 OS=Homo sapiens OX=9606 GN=CAP1 PE=1 SV=5	CAP1	51.901	22.3	4	6	6	6	0	1	1	0	1	1	1	3	1	5	4	5	1	3	1	5	4	5	1	3	1	5	4	5	0	0	0	0	0	0
Q01581	Hydroxymethylglutaryl-CoA synthase, cytoplasmic OS=Homo sapiens OX=9606 GN=HMGCS1 PE=1 SV=2	HMGCS1	57.293	4.2	1	1	1	1	0	0	0	0	0	1	0	1	0	1	1	1	0	1	0	1	1	1	0	1	0	1	1	1	0	0	0	0	0	0
Q01650	Large neutral amino acids transporter small subunit 1 OS=Homo sapiens OX=9606 GN=SLC7A5 PE=1 SV=2	SLC7A5	55.01	6.9	12	3	3	3	0	2	2	2	3	3	2	2	2	3	3	3	2	2	2	3	3	3	2	2	2	3	3	3	2362000	2055600	1563900	2520600	2120500	2824700	1.05389	0.91718	0.697791	1.12466	0.946138	1.26034
Q01658	Protein Dr1 OS=Homo sapiens OX=9606 GN=DR1 PE=1 SV=1	DR1	19.443	34.7	4	3	3	3	0	2	0	1	1	0	1	2	1	3	2	2	1	2	1	3	2	2	1	2	1	3	2	2	0	1169200	0	1469900	0	1502600		0.846899		1.06471		1.08839
Q01780	Exosome component 10 OS=Homo sapiens OX=9606 GN=EXOSC10 PE=1 SV=2	EXOSC10	100.83	3.2	3	2	2	2	0	1	0	1	0	1	0	1	0	1	1	2	0	1	0	1	1	2	0	1	0	1	1	2	0	0	0	0	0	0
Q01804	OTU domain-containing protein 4 OS=Homo sapiens OX=9606 GN=OTUD4 PE=1 SV=4	OTUD4	124.04	20.6	36	16	16	16	1	5	0	7	13	10	10	9	1	13	16	14	10	9	1	13	16	14	10	9	1	13	16	14	1303100	1469100	0	2264000	2146500	2304700	0.686753	0.774237		1.19316	1.13124	1.21461
Q01813	ATP-dependent 6-phosphofructokinase, platelet type OS=Homo sapiens OX=9606 GN=PFKP PE=1 SV=2	PFKP	85.595	27	31	16	13	16	1	10	1	8	6	5	6	14	2	14	13	12	4	11	1	11	10	9	6	14	2	14	13	12	1411800	3419000	1849300	2173100	2149000	2236200	0.639866	1.54958	0.838153	0.984908	0.973985	1.01351
Q01844	RNA-binding protein EWS OS=Homo sapiens OX=9606 GN=EWSR1 PE=1 SV=1	EWSR1	68.477	7.2	17	3	3	3	3	2	3	3	3	3	3	3	3	3	3	3	3	3	3	3	3	3	3	3	3	3	3	3	4457700	2200600	3695000	2000700	2442900	2363200	1.55863	0.769436	1.29195	0.699541	0.854156	0.826289
Q01968	Inositol polyphosphate 5-phosphatase OCRL OS=Homo sapiens OX=9606 GN=OCRL PE=1 SV=3	OCRL	104.2	27.5	51	21	21	21	7	13	3	13	5	10	15	20	10	18	18	21	15	20	10	18	18	21	15	20	10	18	18	21	5356000	6347600	3334800	4239300	3110600	4890800	1.17805	1.39615	0.733485	0.932428	0.684172	1.07573
Q02241	Kinesin-like protein KIF23 OS=Homo sapiens OX=9606 GN=KIF23 PE=1 SV=3	KIF23	110.06	4.4	4	3	3	3	1	0	3	0	0	0	2	1	3	2	2	2	2	1	3	2	2	2	2	1	3	2	2	2	777460	0	1775200	501580	563930	480000	0.948545		2.16585	0.611956	0.688027	0.585627
Q02413	Desmoglein-1 OS=Homo sapiens OX=9606 GN=DSG1 PE=1 SV=2	DSG1	113.75	4.7	5	4	4	4	2	1	2	0	0	0	4	1	3	0	0	1	4	1	3	0	0	1	4	1	3	0	0	1	2910300	0	3191000	0	0	0	0.953993		1.04601
Q02487	Desmocollin-2 OS=Homo sapiens OX=9606 GN=DSC2 PE=1 SV=1	DSC2	99.961	1.4	1	1	1	1	0	0	0	1	0	0	0	1	0	1	1	1	0	1	0	1	1	1	0	1	0	1	1	1	0	0	0	0	0	0
Q02543	60S ribosomal protein L18a OS=Homo sapiens OX=9606 GN=RPL18A PE=1 SV=2	RPL18A	20.762	34.7	32	6	6	6	7	5	3	6	6	5	6	6	4	5	5	5	6	6	4	5	5	5	6	6	4	5	5	5	31882000	8729100	30878000	10031000	10986000	10144000	1.86353	0.510225	1.80485	0.586322	0.642143	0.592927
Q02790	Peptidyl-prolyl cis-trans isomerase FKBP4 OS=Homo sapiens OX=9606 GN=FKBP4 PE=1 SV=3	FKBP4	51.804	41.8	40	13	13	13	6	11	3	8	7	5	9	13	5	11	12	11	9	13	5	11	12	11	9	13	5	11	12	11	2680400	2652300	2072500	1699100	1443200	1799200	1.30257	1.28891	1.00715	0.825694	0.701337	0.874339
Q02878	60S ribosomal protein L6 OS=Homo sapiens OX=9606 GN=RPL6 PE=1 SV=3	RPL6	32.728	46.9	75	14	14	14	14	11	15	12	13	10	14	14	13	14	14	12	14	14	13	14	14	12	14	14	13	14	14	12	38746000	12093000	34652000	15214000	13877000	14677000	1.79853	0.561338	1.60849	0.70621	0.644149	0.681283
Q02880	DNA topoisomerase 2-beta OS=Homo sapiens OX=9606 GN=TOP2B PE=1 SV=3	TOP2B	183.26	14	22	18	10	18	1	0	17	1	1	2	3	2	18	2	3	3	1	1	10	1	1	1	3	2	18	2	3	3	467470	0	14264000	1443700	454150	857930	0.13366		4.0784	0.412786	0.129852	0.245302
Q02952	A-kinase anchor protein 12 OS=Homo sapiens OX=9606 GN=AKAP12 PE=1 SV=4	AKAP12	191.48	7.8	16	9	9	9	0	2	0	6	3	5	4	6	0	8	8	8	4	6	0	8	8	8	4	6	0	8	8	8	942810	801350	0	969250	963390	946330	1.01967	0.866675		1.04826	1.04192	1.02347
Q02978	Mitochondrial 2-oxoglutarate/malate carrier protein OS=Homo sapiens OX=9606 GN=SLC25A11 PE=1 SV=3	SLC25A11	34.061	54.5	53	15	15	15	7	11	4	7	12	12	13	15	8	15	14	15	13	15	8	15	14	15	13	15	8	15	14	15	7710000	10809000	6193700	8911100	9582200	8751900	0.890336	1.2482	0.715237	1.02904	1.10653	1.01065
Q03001	Dystonin OS=Homo sapiens OX=9606 GN=DST PE=1 SV=4	DST	860.65	0.5	2	3	3	3	1	0	1	0	0	0	2	1	2	1	0	0	2	1	2	1	0	0	2	1	2	1	0	0	0	0	0	0	0	0
Q03692	Collagen alpha-1(X) chain OS=Homo sapiens OX=9606 GN=COL10A1 PE=1 SV=2	COL10A1	66.157	1.5	1	1	1	1	0	1	0	0	0	0	1	1	0	1	0	1	1	1	0	1	0	1	1	1	0	1	0	1	0	0	0	0	0	0
Q03701	CCAAT/enhancer-binding protein zeta OS=Homo sapiens OX=9606 GN=CEBPZ PE=1 SV=3	CEBPZ	120.97	3.9	2	3	3	3	1	0	0	0	0	1	2	1	1	0	1	2	2	1	1	0	1	2	2	1	1	0	1	2	0	0	0	0	0	0
Q04206	Transcription factor p65 OS=Homo sapiens OX=9606 GN=RELA PE=1 SV=2	RELA	60.218	21.2	25	9	9	9	3	8	1	4	3	6	5	7	4	8	6	7	5	7	4	8	6	7	5	7	4	8	6	7	2371200	4093000	1290300	3774100	2934300	3358800	0.798308	1.37798	0.434403	1.27062	0.987886	1.1308
Q04323	UBX domain-containing protein 1 OS=Homo sapiens OX=9606 GN=UBXN1 PE=1 SV=2	UBXN1	33.325	47.1	30	9	9	9	3	9	2	6	3	7	6	8	4	7	6	7	6	8	4	7	6	7	6	8	4	7	6	7	3787600	5544700	2593100	4211600	2458000	4151200	0.999094	1.46258	0.684009	1.11094	0.648372	1.09501
Q04637	Eukaryotic translation initiation factor 4 gamma 1 OS=Homo sapiens OX=9606 GN=EIF4G1 PE=1 SV=4	EIF4G1	175.49	48.7	337	66	61	66	31	58	16	77	73	82	47	63	33	64	63	65	42	58	29	59	58	60	47	63	33	64	63	65	9044300	16263000	5422700	28247000	25660000	29917000	0.473714	0.851808	0.284025	1.47949	1.344	1.56696
Q04726	Transducin-like enhancer protein 3 OS=Homo sapiens OX=9606 GN=TLE3 PE=1 SV=2	TLE3	83.416	6.3	6	4	4	4	0	0	0	2	4	0	1	3	1	3	4	3	1	3	1	3	4	3	1	3	1	3	4	3	0	1302300	0	1482500	1591200	1249800		0.925948		1.05407	1.13136	0.88862
Q04760	Lactoylglutathione lyase OS=Homo sapiens OX=9606 GN=GLO1 PE=1 SV=4	GLO1	20.777	24.5	9	4	4	4	3	2	1	1	2	0	3	3	2	1	2	1	3	3	2	1	2	1	3	3	2	1	2	1	2474900	4351100	2388300	0	2167700	0	0.869759	1.52912	0.839325		0.761799
Q04837	Single-stranded DNA-binding protein, mitochondrial OS=Homo sapiens OX=9606 GN=SSBP1 PE=1 SV=1	SSBP1	17.259	15.5	8	2	2	2	2	1	2	1	1	1	2	2	2	2	2	2	2	2	2	2	2	2	2	2	2	2	2	2	3050300	956030	5512500	1373100	1588900	1450100	1.31375	0.411759	2.37421	0.591389	0.684333	0.624553
Q04917	14-3-3 protein eta OS=Homo sapiens OX=9606 GN=YWHAH PE=1 SV=4	YWHAH	28.218	34.6	19	8	5	5	1	4	1	4	4	5	7	8	6	8	8	8	4	5	3	5	5	5	4	5	3	5	5	5	2528100	5128300	2235500	4756900	5135900	5083500	0.60996	1.23731	0.539364	1.14771	1.23915	1.22651
Q05048	Cleavage stimulation factor subunit 1 OS=Homo sapiens OX=9606 GN=CSTF1 PE=1 SV=1	CSTF1	48.357	9.5	2	2	2	2	0	1	0	1	0	0	0	1	0	1	2	1	0	1	0	1	2	1	0	1	0	1	2	1	0	0	0	0	0	0
Q05209	Tyrosine-protein phosphatase non-receptor type 12 OS=Homo sapiens OX=9606 GN=PTPN12 PE=1 SV=3	PTPN12	88.105	1.9	2	1	1	1	0	1	0	0	1	0	0	1	0	0	1	0	0	1	0	0	1	0	0	1	0	0	1	0	0	0	0	0	0	0
Q05397	Focal adhesion kinase 1 OS=Homo sapiens OX=9606 GN=PTK2 PE=1 SV=2	PTK2	119.23	35.2	74	26	26	26	6	19	2	19	9	19	16	26	8	24	18	22	16	26	8	24	18	22	16	26	8	24	18	22	2931300	6422900	1726400	4317100	2801500	4740300	0.766704	1.67996	0.451553	1.12917	0.732754	1.23986
Q05519	Serine/arginine-rich splicing factor 11 OS=Homo sapiens OX=9606 GN=SRSF11 PE=1 SV=1	SRSF11	53.542	15.3	25	5	5	5	3	5	1	6	6	4	4	5	2	5	5	5	4	5	2	5	5	5	4	5	2	5	5	5	2316500	4568400	1999900	5591200	7333100	5426700	0.510321	1.00641	0.440575	1.23173	1.61547	1.19549
Q05639	Elongation factor 1-alpha 2 OS=Homo sapiens OX=9606 GN=EEF1A2 PE=1 SV=1	EEF1A2	50.47	62.6	14	16	7	7	1	3	0	3	4	3	10	16	9	14	16	14	1	7	1	5	7	5	1	7	1	5	7	5	0	3021000	0	3306100	3358200	2423700		0.997935		1.09211	1.10932	0.800628
Q05655	Protein kinase C delta type OS=Homo sapiens OX=9606 GN=PRKCD PE=1 SV=2	PRKCD	77.504	9	5	4	4	4	0	2	0	1	1	1	0	3	1	3	3	3	0	3	1	3	3	3	0	3	1	3	3	3	0	1164200	0	769130	813920	0		1.27131		0.839891	0.888802
Q05682	Caldesmon OS=Homo sapiens OX=9606 GN=CALD1 PE=1 SV=3	CALD1	93.23	28.6	100	20	20	20	15	19	15	16	17	18	17	18	17	19	19	19	17	18	17	19	19	19	17	18	17	19	19	19	13819000	12474000	13384000	12100000	12189000	12681000	1.08176	0.976477	1.04771	0.947199	0.954167	0.992681
Q05707	Collagen alpha-1(XIV) chain OS=Homo sapiens OX=9606 GN=COL14A1 PE=1 SV=3	COL14A1	193.51	0.8	1	1	1	1	0	0	0	0	1	0	0	0	0	0	1	0	0	0	0	0	1	0	0	0	0	0	1	0	0	0	0	0	0	0
Q06124	Tyrosine-protein phosphatase non-receptor type 11 OS=Homo sapiens OX=9606 GN=PTPN11 PE=1 SV=3	PTPN11	68.01	39.8	74	17	17	17	12	15	7	12	13	15	16	16	8	14	17	16	16	16	8	14	17	16	16	16	8	14	17	16	4465100	5376900	3062400	4214500	4094400	4305400	1.04984	1.26423	0.720037	0.99092	0.962682	1.01229
Q06190	Serine/threonine-protein phosphatase 2A regulatory subunit B'' subunit alpha OS=Homo sapiens OX=9606 GN=PPP2R3A PE=1 SV=1	PPP2R3A	130.28	6.8	5	4	4	4	1	1	0	1	2	0	1	1	0	2	2	1	1	1	0	2	2	1	1	1	0	2	2	1	0	0	0	0	0	0
Q06203	Amidophosphoribosyltransferase OS=Homo sapiens OX=9606 GN=PPAT PE=1 SV=1	PPAT	57.398	8.3	6	3	3	3	0	2	0	2	1	1	1	3	0	2	3	3	1	3	0	2	3	3	1	3	0	2	3	3	0	1280000	0	822040	787080	1020900		1.30946		0.840957	0.805193	1.04439
Q06210	Glutamine--fructose-6-phosphate aminotransferase [isomerizing] 1 OS=Homo sapiens OX=9606 GN=GFPT1 PE=1 SV=3	GFPT1	78.806	33.9	47	17	17	17	5	12	1	10	8	11	13	17	7	15	15	17	13	17	7	15	15	17	13	17	7	15	15	17	3100800	4113900	1973900	3293200	2999000	3615200	0.974277	1.29259	0.620203	1.03473	0.942292	1.1359
Q06265	Exosome complex component RRP45 OS=Homo sapiens OX=9606 GN=EXOSC9 PE=1 SV=3	EXOSC9	48.948	21.6	19	6	6	6	2	4	3	3	4	3	3	4	3	4	5	4	3	4	3	4	5	4	3	4	3	4	5	4	2102600	2627800	1702000	2061700	2298900	2400400	0.956205	1.19505	0.774023	0.937605	1.04548	1.09164
Q06520	Sulfotransferase 2A1 OS=Homo sapiens OX=9606 GN=SULT2A1 PE=1 SV=3	SULT2A1	33.779	3.9	0	1	1	1	0	0	0	0	0	0	1	0	0	1	1	1	1	0	0	1	1	1	1	0	0	1	1	1	0	0	0	0	0	0
Q06546	GA-binding protein alpha chain OS=Homo sapiens OX=9606 GN=GABPA PE=1 SV=1	GABPA	51.295	33	21	9	9	9	1	3	0	6	6	5	3	7	1	8	7	9	3	7	1	8	7	9	3	7	1	8	7	9	0	5026900	0	4168900	5705100	6061200		0.959236		0.795512	1.08865	1.1566
Q06787	Synaptic functional regulator FMR1 OS=Homo sapiens OX=9606 GN=FMR1 PE=1 SV=1	FMR1	71.174	18.4	22	9	7	7	1	2	2	5	6	6	4	6	4	8	8	8	3	5	3	6	6	6	3	5	3	6	6	6	2768300	2089600	3110500	3023600	3658100	3289100	0.925894	0.698894	1.04035	1.01128	1.2235	1.10008
Q06830	Peroxiredoxin-1 OS=Homo sapiens OX=9606 GN=PRDX1 PE=1 SV=1	PRDX1	22.11	73.4	99	16	12	16	15	20	12	19	15	18	16	16	15	16	16	16	12	12	11	12	12	12	16	16	15	16	16	16	90842000	107810000	60466000	79949000	69496000	83313000	1.10811	1.31509	0.737576	0.975234	0.847726	1.01627
Q07020	60S ribosomal protein L18 OS=Homo sapiens OX=9606 GN=RPL18 PE=1 SV=2	RPL18	21.634	38.3	32	6	6	6	6	5	6	5	7	3	6	5	6	6	6	6	6	5	6	6	6	6	6	5	6	6	6	6	41749000	11991000	37970000	15132000	14945000	14656000	1.83589	0.527297	1.66971	0.665421	0.657198	0.644489
Q07021	Complement component 1 Q subcomponent-binding protein, mitochondrial OS=Homo sapiens OX=9606 GN=C1QBP PE=1 SV=1	C1QBP	31.362	51.4	63	8	8	8	4	9	3	16	18	13	4	6	4	7	8	7	4	6	4	7	8	7	4	6	4	7	8	7	20962000	82893000	20221000	188550000	218290000	122560000	0.192466	0.761096	0.185663	1.7312	2.00427	1.1253
Q07065	Cytoskeleton-associated protein 4 OS=Homo sapiens OX=9606 GN=CKAP4 PE=1 SV=2	CKAP4	66.022	25.4	35	13	13	13	4	5	4	9	6	7	7	8	7	12	11	10	7	8	7	12	11	10	7	8	7	12	11	10	2213900	2066400	1876300	1964100	2242800	1877000	1.0852	1.0129	0.919717	0.962755	1.09937	0.92006
Q07157	Tight junction protein ZO-1 OS=Homo sapiens OX=9606 GN=TJP1 PE=1 SV=3	TJP1	195.46	29.5	78	35	35	35	6	17	11	15	17	12	23	31	18	26	28	27	23	31	18	26	28	27	23	31	18	26	28	27	3914500	6054100	3659900	4955800	4783100	4969300	0.828854	1.28189	0.774946	1.04934	1.01277	1.0522
Q07283	Trichohyalin OS=Homo sapiens OX=9606 GN=TCHH PE=1 SV=2	TCHH	253.92	0.6	0	1	1	1	0	0	0	0	0	0	0	0	0	0	0	1	0	0	0	0	0	1	0	0	0	0	0	1	0	0	0	0	0	0
Q07666	KH domain-containing, RNA-binding, signal transduction-associated protein 1 OS=Homo sapiens OX=9606 GN=KHDRBS1 PE=1 SV=1	KHDRBS1	48.227	21.9	35	5	5	5	5	5	7	5	8	5	5	4	5	5	5	5	5	4	5	5	5	5	5	4	5	5	5	5	9269700	7814200	10023000	9353000	9043700	7897200	1.04152	0.877987	1.12616	1.05088	1.01613	0.887313
Q07864	DNA polymerase epsilon catalytic subunit A OS=Homo sapiens OX=9606 GN=POLE PE=1 SV=5	POLE	261.51	3.1	5	4	4	4	0	2	0	1	1	1	1	4	0	2	2	1	1	4	0	2	2	1	1	4	0	2	2	1	0	424140	0	311360	270650	0		1.26464		0.928371	0.806987
Q07866	Kinesin light chain 1 OS=Homo sapiens OX=9606 GN=KLC1 PE=1 SV=2	KLC1	65.309	27.4	26	14	10	14	2	7	0	4	5	8	7	11	2	11	10	11	4	8	1	8	6	7	7	11	2	11	10	11	1602500	2619900	0	2529400	2684300	2630500	0.664023	1.0856		1.0481	1.11228	1.08999
Q07889	Son of sevenless homolog 1 OS=Homo sapiens OX=9606 GN=SOS1 PE=1 SV=1	SOS1	152.46	2.5	2	2	2	2	0	0	0	2	0	0	0	1	0	2	1	1	0	1	0	2	1	1	0	1	0	2	1	1	0	0	0	0	0	0
Q07955	Serine/arginine-rich splicing factor 1 OS=Homo sapiens OX=9606 GN=SRSF1 PE=1 SV=2	SRSF1	27.744	31.9	17	7	7	7	2	0	6	4	2	3	6	3	6	5	4	6	6	3	6	5	4	6	6	3	6	5	4	6	2794400	1687400	7424400	2551300	2206900	1944000	0.901012	0.544077	2.39389	0.822628	0.711582	0.626814
Q07960	Rho GTPase-activating protein 1 OS=Homo sapiens OX=9606 GN=ARHGAP1 PE=1 SV=1	ARHGAP1	50.435	19.1	9	6	6	6	1	2	0	3	1	2	2	6	0	5	5	6	2	6	0	5	5	6	2	6	0	5	5	6	3671100	4172300	0	3748000	4354100	3577100	0.940218	1.06858		0.959913	1.11514	0.916143
Q08209	Serine/threonine-protein phosphatase 2B catalytic subunit alpha isoform OS=Homo sapiens OX=9606 GN=PPP3CA PE=1 SV=1	PPP3CA	58.687	10.9	12	4	4	4	1	4	1	2	2	2	1	4	1	2	3	3	1	4	1	2	3	3	1	4	1	2	3	3	0	3950000	0	3034900	4067900	3745800		1.06767		0.820321	1.09954	1.01247
Q08211	ATP-dependent RNA helicase A OS=Homo sapiens OX=9606 GN=DHX9 PE=1 SV=4	DHX9	140.96	49.6	168	46	46	46	29	14	27	35	31	32	39	35	32	41	42	40	39	35	32	41	42	40	39	35	32	41	42	40	17187000	8271200	14801000	14270000	13761000	14517000	1.24533	0.59931	1.07244	1.03397	0.997087	1.05187
Q08378	Golgin subfamily A member 3 OS=Homo sapiens OX=9606 GN=GOLGA3 PE=1 SV=2	GOLGA3	167.35	1.5	2	1	1	1	0	0	0	1	1	0	0	0	0	1	1	1	0	0	0	1	1	1	0	0	0	1	1	1	0	0	0	0	0	0
Q08379	Golgin subfamily A member 2 OS=Homo sapiens OX=9606 GN=GOLGA2 PE=1 SV=3	GOLGA2	113.08	2.2	1	1	1	1	1	0	0	0	0	0	1	1	0	0	0	0	1	1	0	0	0	0	1	1	0	0	0	0	0	0	0	0	0	0
Q08752	Peptidyl-prolyl cis-trans isomerase D OS=Homo sapiens OX=9606 GN=PPID PE=1 SV=3	PPID	40.763	4.9	5	2	2	2	0	2	0	1	1	1	2	2	1	1	1	2	2	2	1	1	1	2	2	2	1	1	1	2	829820	973080	0	0	0	809640	0.952889	1.11739				0.929716
Q08945	FACT complex subunit SSRP1 OS=Homo sapiens OX=9606 GN=SSRP1 PE=1 SV=1	SSRP1	81.074	26	43	15	15	15	6	10	11	5	4	7	12	12	12	9	11	11	12	12	12	9	11	11	12	12	12	9	11	11	3039600	2770700	8341700	2415100	2133500	2302000	0.86835	0.791531	2.38305	0.689943	0.609496	0.657633
Q08AD1	Calmodulin-regulated spectrin-associated protein 2 OS=Homo sapiens OX=9606 GN=CAMSAP2 PE=1 SV=3	CAMSAP2	168.09	10.1	21	10	10	10	0	3	0	7	7	4	4	8	0	9	10	9	4	8	0	9	10	9	4	8	0	9	10	9	676860	793990	0	885850	972860	869180	0.806028	0.94551		1.0549	1.15851	1.03505
Q08AH1	Acyl-coenzyme A synthetase ACSM1, mitochondrial OS=Homo sapiens OX=9606 GN=ACSM1 PE=1 SV=1	ACSM1	65.272	3.6	4	2	2	2	0	1	0	1	1	1	2	2	2	2	1	2	2	2	2	2	1	2	2	2	2	2	1	2	0	0	0	0	0	0
Q08J23	RNA cytosine C(5)-methyltransferase NSUN2 OS=Homo sapiens OX=9606 GN=NSUN2 PE=1 SV=2	NSUN2	86.47	37.4	72	21	21	21	9	16	3	13	16	15	14	18	11	17	20	17	14	18	11	17	20	17	14	18	11	17	20	17	4430100	5035900	3077200	4309000	5241900	4049100	1.01673	1.15576	0.706233	0.988938	1.20304	0.929289
Q09028	Histone-binding protein RBBP4 OS=Homo sapiens OX=9606 GN=RBBP4 PE=1 SV=3	RBBP4	47.655	68.9	66	18	11	11	5	9	3	16	18	15	11	14	9	17	18	16	6	8	3	10	11	9	6	8	3	10	11	9	5534700	5834600	2992700	12190000	16091000	11331000	0.615263	0.648601	0.332682	1.3551	1.78875	1.25961
Q09161	Nuclear cap-binding protein subunit 1 OS=Homo sapiens OX=9606 GN=NCBP1 PE=1 SV=1	NCBP1	91.838	47.5	55	23	23	23	6	5	2	10	16	16	12	9	5	19	18	20	12	9	5	19	18	20	12	9	5	19	18	20	3645300	2533400	1283600	4770300	4045500	5203700	1.01815	0.707594	0.358517	1.33237	1.12993	1.45343
Q09666	Neuroblast differentiation-associated protein AHNAK OS=Homo sapiens OX=9606 GN=AHNAK PE=1 SV=2	AHNAK	629.09	47.8	388	138	138	138	23	79	6	93	96	91	60	109	21	124	122	124	60	109	21	124	122	124	60	109	21	124	122	124	9691400	25253000	2723700	27100000	28519000	26402000	0.485829	1.26593	0.136539	1.35852	1.42965	1.32353
Q0PNE2	Elongator complex protein 6 OS=Homo sapiens OX=9606 GN=ELP6 PE=1 SV=1	ELP6	29.793	57.1	34	13	13	13	4	7	0	5	9	9	7	12	4	12	13	13	7	12	4	12	13	13	7	12	4	12	13	13	2690300	5628700	1643600	5645800	6140000	5494100	0.592523	1.23969	0.361993	1.24345	1.3523	1.21004
Q0VDF9	Heat shock 70 kDa protein 14 OS=Homo sapiens OX=9606 GN=HSPA14 PE=1 SV=1	HSPA14	54.794	13.8	10	4	4	4	0	2	0	2	3	3	2	3	0	4	3	4	2	3	0	4	3	4	2	3	0	4	3	4	1053400	1755000	0	1331400	1212200	1347400	0.78619	1.30982		0.993671	0.904708	1.00561
Q0VDG4	Secernin-3 OS=Homo sapiens OX=9606 GN=SCRN3 PE=1 SV=1	SCRN3	48.544	5.2	2	1	1	1	0	0	0	0	1	1	1	0	0	0	1	1	1	0	0	0	1	1	1	0	0	0	1	1	0	0	0	0	0	0
Q0VF96	Cingulin-like protein 1 OS=Homo sapiens OX=9606 GN=CGNL1 PE=1 SV=2	CGNL1	149.08	1.2	5	2	2	2	1	3	0	1	0	0	1	2	1	1	0	1	1	2	1	1	0	1	1	2	1	1	0	1	0	0	0	0	0	0
Q0ZGT2	Nexilin OS=Homo sapiens OX=9606 GN=NEXN PE=1 SV=1	NEXN	80.657	19	20	10	10	10	6	0	6	2	4	2	9	4	8	8	7	6	9	4	8	8	7	6	9	4	8	8	7	6	6693900	1122900	8806000	1511700	2815900	1574200	1.78309	0.299113	2.3457	0.40268	0.750087	0.419328
Q10567	AP-1 complex subunit beta-1 OS=Homo sapiens OX=9606 GN=AP1B1 PE=1 SV=2	AP1B1	104.64	24	21	17	7	7	1	4	0	6	6	4	10	12	4	16	13	14	4	5	3	7	7	5	4	5	3	7	7	5	1055000	1616700	728330	1657400	1580200	1472600	0.780496	1.19605	0.538823	1.22616	1.16904	1.08944
Q10570	Cleavage and polyadenylation specificity factor subunit 1 OS=Homo sapiens OX=9606 GN=CPSF1 PE=1 SV=2	CPSF1	160.88	9.2	27	10	10	10	3	6	0	4	7	7	4	7	2	7	9	9	4	7	2	7	9	9	4	7	2	7	9	9	934490	1256400	635390	1019100	1010800	970830	0.962233	1.2937	0.654253	1.04936	1.04081	0.999652
Q12768	WASH complex subunit 5 OS=Homo sapiens OX=9606 GN=WASHC5 PE=1 SV=1	WASHC5	134.28	10	18	9	9	9	1	4	0	5	4	4	3	7	0	7	7	7	3	7	0	7	7	7	3	7	0	7	7	7	800080	862180	0	795980	996300	783370	0.943956	1.01722		0.939119	1.17546	0.924241
Q12769	Nuclear pore complex protein Nup160 OS=Homo sapiens OX=9606 GN=NUP160 PE=1 SV=3	NUP160	162.12	16.3	28	18	18	18	2	10	1	5	5	5	12	18	5	15	17	15	12	18	5	15	17	15	12	18	5	15	17	15	1945300	2615000	2053900	1990700	2157800	1869200	0.923994	1.24209	0.975578	0.945558	1.02493	0.887847
Q12788	Transducin beta-like protein 3 OS=Homo sapiens OX=9606 GN=TBL3 PE=1 SV=2	TBL3	89.034	16.2	16	9	9	9	2	2	5	2	4	1	6	6	6	6	6	6	6	6	6	6	6	6	6	6	6	6	6	6	1103400	1198400	2223900	1003800	1229800	1078700	0.844654	0.917377	1.7024	0.76841	0.941414	0.825746
Q12789	General transcription factor 3C polypeptide 1 OS=Homo sapiens OX=9606 GN=GTF3C1 PE=1 SV=4	GTF3C1	238.87	4.6	15	6	6	6	2	2	0	4	4	3	3	4	0	5	4	4	3	4	0	5	4	4	3	4	0	5	4	4	558450	737170	0	743210	985220	653560	0.759257	1.00224		1.01045	1.33948	0.888566
Q12792	Twinfilin-1 OS=Homo sapiens OX=9606 GN=TWF1 PE=1 SV=3	TWF1	40.282	55.7	60	15	14	15	11	9	12	10	11	7	15	13	12	13	13	12	14	12	12	12	12	11	15	13	12	13	13	12	14892000	7215500	20821000	6921000	7478400	7135700	1.38609	0.671588	1.93793	0.644177	0.696058	0.664161
Q12797	Aspartyl/asparaginyl beta-hydroxylase OS=Homo sapiens OX=9606 GN=ASPH PE=1 SV=3	ASPH	85.862	7.1	6	4	4	4	1	1	0	2	2	0	1	2	1	3	4	2	1	2	1	3	4	2	1	2	1	3	4	2	0	0	0	0	0	0
Q12800	Alpha-globin transcription factor CP2 OS=Homo sapiens OX=9606 GN=TFCP2 PE=1 SV=2	TFCP2	57.255	33.1	35	11	10	11	5	9	4	4	6	7	8	11	3	9	7	11	7	10	2	8	6	10	8	11	3	9	7	11	9564600	22698000	5621000	12085000	7320000	13039000	0.816004	1.93648	0.479556	1.03103	0.624506	1.11242
Q12830	Nucleosome-remodeling factor subunit BPTF OS=Homo sapiens OX=9606 GN=BPTF PE=1 SV=3	BPTF	338.26	0.9	1	1	1	1	0	0	0	0	1	0	0	0	0	1	1	0	0	0	0	1	1	0	0	0	0	1	1	0	0	0	0	0	0	0
Q12834	Cell division cycle protein 20 homolog OS=Homo sapiens OX=9606 GN=CDC20 PE=1 SV=2	CDC20	54.722	17.2	5	4	4	4	2	0	0	1	0	2	3	2	2	4	2	3	3	2	2	4	2	3	3	2	2	4	2	3	2103200	1386100	2100200	1840900	0	2257800	1.08544	0.715355	1.0839	0.950073		1.16523
Q12849	G-rich sequence factor 1 OS=Homo sapiens OX=9606 GN=GRSF1 PE=1 SV=3	GRSF1	53.126	19.6	12	5	5	5	1	2	0	2	3	4	2	5	1	5	5	5	2	5	1	5	5	5	2	5	1	5	5	5	0	1633000	0	1754000	2225100	1955200		0.863188		0.927147	1.17617	1.0335
Q12874	Splicing factor 3A subunit 3 OS=Homo sapiens OX=9606 GN=SF3A3 PE=1 SV=1	SF3A3	58.848	27.7	25	8	8	8	1	4	2	4	6	8	7	6	5	6	7	7	7	6	5	6	7	7	7	6	5	6	7	7	3627500	4474300	3289100	5482100	4494100	4808100	0.831512	1.02562	0.753943	1.25663	1.03016	1.10214
Q12888	TP53-binding protein 1 OS=Homo sapiens OX=9606 GN=TP53BP1 PE=1 SV=2	TP53BP1	213.57	5.5	11	6	6	6	0	2	0	3	4	2	1	2	0	5	6	4	1	2	0	5	6	4	1	2	0	5	6	4	0	624490	0	673940	821110	750050		0.870494		0.939423	1.14457	1.04551
Q12904	Aminoacyl tRNA synthase complex-interacting multifunctional protein 1 OS=Homo sapiens OX=9606 GN=AIMP1 PE=1 SV=2	AIMP1	34.352	49	35	10	10	10	3	7	3	7	7	8	8	10	4	8	10	8	8	10	4	8	10	8	8	10	4	8	10	8	4582500	5095400	2995900	5311600	5445100	4493400	0.98464	1.09485	0.643728	1.1413	1.16999	0.965496
Q12905	Interleukin enhancer-binding factor 2 OS=Homo sapiens OX=9606 GN=ILF2 PE=1 SV=2	ILF2	43.062	53.1	79	12	12	12	13	10	12	15	13	16	12	11	9	12	12	12	12	11	9	12	12	12	12	11	9	12	12	12	12390000	9259200	11701000	12409000	10751000	12130000	1.08304	0.809368	1.02281	1.0847	0.93977	1.06031
Q12906	Interleukin enhancer-binding factor 3 OS=Homo sapiens OX=9606 GN=ILF3 PE=1 SV=3	ILF3	95.337	37.9	98	22	19	22	20	8	14	20	18	18	21	17	16	17	17	17	18	14	14	15	15	14	21	17	16	17	17	17	9629700	4291400	8422900	7340400	6536200	7082900	1.33426	0.594603	1.16705	1.01706	0.905636	0.981385
Q12929	Epidermal growth factor receptor kinase substrate 8 OS=Homo sapiens OX=9606 GN=EPS8 PE=1 SV=1	EPS8	91.88	11.1	11	6	6	6	0	4	0	3	1	3	1	6	0	5	3	5	1	6	0	5	3	5	1	6	0	5	3	5	0	2308000	0	1526800	819750	1582700		1.48014		0.979149	0.525712	1.015
Q12931	Heat shock protein 75 kDa, mitochondrial OS=Homo sapiens OX=9606 GN=TRAP1 PE=1 SV=3	TRAP1	80.109	14.1	11	8	8	8	2	2	1	1	4	1	3	5	3	5	5	4	3	5	3	5	5	4	3	5	3	5	5	4	1173100	756710	947170	739760	818840	774240	1.35103	0.871481	1.09083	0.85196	0.943035	0.89167
Q12933	TNF receptor-associated factor 2 OS=Homo sapiens OX=9606 GN=TRAF2 PE=1 SV=2	TRAF2	55.859	4.4	2	2	2	2	0	1	0	0	1	0	2	2	0	2	2	2	2	2	0	2	2	2	2	2	0	2	2	2	0	1305000	0	0	1156400	0		1.06037			0.939628
Q12955	Ankyrin-3 OS=Homo sapiens OX=9606 GN=ANK3 PE=1 SV=3	ANK3	480.4	1.2	4	3	2	2	0	1	0	1	0	2	2	3	0	2	2	3	1	2	0	1	1	2	1	2	0	1	1	2	0	1028400	0	1070400	0	863810		1.04138		1.08391		0.874712
Q12959	Disks large homolog 1 OS=Homo sapiens OX=9606 GN=DLG1 PE=1 SV=2	DLG1	100.45	7.1	3	5	5	5	0	0	0	1	2	0	2	4	0	5	5	4	2	4	0	5	5	4	2	4	0	5	5	4	0	800660	0	878010	803380	0		0.96774		1.06123	0.971028
Q12965	Unconventional myosin-Ie OS=Homo sapiens OX=9606 GN=MYO1E PE=1 SV=2	MYO1E	127.06	8.5	15	8	8	8	6	3	0	3	1	2	7	7	0	6	2	5	7	7	0	6	2	5	7	7	0	6	2	5	1256700	1301500	0	932710	683380	720930	1.2836	1.32936		0.952674	0.698007	0.736361
Q12968	Nuclear factor of activated T-cells, cytoplasmic 3 OS=Homo sapiens OX=9606 GN=NFATC3 PE=1 SV=1	NFATC3	115.59	13.5	10	9	8	9	1	5	0	2	1	1	5	9	2	6	3	6	4	8	2	5	3	5	5	9	2	6	3	6	1062600	2471600	1284000	1361000	1025900	1368900	0.743597	1.7296	0.89853	0.952414	0.717915	0.957943
Q12972	Nuclear inhibitor of protein phosphatase 1 OS=Homo sapiens OX=9606 GN=PPP1R8 PE=1 SV=2	PPP1R8	38.478	11.1	3	2	2	2	0	1	0	0	2	0	0	2	0	1	2	2	0	2	0	1	2	2	0	2	0	1	2	2	0	3421800	0	0	4269600	2871000		0.971881			1.21268	0.81544
Q12986	Transcriptional repressor NF-X1 OS=Homo sapiens OX=9606 GN=NFX1 PE=1 SV=2	NFX1	124.39	3.1	3	3	3	3	0	0	0	1	1	1	0	1	0	1	2	1	0	1	0	1	2	1	0	1	0	1	2	1	0	0	0	0	0	0
Q13015	Protein AF1q OS=Homo sapiens OX=9606 GN=MLLT11 PE=1 SV=1	MLLT11	10.061	13.3	0	1	1	1	0	0	0	0	0	0	0	0	0	1	0	0	0	0	0	1	0	0	0	0	0	1	0	0	0	0	0	0	0	0
Q13033	Striatin-3 OS=Homo sapiens OX=9606 GN=STRN3 PE=1 SV=3	STRN3	87.208	10.2	8	6	5	5	0	1	0	2	4	1	1	4	2	4	5	3	1	4	1	4	4	3	1	4	1	4	4	3	0	1618500	0	1718500	2197600	1712800		0.893286		0.948478	1.2129	0.945332
Q13042	Cell division cycle protein 16 homolog OS=Homo sapiens OX=9606 GN=CDC16 PE=1 SV=2	CDC16	71.655	9.8	12	6	6	6	0	3	0	2	3	4	1	4	0	4	4	6	1	4	0	4	4	6	1	4	0	4	4	6	0	1228800	0	1130400	1356000	1107300		1.01922		0.937605	1.12473	0.918445
Q13043	Serine/threonine-protein kinase 4 OS=Homo sapiens OX=9606 GN=STK4 PE=1 SV=2	STK4	55.63	29	23	11	7	11	3	5	0	6	6	3	6	11	2	7	10	7	4	7	2	4	6	4	6	11	2	7	10	7	1322000	2595500	979810	1861300	1648300	2070700	0.757043	1.48631	0.561088	1.06587	0.943898	1.18579
Q13045	Protein flightless-1 homolog OS=Homo sapiens OX=9606 GN=FLII PE=1 SV=2	FLII	144.75	45.5	201	45	45	45	43	28	47	25	32	26	43	38	44	41	40	37	43	38	44	41	40	37	43	38	44	41	40	37	24364000	8555300	36181000	9023900	10540000	8953600	1.49751	0.525845	2.22384	0.554647	0.647833	0.550326
Q13057	Bifunctional coenzyme A synthase OS=Homo sapiens OX=9606 GN=COASY PE=1 SV=4	COASY	62.328	2.1	2	1	1	1	0	0	0	0	1	1	0	1	0	1	1	1	0	1	0	1	1	1	0	1	0	1	1	1	0	0	0	0	0	0
Q13084	39S ribosomal protein L28, mitochondrial OS=Homo sapiens OX=9606 GN=MRPL28 PE=1 SV=4	MRPL28	30.156	9	2	1	1	1	0	0	0	0	1	1	0	0	0	1	1	1	0	0	0	1	1	1	0	0	0	1	1	1	0	0	0	0	0	0
Q13085	Acetyl-CoA carboxylase 1 OS=Homo sapiens OX=9606 GN=ACACA PE=1 SV=2	ACACA	265.55	51.5	333	88	76	88	23	47	6	85	87	85	52	69	19	86	83	85	48	61	16	75	72	75	52	69	19	86	83	85	4985900	8270500	1788900	18009000	18065000	17134000	0.4383	0.727042	0.157258	1.58313	1.58805	1.50621
Q13098	COP9 signalosome complex subunit 1 OS=Homo sapiens OX=9606 GN=GPS1 PE=1 SV=4	GPS1	55.536	16.9	15	6	6	6	1	5	0	4	2	3	3	5	0	6	5	4	3	5	0	6	5	4	3	5	0	6	5	4	1089700	1502800	0	1419900	1291100	1360200	0.817639	1.1276		1.0654	0.968756	1.0206
Q13112	Chromatin assembly factor 1 subunit B OS=Homo sapiens OX=9606 GN=CHAF1B PE=1 SV=1	CHAF1B	61.492	3.9	2	2	2	2	0	0	0	1	1	0	2	2	1	2	2	2	2	2	1	2	2	2	2	2	1	2	2	2	0	0	0	671250	778650	0				0.925926	1.07407
Q13123	Protein Red OS=Homo sapiens OX=9606 GN=IK PE=1 SV=3	IK	65.601	30.2	36	13	13	13	3	5	3	11	9	5	6	10	6	12	12	11	6	10	6	12	12	11	6	10	6	12	12	11	2196800	2567800	2011400	2652400	3897300	2973300	0.808688	0.94526	0.740438	0.976403	1.43468	1.09453
Q13126	S-methyl-5'-thioadenosine phosphorylase OS=Homo sapiens OX=9606 GN=MTAP PE=1 SV=2	MTAP	31.236	11.7	4	2	2	2	1	1	0	2	0	0	1	1	0	2	0	0	1	1	0	2	0	0	1	1	0	2	0	0	0	0	0	0	0	0
Q13137	Calcium-binding and coiled-coil domain-containing protein 2 OS=Homo sapiens OX=9606 GN=CALCOCO2 PE=1 SV=1	CALCOCO2	52.253	17	7	5	5	5	0	4	0	0	0	3	2	5	0	2	0	3	2	5	0	2	0	3	2	5	0	2	0	3	803580	1729400	0	772640	0	886340	0.766782	1.65021		0.737259		0.845752
Q13144	Translation initiation factor eIF-2B subunit epsilon OS=Homo sapiens OX=9606 GN=EIF2B5 PE=1 SV=3	EIF2B5	80.379	3.1	8	2	2	2	1	2	0	2	1	2	1	2	0	2	2	2	1	2	0	2	2	2	1	2	0	2	2	2	0	565300	0	556430	417070	477300		1.12157		1.10397	0.827479	0.946977
Q13148	TAR DNA-binding protein 43 OS=Homo sapiens OX=9606 GN=TARDBP PE=1 SV=1	TARDBP	44.739	47.6	41	12	12	12	5	7	2	9	7	11	8	10	8	11	10	11	8	10	8	11	10	11	8	10	8	11	10	11	9383100	13622000	6342700	13901000	13928000	13598000	0.795461	1.15482	0.537708	1.17847	1.18076	1.15278
Q13151	Heterogeneous nuclear ribonucleoprotein A0 OS=Homo sapiens OX=9606 GN=HNRNPA0 PE=1 SV=1	HNRNPA0	30.84	35.1	43	7	7	7	7	6	5	6	10	9	6	7	5	6	7	6	6	7	5	6	7	6	6	7	5	6	7	6	36664000	25421000	36536000	40304000	38125000	45855000	0.986896	0.684265	0.98345	1.08488	1.02622	1.23429
Q13155	Aminoacyl tRNA synthase complex-interacting multifunctional protein 2 OS=Homo sapiens OX=9606 GN=AIMP2 PE=1 SV=2	AIMP2	35.348	41.9	40	9	9	9	6	8	3	8	9	6	7	7	3	6	9	8	7	7	3	6	9	8	7	7	3	6	9	8	6106400	8139600	4865200	7868800	7371200	6695600	0.892601	1.1898	0.711169	1.15022	1.07748	0.978727
Q13162	Peroxiredoxin-4 OS=Homo sapiens OX=9606 GN=PRDX4 PE=1 SV=1	PRDX4	30.54	47.2	23	10	7	7	1	6	1	4	6	5	8	9	7	8	9	9	5	6	4	5	6	6	5	6	4	5	6	6	1715700	3011100	1633600	1624300	2441100	1900300	0.835155	1.46572	0.795191	0.790664	1.18826	0.925013
Q13177	Serine/threonine-protein kinase PAK 2 OS=Homo sapiens OX=9606 GN=PAK2 PE=1 SV=3	PAK2	58.042	47.1	20	14	14	14	2	7	0	4	3	4	8	11	3	8	7	8	8	11	3	8	7	8	8	11	3	8	7	8	3594500	5384900	0	3610700	3091300	4359100	0.896809	1.3435		0.900851	0.771263	1.08757
Q13185	Chromobox protein homolog 3 OS=Homo sapiens OX=9606 GN=CBX3 PE=1 SV=4	CBX3	20.811	37.2	31	5	5	5	4	4	6	4	7	6	3	3	4	4	5	4	3	3	4	4	5	4	3	3	4	4	5	4	6098700	4496100	15584000	5862900	5952900	5801000	0.835522	0.615966	2.13501	0.803218	0.815548	0.794737
Q13188	Serine/threonine-protein kinase 3 OS=Homo sapiens OX=9606 GN=STK3 PE=1 SV=2	STK3	56.3	18.3	8	7	3	3	1	2	0	2	1	2	4	7	1	6	6	5	2	3	1	3	2	2	2	3	1	3	2	2	496020	1434700	0	888790	679050	957570	0.556559	1.6098		0.997267	0.761928	1.07444
Q13190	Syntaxin-5 OS=Homo sapiens OX=9606 GN=STX5 PE=1 SV=2	STX5	39.672	2.3	0	1	1	1	0	0	0	0	0	0	0	0	0	1	0	1	0	0	0	1	0	1	0	0	0	1	0	1	0	0	0	0	0	0
Q13200	26S proteasome non-ATPase regulatory subunit 2 OS=Homo sapiens OX=9606 GN=PSMD2 PE=1 SV=3	PSMD2	100.2	18.4	45	14	14	14	6	11	4	7	7	10	8	13	6	12	13	14	8	13	6	12	13	14	8	13	6	12	13	14	1930500	2320000	2558200	1880700	1834800	2122300	0.915906	1.1007	1.21371	0.892278	0.870502	1.0069
Q13206	Probable ATP-dependent RNA helicase DDX10 OS=Homo sapiens OX=9606 GN=DDX10 PE=1 SV=2	DDX10	100.89	4.5	2	3	3	3	0	0	1	0	1	0	1	0	1	1	3	2	1	0	1	1	3	2	1	0	1	1	3	2	0	0	0	0	0	0
Q13224	Glutamate receptor ionotropic, NMDA 2B OS=Homo sapiens OX=9606 GN=GRIN2B PE=1 SV=3	GRIN2B	166.37	1	0	1	1	1	0	0	0	0	0	0	1	1	1	1	1	0	1	1	1	1	1	0	1	1	1	1	1	0	0	0	0	0	0	0
Q13242	Serine/arginine-rich splicing factor 9 OS=Homo sapiens OX=9606 GN=SRSF9 PE=1 SV=1	SRSF9	25.542	35.3	27	7	7	7	8	1	7	3	4	4	7	3	6	7	7	7	7	3	6	7	7	7	7	3	6	7	7	7	5677200	1523900	10193000	2232000	2425400	2199200	1.40463	0.377037	2.52191	0.552231	0.600082	0.544116
Q13243	Serine/arginine-rich splicing factor 5 OS=Homo sapiens OX=9606 GN=SRSF5 PE=1 SV=1	SRSF5	31.263	25	12	6	5	5	2	1	3	2	3	1	3	4	6	4	4	3	2	3	5	3	3	2	2	3	5	3	3	2	2386900	1804900	2091200	1832400	2390300	2205800	1.12665	0.851937	0.987075	0.864918	1.12825	1.04117
Q13247	Serine/arginine-rich splicing factor 6 OS=Homo sapiens OX=9606 GN=SRSF6 PE=1 SV=2	SRSF6	39.586	18.3	18	7	6	7	2	3	4	2	3	4	7	4	6	5	6	6	6	3	5	4	5	5	7	4	6	5	6	6	9102500	5895900	18025000	4110000	4942100	5316400	1.15241	0.746444	2.28204	0.520342	0.625689	0.673077
Q13257	Mitotic spindle assembly checkpoint protein MAD2A OS=Homo sapiens OX=9606 GN=MAD2L1 PE=1 SV=1	MAD2L1	23.51	24.4	19	5	5	5	4	4	0	4	4	3	4	5	1	5	5	4	4	5	1	5	5	4	4	5	1	5	5	4	2158600	1864400	0	1967400	1430000	1809600	1.16934	1.00997		1.06576	0.774648	0.980282
Q13263	Transcription intermediary factor 1-beta OS=Homo sapiens OX=9606 GN=TRIM28 PE=1 SV=5	TRIM28	88.549	56.5	118	26	26	26	15	22	12	22	24	23	21	25	16	25	24	24	21	25	16	25	24	24	21	25	16	25	24	24	6000400	8731500	3842600	9591500	10893000	9337000	0.743913	1.08251	0.476395	1.18913	1.35048	1.15758
Q13283	Ras GTPase-activating protein-binding protein 1 OS=Homo sapiens OX=9606 GN=G3BP1 PE=1 SV=1	G3BP1	52.164	70	394	34	32	34	15	41	5	103	132	98	24	25	15	33	32	34	22	23	13	31	30	32	24	25	15	33	32	34	26793000	60715000	6390000	694360000	1033600000	747310000	0.062572	0.141793	0.014923	1.6216	2.41385	1.74526
Q13286	Battenin OS=Homo sapiens OX=9606 GN=CLN3 PE=1 SV=1	CLN3	47.622	3.4	2	1	1	1	0	1	0	0	0	1	0	1	0	1	1	1	0	1	0	1	1	1	0	1	0	1	1	1	0	0	0	0	0	0
Q13310	Polyadenylate-binding protein 4 OS=Homo sapiens OX=9606 GN=PABPC4 PE=1 SV=1	PABPC4	70.782	38	44	21	12	13	3	7	4	11	8	11	17	17	10	21	18	19	11	9	4	12	10	11	12	10	4	13	11	12	7042100	6227100	5432300	11580000	7208400	10582000	0.878946	0.777223	0.678022	1.44534	0.899702	1.32077
Q13325	Interferon-induced protein with tetratricopeptide repeats 5 OS=Homo sapiens OX=9606 GN=IFIT5 PE=1 SV=1	IFIT5	55.846	58.1	141	23	23	23	19	22	15	26	31	28	19	21	14	22	22	20	19	21	14	22	22	20	19	21	14	22	22	20	14426000	17114000	8747100	19033000	22073000	19337000	0.859286	1.0194	0.521022	1.1337	1.31478	1.15181
Q13330	Metastasis-associated protein MTA1 OS=Homo sapiens OX=9606 GN=MTA1 PE=1 SV=2	MTA1	80.785	15.9	17	8	6	7	1	2	0	5	5	4	4	5	1	8	7	8	3	4	0	6	6	6	3	4	0	7	6	7	743510	1040500	0	1686000	2653300	1867000	0.465257	0.651101		1.05503	1.66032	1.16829
Q13347	Eukaryotic translation initiation factor 3 subunit I OS=Homo sapiens OX=9606 GN=EIF3I PE=1 SV=1	EIF3I	36.501	68	45	15	15	15	7	10	4	8	8	8	13	14	9	14	14	14	13	14	9	14	14	14	13	14	9	14	14	14	6580700	8437400	5674000	10734000	8730800	10087000	0.785851	1.00757	0.677575	1.28183	1.04261	1.20456
Q13363	C-terminal-binding protein 1 OS=Homo sapiens OX=9606 GN=CTBP1 PE=1 SV=2	CTBP1	47.535	16.4	14	6	3	6	3	4	0	4	2	1	4	6	3	6	5	5	2	3	2	3	2	2	4	6	3	6	5	5	3766400	4597900	2914400	3757900	2810100	3642100	1.05164	1.2838	0.813745	1.04926	0.784623	1.01693
Q13371	Phosducin-like protein OS=Homo sapiens OX=9606 GN=PDCL PE=1 SV=3	PDCL	34.281	27.6	30	7	7	7	4	8	2	6	4	6	7	7	6	6	6	7	7	7	6	6	6	7	7	7	6	6	6	7	8094500	11920000	4182200	8428500	6620000	8263300	1.02228	1.50541	0.528183	1.06446	0.836061	1.0436
Q13393	Phospholipase D1 OS=Homo sapiens OX=9606 GN=PLD1 PE=1 SV=1	PLD1	124.18	1.8	0	1	1	1	0	0	0	0	0	0	1	1	0	1	1	1	1	1	0	1	1	1	1	1	0	1	1	1	0	0	0	0	0	0
Q13404	Ubiquitin-conjugating enzyme E2 variant 1 OS=Homo sapiens OX=9606 GN=UBE2V1 PE=1 SV=2	UBE2V1	16.495	19.7	5	3	3	3	1	2	0	0	0	2	2	3	2	1	1	2	2	3	2	1	1	2	2	3	2	1	1	2	6813300	5573000	0	0	0	3494000	1.28712	1.05281				0.660063
Q13405	39S ribosomal protein L49, mitochondrial OS=Homo sapiens OX=9606 GN=MRPL49 PE=1 SV=1	MRPL49	19.198	8.4	0	1	1	1	0	0	0	0	0	0	0	0	0	1	0	1	0	0	0	1	0	1	0	0	0	1	0	1	0	0	0	0	0	0
Q13409	Cytoplasmic dynein 1 intermediate chain 2 OS=Homo sapiens OX=9606 GN=DYNC1I2 PE=1 SV=3	DYNC1I2	71.456	13.5	23	6	6	6	5	3	2	6	4	3	4	5	3	6	5	5	4	5	3	6	5	5	4	5	3	6	5	5	19090000	18338000	9605100	17038000	12983000	15534000	1.23709	1.18836	0.622441	1.10412	0.841339	1.00665
Q13416	Origin recognition complex subunit 2 OS=Homo sapiens OX=9606 GN=ORC2 PE=1 SV=2	ORC2	65.971	39	42	16	16	16	0	8	0	10	12	12	6	12	4	14	14	12	6	12	4	14	14	12	6	12	4	14	14	12	936740	2543300	480700	5748300	7541600	4692600	0.256135	0.695421	0.131439	1.57177	2.06212	1.28311
Q13418	Integrin-linked protein kinase OS=Homo sapiens OX=9606 GN=ILK PE=1 SV=2	ILK	51.419	12.8	13	4	4	4	0	2	0	4	3	4	4	4	0	3	4	4	4	4	0	3	4	4	4	4	0	3	4	4	773850	1508400	0	1094200	1029900	900630	0.729087	1.42115		1.03091	0.970326	0.848533
Q13423	NAD(P) transhydrogenase, mitochondrial OS=Homo sapiens OX=9606 GN=NNT PE=1 SV=3	NNT	113.89	5.1	6	4	4	4	0	0	0	2	2	2	3	4	0	3	4	4	3	4	0	3	4	4	3	4	0	3	4	4	1006000	1097500	0	755490	725420	720200	1.16851	1.2748		0.877536	0.842608	0.836545
Q13425	Beta-2-syntrophin OS=Homo sapiens OX=9606 GN=SNTB2 PE=1 SV=1	SNTB2	57.949	3.7	4	2	2	2	0	1	0	1	2	0	2	1	0	2	2	1	2	1	0	2	2	1	2	1	0	2	2	1	1305700	0	0	1537400	1373000	0	0.929081			1.09395	0.976969
Q13427	Peptidyl-prolyl cis-trans isomerase G OS=Homo sapiens OX=9606 GN=PPIG PE=1 SV=2	PPIG	88.616	7.2	5	4	4	4	1	0	3	0	1	0	2	0	3	1	2	1	2	0	3	1	2	1	2	0	3	1	2	1	1082000	0	2740800	0	0	0	0.566077		1.43392
Q13428	Treacle protein OS=Homo sapiens OX=9606 GN=TCOF1 PE=1 SV=3	TCOF1	152.1	16.3	49	18	18	18	6	1	3	12	10	17	13	5	8	17	14	18	13	5	8	17	14	18	13	5	8	17	14	18	3737500	998100	3558600	5645800	2577700	4973800	1.04344	0.27865	0.99349	1.5762	0.719643	1.38859
Q13435	Splicing factor 3B subunit 2 OS=Homo sapiens OX=9606 GN=SF3B2 PE=1 SV=2	SF3B2	100.23	31.7	69	22	22	22	10	10	5	14	16	14	17	16	8	18	19	20	17	16	8	18	19	20	17	16	8	18	19	20	4813300	4064000	3788800	5037200	6078500	5021900	1.00264	0.846558	0.789232	1.04928	1.26619	1.04609
Q13439	Golgin subfamily A member 4 OS=Homo sapiens OX=9606 GN=GOLGA4 PE=1 SV=1	GOLGA4	261.14	1.7	2	4	3	3	0	2	0	0	0	0	1	4	1	2	2	4	1	3	0	1	1	3	1	3	0	1	1	3	0	5299400	0	0	0	3478800		1.2074				0.7926
Q13442	28 kDa heat- and acid-stable phosphoprotein OS=Homo sapiens OX=9606 GN=PDAP1 PE=1 SV=1	PDAP1	20.63	33.1	51	7	7	7	9	7	6	8	11	10	6	7	4	7	7	7	6	7	4	7	7	7	6	7	4	7	7	7	41470000	26255000	18821000	30300000	34124000	30419000	1.37175	0.868465	0.622563	1.00227	1.12876	1.0062
Q13445	Transmembrane emp24 domain-containing protein 1 OS=Homo sapiens OX=9606 GN=TMED1 PE=1 SV=1	TMED1	25.206	21.1	6	4	4	4	0	0	0	2	2	2	1	2	0	4	4	4	1	2	0	4	4	4	1	2	0	4	4	4	0	2381400	0	3743500	4646600	4099200		0.640562		1.00695	1.24987	1.10262
Q13451	Peptidyl-prolyl cis-trans isomerase FKBP5 OS=Homo sapiens OX=9606 GN=FKBP5 PE=1 SV=2	FKBP5	51.212	19.3	14	6	6	6	0	5	1	2	3	3	4	5	3	5	4	5	4	5	3	5	4	5	4	5	3	5	4	5	1363300	2352100	943310	1731100	1334800	1621900	0.875172	1.50993	0.605559	1.11128	0.856876	1.04118
Q13459	Unconventional myosin-IXb OS=Homo sapiens OX=9606 GN=MYO9B PE=1 SV=3	MYO9B	243.4	0.9	1	2	2	2	1	0	0	0	0	0	1	0	0	1	1	1	1	0	0	1	1	1	1	0	0	1	1	1	0	0	0	0	0	0
Q13480	GRB2-associated-binding protein 1 OS=Homo sapiens OX=9606 GN=GAB1 PE=1 SV=2	GAB1	76.615	8.8	8	5	5	5	1	1	0	3	1	2	2	2	0	3	4	4	2	2	0	3	4	4	2	2	0	3	4	4	0	0	0	1527900	0	1844300				0.906174		1.09383
Q13485	Mothers against decapentaplegic homolog 4 OS=Homo sapiens OX=9606 GN=SMAD4 PE=1 SV=1	SMAD4	60.438	3.8	3	1	1	1	0	1	0	0	1	1	0	1	0	1	1	1	0	1	0	1	1	1	0	1	0	1	1	1	0	0	0	0	0	0
Q13490	Baculoviral IAP repeat-containing protein 2 OS=Homo sapiens OX=9606 GN=BIRC2 PE=1 SV=2	BIRC2	69.899	4.2	1	2	2	2	0	1	0	0	0	0	0	2	0	0	0	0	0	2	0	0	0	0	0	2	0	0	0	0	0	0	0	0	0	0
Q13492	Phosphatidylinositol-binding clathrin assembly protein OS=Homo sapiens OX=9606 GN=PICALM PE=1 SV=2	PICALM	70.754	21.8	29	8	8	8	3	9	2	6	3	6	6	8	3	8	6	7	6	8	3	8	6	7	6	8	3	8	6	7	2006300	4887600	1560500	2775000	1940700	3468300	0.723495	1.76252	0.562734	1.0007	0.699839	1.25071
Q13501	Sequestosome-1 OS=Homo sapiens OX=9606 GN=SQSTM1 PE=1 SV=1	SQSTM1	47.687	48	41	12	12	12	10	10	6	7	1	7	10	12	8	9	4	10	10	12	8	9	4	10	10	12	8	9	4	10	8295400	6172500	5407500	2573400	580600	2627900	1.93989	1.44345	1.26455	0.601794	0.135774	0.614539
Q13505	Metaxin-1 OS=Homo sapiens OX=9606 GN=MTX1 PE=1 SV=3	MTX1	51.462	5.4	2	2	2	2	0	1	0	1	0	0	0	2	0	1	1	0	0	2	0	1	1	0	0	2	0	1	1	0	0	0	0	0	0	0
Q13509	Tubulin beta-3 chain OS=Homo sapiens OX=9606 GN=TUBB3 PE=1 SV=2	TUBB3	50.432	39.8	4	14	2	2	0	1	0	1	1	1	11	14	8	13	14	13	0	2	0	1	2	2	0	2	0	1	2	2	0	1878700	0	0	1017400	906930		1.482			0.802571	0.715427
Q13526	Peptidyl-prolyl cis-trans isomerase NIMA-interacting 1 OS=Homo sapiens OX=9606 GN=PIN1 PE=1 SV=1	PIN1	18.243	11.7	1	1	1	1	0	0	0	1	0	0	1	0	0	1	0	0	1	0	0	1	0	0	1	0	0	1	0	0	0	0	0	0	0	0
Q13546	Receptor-interacting serine/threonine-protein kinase 1 OS=Homo sapiens OX=9606 GN=RIPK1 PE=1 SV=3	RIPK1	75.93	19.2	23	10	10	10	4	5	0	7	2	5	8	8	2	7	6	8	8	8	2	7	6	8	8	8	2	7	6	8	2760700	2647000	2199000	2012300	1607000	2070500	1.24576	1.19445	0.992291	0.908043	0.725153	0.934306
Q13547	Histone deacetylase 1 OS=Homo sapiens OX=9606 GN=HDAC1 PE=1 SV=1	HDAC1	55.102	29.3	24	10	7	10	1	5	2	4	9	3	5	5	2	9	9	9	3	2	0	6	6	6	5	5	2	9	9	9	4003200	3474900	4104100	6681300	7349800	5785700	0.764967	0.664015	0.784248	1.27672	1.40447	1.10558
Q13555	Calcium/calmodulin-dependent protein kinase type II subunit gamma OS=Homo sapiens OX=9606 GN=CAMK2G PE=1 SV=4	CAMK2G	62.606	8.1	1	3	2	2	0	0	0	0	0	1	2	2	0	0	2	2	1	1	0	0	2	1	1	1	0	0	2	1	0	0	0	0	0	0
Q13557	Calcium/calmodulin-dependent protein kinase type II subunit delta OS=Homo sapiens OX=9606 GN=CAMK2D PE=1 SV=3	CAMK2D	56.369	14.6	12	4	3	4	2	4	0	2	1	3	3	4	0	2	1	4	2	3	0	2	1	3	3	4	0	2	1	4	977720	812250	0	563490	0	580850	1.33281	1.10725		0.76814		0.791805
Q13561	Dynactin subunit 2 OS=Homo sapiens OX=9606 GN=DCTN2 PE=1 SV=4	DCTN2	44.23	44.6	49	13	13	13	8	4	9	8	12	8	8	8	11	10	10	9	8	8	11	10	10	9	8	8	11	10	10	9	4164400	2491900	5117000	2769200	3136800	2359800	1.24688	0.746111	1.53211	0.829139	0.939204	0.706559
Q13564	NEDD8-activating enzyme E1 regulatory subunit OS=Homo sapiens OX=9606 GN=NAE1 PE=1 SV=1	NAE1	60.246	18	9	6	6	6	1	1	0	2	2	3	2	5	1	5	5	6	2	5	1	5	5	6	2	5	1	5	5	6	1543500	1729000	0	2109400	2774400	2364800	0.733526	0.821682		1.00246	1.31849	1.12384
Q13572	Inositol-tetrakisphosphate 1-kinase OS=Homo sapiens OX=9606 GN=ITPK1 PE=1 SV=2	ITPK1	45.621	10.1	4	2	2	2	0	1	0	1	1	1	1	2	0	1	1	1	1	2	0	1	1	1	1	2	0	1	1	1	0	0	0	0	0	0
Q13573	SNW domain-containing protein 1 OS=Homo sapiens OX=9606 GN=SNW1 PE=1 SV=1	SNW1	61.494	38.8	45	15	15	15	3	7	3	10	15	7	9	11	6	12	14	12	9	11	6	12	14	12	9	11	6	12	14	12	2611000	3243100	1843300	3897100	5915000	3491800	0.745954	0.926543	0.526625	1.11339	1.68989	0.997595
Q13586	Stromal interaction molecule 1 OS=Homo sapiens OX=9606 GN=STIM1 PE=1 SV=3	STIM1	77.422	6.4	8	4	4	4	0	2	0	1	3	2	0	3	0	2	3	3	0	3	0	2	3	3	0	3	0	2	3	3	0	473340	0	482910	1148700	498000		0.72739		0.742096	1.76523	0.765286
Q13595	Transformer-2 protein homolog alpha OS=Homo sapiens OX=9606 GN=TRA2A PE=1 SV=1	TRA2A	32.688	17	5	5	5	5	1	1	2	1	0	0	3	1	4	2	2	2	3	1	4	2	2	2	3	1	4	2	2	2	0	0	0	0	0	0
Q13596	Sorting nexin-1 OS=Homo sapiens OX=9606 GN=SNX1 PE=1 SV=3	SNX1	59.069	35.6	48	16	15	16	3	11	4	9	11	10	10	14	6	10	12	13	10	14	6	10	11	13	10	14	6	10	12	13	3625000	8698400	2748700	6531700	7477000	7205400	0.599401	1.4383	0.454503	1.08003	1.23634	1.19143
Q13601	KRR1 small subunit processome component homolog OS=Homo sapiens OX=9606 GN=KRR1 PE=1 SV=4	KRR1	43.664	16.5	9	5	5	5	2	0	1	2	2	2	5	2	2	5	3	5	5	2	2	5	3	5	5	2	2	5	3	5	2077300	0	0	2975600	2457600	2098200	0.864758			1.23871	1.02307	0.873458
Q13610	Periodic tryptophan protein 1 homolog OS=Homo sapiens OX=9606 GN=PWP1 PE=1 SV=1	PWP1	55.827	10.4	7	3	3	3	1	0	1	2	2	1	3	2	1	3	3	3	3	2	1	3	3	3	3	2	1	3	3	3	1142400	1115400	0	1032100	942000	924740	1.1077	1.08152		1.00075	0.913385	0.89665
Q13613	Myotubularin-related protein 1 OS=Homo sapiens OX=9606 GN=MTMR1 PE=1 SV=4	MTMR1	74.677	21.7	27	9	9	9	3	4	2	6	6	6	7	8	4	7	8	9	7	8	4	7	8	9	7	8	4	7	8	9	1330000	2525300	1252500	2337200	2621900	2510100	0.634492	1.20472	0.597519	1.11499	1.25081	1.19747
Q13617	Cullin-2 OS=Homo sapiens OX=9606 GN=CUL2 PE=1 SV=2	CUL2	86.982	2.4	1	2	2	2	0	0	0	1	0	0	0	1	0	2	0	1	0	1	0	2	0	1	0	1	0	2	0	1	0	0	0	0	0	0
Q13618	Cullin-3 OS=Homo sapiens OX=9606 GN=CUL3 PE=1 SV=2	CUL3	88.929	4.7	2	3	3	3	0	0	0	2	0	0	0	1	0	2	0	3	0	1	0	2	0	3	0	1	0	2	0	3	0	0	0	848900	0	892950				0.974711		1.02529
Q13619	Cullin-4A OS=Homo sapiens OX=9606 GN=CUL4A PE=1 SV=3	CUL4A	87.679	9.2	3	7	1	1	0	1	0	1	1	0	5	6	2	6	6	6	0	1	0	1	1	1	0	1	0	1	1	1	0	0	0	0	0	0
Q13620	Cullin-4B OS=Homo sapiens OX=9606 GN=CUL4B PE=1 SV=4	CUL4B	103.98	19.1	41	16	10	16	3	11	1	7	9	10	11	14	4	14	15	14	6	9	2	9	10	9	11	14	4	14	15	14	2062800	3894400	1498000	3128700	3597000	2872000	0.725789	1.37023	0.527066	1.10082	1.26559	1.0105
Q13625	Apoptosis-stimulating of p53 protein 2 OS=Homo sapiens OX=9606 GN=TP53BP2 PE=1 SV=2	TP53BP2	125.61	12.4	8	8	8	8	0	3	0	1	1	3	2	6	0	5	4	7	2	6	0	5	4	7	2	6	0	5	4	7	0	1992600	0	1465000	1432200	1469500		1.25334		0.921485	0.900854	0.924316
Q9Y463	Dual specificity tyrosine-phosphorylation-regulated kinase 1B OS=Homo sapiens OX=9606 GN=DYRK1B PE=1 SV=1	DYRK1B	69.197	2.1	1	1	1	1	0	0	1	0	0	0	1	0	1	0	0	1	1	0	1	0	0	1	1	0	1	0	0	1	0	0	0	0	0	0
Q13642	Four and a half LIM domains protein 1 OS=Homo sapiens OX=9606 GN=FHL1 PE=1 SV=4	FHL1	36.263	35.6	49	9	9	9	9	12	7	5	8	8	9	9	8	7	8	7	9	9	8	7	8	7	9	9	8	7	8	7	29974000	18914000	15248000	12914000	12737000	13514000	1.74097	1.09858	0.885645	0.75008	0.739799	0.784929
Q13643	Four and a half LIM domains protein 3 OS=Homo sapiens OX=9606 GN=FHL3 PE=1 SV=4	FHL3	31.192	18.9	5	3	3	3	1	3	0	0	0	1	1	3	1	2	3	3	1	3	1	2	3	3	1	3	1	2	3	3	0	1618400	0	1067900	1019800	1148000		1.33363		0.879998	0.840362	0.946004
Q13685	Angio-associated migratory cell protein OS=Homo sapiens OX=9606 GN=AAMP PE=1 SV=2	AAMP	46.75	27	13	8	8	8	2	3	1	2	1	4	5	7	2	7	7	8	5	7	2	7	7	8	5	7	2	7	7	8	1134700	1404500	1120800	1274500	1080900	1473500	0.909105	1.12526	0.897969	1.02111	0.866002	1.18055
Q13724	Mannosyl-oligosaccharide glucosidase OS=Homo sapiens OX=9606 GN=MOGS PE=1 SV=5	MOGS	91.916	17.2	14	9	9	9	1	0	0	3	7	3	2	3	1	7	8	6	2	3	1	7	8	6	2	3	1	7	8	6	629070	646570	0	1052200	1381900	860170	0.688274	0.707421		1.15123	1.51195	0.941124
Q13769	THO complex subunit 5 homolog OS=Homo sapiens OX=9606 GN=THOC5 PE=1 SV=2	THOC5	78.507	7.6	4	3	3	3	0	1	3	0	0	0	1	1	3	1	0	1	1	1	3	1	0	1	1	1	3	1	0	1	0	0	0	0	0	0
Q13796	Protein Shroom2 OS=Homo sapiens OX=9606 GN=SHROOM2 PE=1 SV=1	SHROOM2	176.41	1.2	2	1	1	1	0	0	0	1	1	0	1	0	0	1	1	1	1	0	0	1	1	1	1	0	0	1	1	1	0	0	0	0	0	0
Q13813	Spectrin alpha chain, non-erythrocytic 1 OS=Homo sapiens OX=9606 GN=SPTAN1 PE=1 SV=3	SPTAN1	284.54	59	439	121	121	121	110	40	118	47	63	61	107	80	111	84	95	88	107	80	111	84	95	88	107	80	111	84	95	88	30235000	6790300	37419000	7699400	9318000	7936400	1.82509	0.409885	2.25874	0.464761	0.562465	0.479068
Q13823	Nucleolar GTP-binding protein 2 OS=Homo sapiens OX=9606 GN=GNL2 PE=1 SV=1	GNL2	83.654	9.7	11	6	6	6	3	0	2	1	3	2	4	2	4	2	3	3	4	2	4	2	3	3	4	2	4	2	3	3	1112700	780260	1490200	787460	880090	720140	1.15688	0.811243	1.54937	0.818729	0.915037	0.748735
Q13838	Spliceosome RNA helicase DDX39B OS=Homo sapiens OX=9606 GN=DDX39B PE=1 SV=1	DDX39B	48.991	46.5	15	16	5	5	1	2	1	3	5	3	10	14	8	15	16	14	2	3	2	5	5	4	2	3	2	5	5	4	1000500	1057400	1821500	2292600	2997500	2290300	0.523831	0.553622	0.953682	1.20033	1.5694	1.19913
Q13868	Exosome complex component RRP4 OS=Homo sapiens OX=9606 GN=EXOSC2 PE=1 SV=2	EXOSC2	32.789	33.8	11	7	7	7	0	2	1	3	2	3	2	4	2	7	4	7	2	4	2	7	4	7	2	4	2	7	4	7	0	2668600	1388700	2693500	2637500	2133400		1.15808	0.602645	1.16888	1.14458	0.925818
Q13885	Tubulin beta-2A chain OS=Homo sapiens OX=9606 GN=TUBB2A PE=1 SV=1	TUBB2A	49.906	62.7	2	21	1	1	0	1	0	0	0	1	21	21	18	21	21	20	1	1	1	1	1	1	1	1	1	1	1	1	0	0	0	0	0	0
Q13895	Bystin OS=Homo sapiens OX=9606 GN=BYSL PE=1 SV=3	BYSL	49.601	44.6	55	15	15	15	6	7	2	14	12	14	9	10	4	15	15	15	9	10	4	15	15	15	9	10	4	15	15	15	3500100	2466000	2136100	7526000	5085800	5259300	0.808546	0.569662	0.493453	1.73856	1.17485	1.21493
Q13907	Isopentenyl-diphosphate Delta-isomerase 1 OS=Homo sapiens OX=9606 GN=IDI1 PE=1 SV=2	IDI1	26.319	17.6	5	3	3	3	1	1	0	1	1	1	2	2	0	3	3	1	2	2	0	3	3	1	2	2	0	3	3	1	0	0	0	0	0	0
Q13946	High affinity cAMP-specific 3',5'-cyclic phosphodiesterase 7A OS=Homo sapiens OX=9606 GN=PDE7A PE=1 SV=2	PDE7A	55.504	2.7	0	1	1	1	0	0	0	0	0	0	1	1	0	1	1	1	1	1	0	1	1	1	1	1	0	1	1	1	0	0	0	0	0	0
Q14008	Cytoskeleton-associated protein 5 OS=Homo sapiens OX=9606 GN=CKAP5 PE=1 SV=3	CKAP5	225.49	34.1	140	52	52	52	11	29	7	29	30	34	31	43	13	48	41	47	31	43	13	48	41	47	31	43	13	48	41	47	4020100	7223600	2331000	6956400	6810100	6517700	0.712386	1.28007	0.413067	1.23272	1.20679	1.15498
Q14011	Cold-inducible RNA-binding protein OS=Homo sapiens OX=9606 GN=CIRBP PE=1 SV=1	CIRBP	18.648	8.1	6	1	1	1	1	1	1	1	1	1	1	1	1	1	1	1	1	1	1	1	1	1	1	1	1	1	1	1	0	0	0	0	0	0
Q14012	Calcium/calmodulin-dependent protein kinase type 1 OS=Homo sapiens OX=9606 GN=CAMK1 PE=1 SV=1	CAMK1	41.337	3	2	1	1	1	0	1	0	1	0	0	0	1	0	1	1	1	0	1	0	1	1	1	0	1	0	1	1	1	0	0	0	0	0	0
Q14061	Cytochrome c oxidase copper chaperone OS=Homo sapiens OX=9606 GN=COX17 PE=1 SV=2	COX17	6.9151	25.4	4	1	1	1	1	1	0	0	1	1	1	1	1	1	1	1	1	1	1	1	1	1	1	1	1	1	1	1	0	0	0	0	0	0
Q14103	Heterogeneous nuclear ribonucleoprotein D0 OS=Homo sapiens OX=9606 GN=HNRNPD PE=1 SV=1	HNRNPD	38.434	24.5	47	9	8	9	6	4	5	12	12	8	8	6	7	9	9	8	7	5	6	8	8	7	8	6	7	9	9	8	16366000	17866000	15251000	30149000	30358000	24014000	0.732784	0.799946	0.68286	1.34991	1.35927	1.07522
Q14126	Desmoglein-2 OS=Homo sapiens OX=9606 GN=DSG2 PE=1 SV=2	DSG2	122.29	25	41	16	16	16	7	7	1	12	5	9	14	15	4	13	12	14	14	15	4	13	12	14	14	15	4	13	12	14	2274300	2238000	1208500	3213100	2535000	3010200	0.942448	0.927406	0.500791	1.33148	1.05048	1.2474
Q14137	Ribosome biogenesis protein BOP1 OS=Homo sapiens OX=9606 GN=BOP1 PE=1 SV=2	BOP1	83.629	29.9	38	13	13	13	5	4	4	7	13	5	9	10	9	12	13	9	9	10	9	12	13	9	9	10	9	12	13	9	3501300	3668300	5884900	3960100	8874800	3825900	0.706969	0.740689	1.18826	0.799608	1.79197	0.772511
Q14139	Ubiquitin conjugation factor E4 A OS=Homo sapiens OX=9606 GN=UBE4A PE=1 SV=2	UBE4A	122.56	3.1	2	3	3	3	1	0	0	0	1	0	1	2	1	3	2	1	1	2	1	3	2	1	1	2	1	3	2	1	0	0	0	0	0	0
Q14141	Septin-6 OS=Homo sapiens OX=9606 GN=SEPTIN6 PE=1 SV=4	SEPTIN6	49.716	30.2	10	9	4	4	0	2	0	3	2	3	7	8	1	7	9	8	3	3	0	3	4	4	3	3	0	3	4	4	1301100	1491500	0	2472000	1726000	1802000	0.739884	0.848156		1.40573	0.981507	1.02473
Q14145	Kelch-like ECH-associated protein 1 OS=Homo sapiens OX=9606 GN=KEAP1 PE=1 SV=2	KEAP1	69.666	29.5	35	12	12	12	4	6	2	8	7	8	5	7	4	10	9	9	5	7	4	10	9	9	5	7	4	10	9	9	1897900	1591000	1593600	1648300	1715700	1661400	1.12658	0.94441	0.945953	0.978423	1.01843	0.986199
Q14146	Unhealthy ribosome biogenesis protein 2 homolog OS=Homo sapiens OX=9606 GN=URB2 PE=1 SV=2	URB2	170.54	4.6	7	4	4	4	1	0	0	4	1	1	1	1	1	3	3	3	1	1	1	3	3	3	1	1	1	3	3	3	0	0	0	378750	508690	417940				0.870436	1.16906	0.960502
Q14149	MORC family CW-type zinc finger protein 3 OS=Homo sapiens OX=9606 GN=MORC3 PE=1 SV=3	MORC3	107.11	1.8	3	1	1	1	0	0	0	1	1	1	1	1	0	1	1	1	1	1	0	1	1	1	1	1	0	1	1	1	0	0	0	0	0	0
Q14151	Scaffold attachment factor B2 OS=Homo sapiens OX=9606 GN=SAFB2 PE=1 SV=1	SAFB2	107.47	10	2	5	2	2	0	0	2	0	0	0	1	1	5	1	2	2	0	0	2	0	0	0	0	0	2	0	0	0	0	0	0	0	0	0
Q14152	Eukaryotic translation initiation factor 3 subunit A OS=Homo sapiens OX=9606 GN=EIF3A PE=1 SV=1	EIF3A	166.57	28.6	151	35	35	35	17	22	4	33	36	39	24	29	13	31	32	34	24	29	13	31	32	34	24	29	13	31	32	34	4856100	6193000	2989000	9658600	8224600	9300300	0.706828	0.901421	0.435063	1.40586	1.19713	1.3537
Q14156	Protein EFR3 homolog A OS=Homo sapiens OX=9606 GN=EFR3A PE=1 SV=2	EFR3A	92.923	1.9	2	1	1	1	0	0	0	1	1	0	0	1	0	1	1	1	0	1	0	1	1	1	0	1	0	1	1	1	0	0	0	0	0	0
Q14157	Ubiquitin-associated protein 2-like OS=Homo sapiens OX=9606 GN=UBAP2L PE=1 SV=2	UBAP2L	114.53	40.2	192	26	26	26	25	31	12	41	44	39	25	25	21	25	25	26	25	25	21	25	25	26	25	25	21	25	25	26	100020000	147960000	31532000	202270000	214070000	211840000	0.661149	0.978041	0.208432	1.33704	1.41504	1.4003
Q14160	Protein scribble homolog OS=Homo sapiens OX=9606 GN=SCRIB PE=1 SV=4	SCRIB	174.88	30.9	62	29	27	29	6	8	2	12	21	13	15	23	8	23	25	23	14	21	7	21	23	21	15	23	8	23	25	23	2056200	3330900	1430100	3284900	3691900	3420100	0.716692	1.16099	0.498463	1.14496	1.28682	1.19208
Q14166	Tubulin--tyrosine ligase-like protein 12 OS=Homo sapiens OX=9606 GN=TTLL12 PE=1 SV=2	TTLL12	74.403	18	16	8	8	8	2	2	0	3	5	4	4	4	1	7	7	7	4	4	1	7	7	7	4	4	1	7	7	7	1523600	1495400	0	1602000	1999800	1240500	0.969051	0.951115		1.01892	1.27193	0.788992
Q14181	DNA polymerase alpha subunit B OS=Homo sapiens OX=9606 GN=POLA2 PE=1 SV=2	POLA2	65.947	22.9	13	8	8	8	1	2	0	3	5	2	2	4	0	7	6	5	2	4	0	7	6	5	2	4	0	7	6	5	1464100	1730600	0	2014200	3095500	2623800	0.669872	0.791805		0.921561	1.41629	1.20047
Q14186	Transcription factor Dp-1 OS=Homo sapiens OX=9606 GN=TFDP1 PE=1 SV=1	TFDP1	45.07	36.8	18	8	8	8	0	6	0	4	3	5	4	8	0	6	7	7	4	8	0	6	7	7	4	8	0	6	7	7	1050500	3021300	0	1596000	1586900	1823900	0.578558	1.66397		0.87899	0.873978	1.0045
Q14192	Four and a half LIM domains protein 2 OS=Homo sapiens OX=9606 GN=FHL2 PE=1 SV=3	FHL2	32.193	7.9	2	2	2	2	0	1	0	0	0	1	1	2	0	0	0	1	1	2	0	0	0	1	1	2	0	0	0	1	0	0	0	0	0	0
Q14195	Dihydropyrimidinase-related protein 3 OS=Homo sapiens OX=9606 GN=DPYSL3 PE=1 SV=1	DPYSL3	61.963	17.5	7	8	5	5	0	2	0	2	2	1	1	7	1	7	7	7	0	4	0	4	4	4	0	4	0	4	4	4	0	1126900	0	1003600	796710	813450		1.20503		1.07318	0.851946	0.869846
Q14197	Peptidyl-tRNA hydrolase ICT1, mitochondrial OS=Homo sapiens OX=9606 GN=MRPL58 PE=1 SV=1	MRPL58	23.63	13.1	4	2	2	2	0	2	0	1	0	1	1	2	0	2	1	1	1	2	0	2	1	1	1	2	0	2	1	1	0	528910	0	866540	0	0		0.758049		1.24195
Q14203	Dynactin subunit 1 OS=Homo sapiens OX=9606 GN=DCTN1 PE=1 SV=3	DCTN1	141.69	27.8	81	26	26	26	12	10	14	15	17	13	20	18	18	22	22	22	20	18	18	22	22	22	20	18	18	22	22	22	3537700	2630900	3707400	2555200	2419200	2334100	1.2352	0.918584	1.29445	0.892153	0.844668	0.814955
Q14204	Cytoplasmic dynein 1 heavy chain 1 OS=Homo sapiens OX=9606 GN=DYNC1H1 PE=1 SV=5	DYNC1H1	532.4	28.2	262	95	95	95	46	61	24	41	47	43	79	87	44	74	78	81	79	87	44	74	78	81	79	87	44	74	78	81	4732000	4312400	3901300	3015700	3063900	2987900	1.28977	1.1754	1.06335	0.82197	0.835108	0.814393
Q14240	Eukaryotic initiation factor 4A-II OS=Homo sapiens OX=9606 GN=EIF4A2 PE=1 SV=2	EIF4A2	46.402	36.9	4	13	3	3	1	0	0	2	1	0	11	11	7	12	10	11	2	1	0	2	1	2	2	1	0	2	1	2	0	0	0	1587300	0	1926300				0.903518		1.09648
Q14241	Elongin-A OS=Homo sapiens OX=9606 GN=ELOA PE=1 SV=2	ELOA	89.908	2	2	1	1	1	1	0	0	0	1	0	1	1	0	1	1	1	1	1	0	1	1	1	1	1	0	1	1	1	0	0	0	0	0	0
Q14247	Src substrate cortactin OS=Homo sapiens OX=9606 GN=CTTN PE=1 SV=2	CTTN	61.585	56	169	27	27	27	31	33	18	30	29	28	27	26	25	25	26	26	27	26	25	25	26	26	27	26	25	25	26	26	97568000	82302000	44013000	72846000	60012000	76398000	1.35155	1.14008	0.609684	1.00909	0.831308	1.05829
Q14257	Reticulocalbin-2 OS=Homo sapiens OX=9606 GN=RCN2 PE=1 SV=1	RCN2	36.876	38.8	41	9	9	9	4	8	5	8	6	10	5	7	6	7	7	9	5	7	6	7	7	9	5	7	6	7	7	9	2780200	3404000	2433400	3203300	3755600	3092800	0.89351	1.09399	0.782054	1.02949	1.20699	0.993974
Q14258	E3 ubiquitin/ISG15 ligase TRIM25 OS=Homo sapiens OX=9606 GN=TRIM25 PE=1 SV=2	TRIM25	70.973	91.4	895	71	71	71	153	291	94	163	17	177	64	67	46	65	35	66	64	67	46	65	35	66	64	67	46	65	35	66	2239600000	3145000000	1590300000	1244200000	13951000	1318300000	1.40688	1.97564	0.999	0.781586	0.008764	0.828134
Q14315	Filamin-C OS=Homo sapiens OX=9606 GN=FLNC PE=1 SV=3	FLNC	291.02	9.5	6	20	7	7	1	2	0	0	2	1	14	16	12	18	18	19	3	4	1	5	5	6	3	4	1	5	5	6	0	3415500	0	2427400	2629200	2526400		1.24217		0.882811	0.956203	0.918816
Q14318	Peptidyl-prolyl cis-trans isomerase FKBP8 OS=Homo sapiens OX=9606 GN=FKBP8 PE=1 SV=2	FKBP8	44.561	13.1	9	4	4	4	1	3	0	3	1	1	3	3	1	4	2	3	3	3	1	4	2	3	3	3	1	4	2	3	1997700	2318300	0	1999800	1640300	1915200	1.01187	1.17426		1.01294	0.830843	0.970085
Q14320	Protein FAM50A OS=Homo sapiens OX=9606 GN=FAM50A PE=1 SV=2	FAM50A	40.241	24.8	24	6	6	6	3	3	0	5	9	4	4	4	2	4	6	4	4	4	2	4	6	4	4	4	2	4	6	4	1551000	2186200	1185700	2732200	4758900	2319300	0.63163	0.89031	0.482865	1.11266	1.93802	0.944513
Q14331	Protein FRG1 OS=Homo sapiens OX=9606 GN=FRG1 PE=1 SV=1	FRG1	29.172	4.3	0	1	1	1	0	0	0	0	0	0	0	0	0	1	1	1	0	0	0	1	1	1	0	0	0	1	1	1	0	0	0	0	0	0
Q14353	Guanidinoacetate N-methyltransferase OS=Homo sapiens OX=9606 GN=GAMT PE=1 SV=1	GAMT	26.318	8.9	3	1	1	1	1	1	1	0	0	0	1	1	1	0	0	1	1	1	1	0	0	1	1	1	1	0	0	1	0	0	0	0	0	0
Q14444	Caprin-1 OS=Homo sapiens OX=9606 GN=CAPRIN1 PE=1 SV=2	CAPRIN1	78.365	23.6	51	11	11	11	4	10	3	11	13	10	8	9	6	10	11	10	8	9	6	10	11	10	8	9	6	10	11	10	5745900	8198100	4912200	12518000	18584000	11669000	0.559419	0.798164	0.47825	1.21875	1.80933	1.13609
Q14493	Histone RNA hairpin-binding protein OS=Homo sapiens OX=9606 GN=SLBP PE=1 SV=1	SLBP	31.285	7.4	3	2	2	2	0	1	0	1	0	1	1	1	1	1	2	2	1	1	1	1	2	2	1	1	1	1	2	2	0	0	0	0	0	0
Q14494	Endoplasmic reticulum membrane sensor NFE2L1 OS=Homo sapiens OX=9606 GN=NFE2L1 PE=1 SV=1	NFE2L1	84.703	3.2	0	1	1	1	0	0	0	0	0	0	0	1	0	1	1	1	0	1	0	1	1	1	0	1	0	1	1	1	0	0	0	0	0	0
Q14498	RNA-binding protein 39 OS=Homo sapiens OX=9606 GN=RBM39 PE=1 SV=2	RBM39	59.379	39.4	51	14	14	14	5	8	8	10	10	10	9	11	10	13	11	13	9	11	10	13	11	13	9	11	10	13	11	13	9034900	4804800	8521500	5653300	5477700	4819200	1.41497	0.752486	1.33456	0.885371	0.85787	0.754741
Q14558	Phosphoribosyl pyrophosphate synthase-associated protein 1 OS=Homo sapiens OX=9606 GN=PRPSAP1 PE=1 SV=2	PRPSAP1	39.393	11.5	4	3	3	3	0	2	0	1	0	1	1	2	0	2	0	3	1	2	0	2	0	3	1	2	0	2	0	3	0	1262600	0	0	0	627730		1.33585				0.664149
Q14562	ATP-dependent RNA helicase DHX8 OS=Homo sapiens OX=9606 GN=DHX8 PE=1 SV=1	DHX8	139.31	5.2	7	4	4	4	0	1	0	1	4	1	1	1	0	2	4	2	1	1	0	2	4	2	1	1	0	2	4	2	0	0	0	271540	644090	250590				0.698513	1.65687	0.644621
Q14566	DNA replication licensing factor MCM6 OS=Homo sapiens OX=9606 GN=MCM6 PE=1 SV=1	MCM6	92.888	29.6	50	18	18	18	3	11	1	11	15	9	11	17	7	16	17	17	11	17	7	16	17	17	11	17	7	16	17	17	3124100	3875800	2266600	3121200	3286100	2824100	1.01334	1.25716	0.735197	1.0124	1.06588	0.916028
Q14573	Inositol 1,4,5-trisphosphate receptor type 3 OS=Homo sapiens OX=9606 GN=ITPR3 PE=1 SV=2	ITPR3	304.1	1.1	5	2	2	2	2	0	1	1	0	1	2	0	1	1	0	1	2	0	1	1	0	1	2	0	1	1	0	1	0	0	0	0	0	0
Q14651	Plastin-1 OS=Homo sapiens OX=9606 GN=PLS1 PE=1 SV=2	PLS1	70.253	22.4	22	10	7	7	1	5	0	6	5	5	6	10	6	8	8	9	3	7	4	5	5	6	3	7	4	5	5	6	1742900	2872800	1326400	2122000	2362500	3627800	0.744066	1.22643	0.566257	0.905908	1.00858	1.54875
Q14657	EKC/KEOPS complex subunit LAGE3 OS=Homo sapiens OX=9606 GN=LAGE3 PE=1 SV=2	LAGE3	14.804	16.1	5	1	1	1	1	1	0	2	0	1	1	1	1	1	1	1	1	1	1	1	1	1	1	1	1	1	1	1	0	0	0	0	0	0
Q14669	E3 ubiquitin-protein ligase TRIP12 OS=Homo sapiens OX=9606 GN=TRIP12 PE=1 SV=1	TRIP12	220.43	6.7	17	10	10	10	2	5	0	3	2	5	4	9	2	8	7	8	4	9	2	8	7	8	4	9	2	8	7	8	800090	933050	852490	791970	699680	933860	0.957974	1.11717	1.02071	0.948251	0.837749	1.11814
Q14671	Pumilio homolog 1 OS=Homo sapiens OX=9606 GN=PUM1 PE=1 SV=3	PUM1	126.47	14.8	42	14	14	14	7	7	2	8	10	8	13	12	5	12	13	14	13	12	5	12	13	14	13	12	5	12	13	14	4021900	3163300	2174300	3794600	2920300	3573200	1.22821	0.966011	0.663989	1.1588	0.891804	1.09119
Q14676	Mediator of DNA damage checkpoint protein 1 OS=Homo sapiens OX=9606 GN=MDC1 PE=1 SV=3	MDC1	226.66	9.8	22	12	12	12	1	1	7	4	5	4	4	5	8	7	7	6	4	5	8	7	7	6	4	5	8	7	7	6	1429300	1057700	1726200	2192500	2360200	2150900	0.78556	0.581324	0.94874	1.20502	1.29719	1.18216
Q14677	Clathrin interactor 1 OS=Homo sapiens OX=9606 GN=CLINT1 PE=1 SV=1	CLINT1	68.259	30.4	110	18	18	18	17	25	11	20	18	19	16	18	15	18	18	18	16	18	15	18	18	18	16	18	15	18	18	18	24722000	30082000	10365000	19167000	15090000	21475000	1.22689	1.49289	0.514388	0.951208	0.748877	1.06575
Q14683	Structural maintenance of chromosomes protein 1A OS=Homo sapiens OX=9606 GN=SMC1A PE=1 SV=2	SMC1A	143.23	24	53	24	24	24	7	7	1	15	13	10	10	13	4	22	20	21	10	13	4	22	20	21	10	13	4	22	20	21	2163000	1951700	892040	3017500	2926400	2232900	0.984409	0.888244	0.405979	1.3733	1.33184	1.01622
Q14684	Ribosomal RNA processing protein 1 homolog B OS=Homo sapiens OX=9606 GN=RRP1B PE=1 SV=3	RRP1B	84.427	26.6	36	13	13	13	12	4	6	3	4	7	12	9	10	7	9	10	12	9	10	7	9	10	12	9	10	7	9	10	3509000	1729500	3182000	1817200	1987300	1923600	1.48806	0.733429	1.34939	0.77062	0.842755	0.815741
Q14689	Disco-interacting protein 2 homolog A OS=Homo sapiens OX=9606 GN=DIP2A PE=1 SV=2	DIP2A	170.37	5.4	10	5	5	5	0	1	0	3	4	2	1	3	0	4	4	3	1	3	0	4	4	3	1	3	0	4	4	3	0	871810	0	1079800	1006500	848670		0.91606		1.13461	1.05759	0.891746
Q14690	Protein RRP5 homolog OS=Homo sapiens OX=9606 GN=PDCD11 PE=1 SV=3	PDCD11	208.7	7.1	16	11	11	11	5	0	11	0	0	0	7	1	11	2	3	4	7	1	11	2	3	4	7	1	11	2	3	4	675870	0	2417900	294090	441890	533220	0.774553		2.77093	0.33703	0.50641	0.611075
Q14691	DNA replication complex GINS protein PSF1 OS=Homo sapiens OX=9606 GN=GINS1 PE=1 SV=1	GINS1	22.988	14.8	5	2	2	2	0	1	0	1	2	1	1	2	0	2	2	2	1	2	0	2	2	2	1	2	0	2	2	2	0	0	0	592320	884540	482280				0.90701	1.35448	0.738508
Q14692	Ribosome biogenesis protein BMS1 homolog OS=Homo sapiens OX=9606 GN=BMS1 PE=1 SV=1	BMS1	145.81	4.8	9	4	4	4	1	0	4	2	1	1	3	1	4	3	3	3	3	1	4	3	3	3	3	1	4	3	3	3	716220	0	1702900	716920	570090	498240	0.851757		2.02515	0.852589	0.677973	0.592526
Q14694	Ubiquitin carboxyl-terminal hydrolase 10 OS=Homo sapiens OX=9606 GN=USP10 PE=1 SV=2	USP10	87.133	48.7	125	31	31	31	10	22	5	24	39	25	17	28	9	27	31	27	17	28	9	27	31	27	17	28	9	27	31	27	4760700	8657900	2235000	9713700	21391000	9027100	0.512037	0.931201	0.240385	1.04476	2.30071	0.97091
Q14697	Neutral alpha-glucosidase AB OS=Homo sapiens OX=9606 GN=GANAB PE=1 SV=3	GANAB	106.87	14.3	14	8	8	8	1	4	2	1	3	3	4	6	2	6	4	5	4	6	2	6	4	5	4	6	2	6	4	5	1051000	1014000	0	1008700	1007000	909050	1.05316	1.01608		1.01077	1.00907	0.910917
Q14738	Serine/threonine-protein phosphatase 2A 56 kDa regulatory subunit delta isoform OS=Homo sapiens OX=9606 GN=PPP2R5D PE=1 SV=1	PPP2R5D	69.991	8.3	10	3	3	3	0	2	0	3	2	3	2	3	0	3	2	3	2	3	0	3	2	3	2	3	0	3	2	3	837450	1025300	0	1012300	1387900	1106300	0.779858	0.954789		0.942683	1.29245	1.03022
Q14739	Delta(14)-sterol reductase LBR OS=Homo sapiens OX=9606 GN=LBR PE=1 SV=2	LBR	70.702	15.1	18	9	9	9	4	3	0	3	5	3	6	6	2	7	8	4	6	6	2	7	8	4	6	6	2	7	8	4	3840800	4398400	3144100	4695300	5510600	4718700	0.875965	1.00314	0.71707	1.07085	1.25679	1.07619
Q147X3	N-alpha-acetyltransferase 30 OS=Homo sapiens OX=9606 GN=NAA30 PE=1 SV=1	NAA30	39.319	41.2	23	10	10	10	4	6	0	4	6	3	5	9	1	9	10	8	5	9	1	9	10	8	5	9	1	9	10	8	2813500	4078300	0	6536800	5857200	6444000	0.54674	0.792525		1.27028	1.13821	1.25224
Q14814	Myocyte-specific enhancer factor 2D OS=Homo sapiens OX=9606 GN=MEF2D PE=1 SV=1	MEF2D	55.937	9.6	6	4	4	4	0	0	0	2	2	2	1	3	0	4	3	4	1	3	0	4	3	4	1	3	0	4	3	4	0	1108800	0	1503400	1910100	1451700		0.742417		1.00663	1.27894	0.972012
Q14839	Chromodomain-helicase-DNA-binding protein 4 OS=Homo sapiens OX=9606 GN=CHD4 PE=1 SV=2	CHD4	218	31.1	136	43	43	43	11	23	3	37	36	26	26	30	17	39	40	34	26	30	17	39	40	34	26	30	17	39	40	34	5234200	4893100	3837800	6832200	7631400	6726300	0.893335	0.835119	0.655008	1.16607	1.30247	1.148
Q14847	LIM and SH3 domain protein 1 OS=Homo sapiens OX=9606 GN=LASP1 PE=1 SV=2	LASP1	29.717	34.5	17	7	7	7	5	3	0	3	2	4	7	6	3	6	4	6	7	6	3	6	4	6	7	6	3	6	4	6	3148200	1919800	1590100	1776900	1297800	1864900	1.6287	0.993197	0.822629	0.919268	0.671409	0.964795
Q14974	Importin subunit beta-1 OS=Homo sapiens OX=9606 GN=KPNB1 PE=1 SV=2	KPNB1	97.169	46.6	137	30	30	30	13	25	12	28	31	28	19	25	15	26	27	29	19	25	15	26	27	29	19	25	15	26	27	29	5277600	8186400	4381000	8762100	9896400	8892500	0.697542	1.082	0.579038	1.15809	1.30801	1.17532
Q14978	Nucleolar and coiled-body phosphoprotein 1 OS=Homo sapiens OX=9606 GN=NOLC1 PE=1 SV=2	NOLC1	73.602	15.7	27	9	9	9	7	3	4	3	6	4	8	5	6	7	6	4	8	5	6	7	6	4	8	5	6	7	6	4	3598300	1211700	5414000	1321700	1811900	1505600	1.45257	0.489141	2.18553	0.533546	0.731431	0.607783
Q14980	Nuclear mitotic apparatus protein 1 OS=Homo sapiens OX=9606 GN=NUMA1 PE=1 SV=2	NUMA1	238.26	9	31	13	13	13	2	1	8	4	8	8	9	4	9	8	9	10	9	4	9	8	9	10	9	4	9	8	9	10	1417700	881940	2550000	1208700	1732000	1334400	0.932213	0.579922	1.67676	0.794784	1.13888	0.877439
Q14BN4	Sarcolemmal membrane-associated protein OS=Homo sapiens OX=9606 GN=SLMAP PE=1 SV=1	SLMAP	95.197	1.3	0	1	1	1	0	0	0	0	0	0	0	0	0	0	1	0	0	0	0	0	1	0	0	0	0	0	1	0	0	0	0	0	0	0
Q14C86	GTPase-activating protein and VPS9 domain-containing protein 1 OS=Homo sapiens OX=9606 GN=GAPVD1 PE=1 SV=2	GAPVD1	164.98	35.3	153	37	37	37	16	29	7	38	34	29	24	31	18	34	34	34	24	31	18	34	34	34	24	31	18	34	34	34	7583500	14116000	4341500	14709000	16073000	14586000	0.637189	1.18607	0.364786	1.23589	1.3505	1.22556
Q14CS0	UBX domain-containing protein 2B OS=Homo sapiens OX=9606 GN=UBXN2B PE=1 SV=1	UBXN2B	37.076	3	0	1	1	1	0	0	0	0	0	0	1	0	0	0	0	0	1	0	0	0	0	0	1	0	0	0	0	0	0	0	0	0	0	0
Q15003	Condensin complex subunit 2 OS=Homo sapiens OX=9606 GN=NCAPH PE=1 SV=3	NCAPH	82.562	28.9	24	14	14	14	0	4	0	8	8	4	4	11	2	12	13	12	4	11	2	12	13	12	4	11	2	12	13	12	1656400	2472900	1571000	3219600	3014600	2254100	0.70045	1.04573	0.664336	1.36149	1.2748	0.953202
Q15005	Signal peptidase complex subunit 2 OS=Homo sapiens OX=9606 GN=SPCS2 PE=1 SV=3	SPCS2	25.003	29.2	8	5	5	5	1	2	0	2	1	2	4	4	1	5	5	4	4	4	1	5	5	4	4	4	1	5	5	4	1666700	4320300	0	1997000	1410600	2399300	0.706594	1.83158		0.846624	0.598021	1.01718
Q15006	ER membrane protein complex subunit 2 OS=Homo sapiens OX=9606 GN=EMC2 PE=1 SV=1	EMC2	34.833	7.7	7	2	2	2	1	2	0	1	2	1	2	2	0	2	2	1	2	2	0	2	2	1	2	2	0	2	2	1	730160	712650	0	860090	687570	0	0.976649	0.953228		1.15044	0.919682
Q15008	26S proteasome non-ATPase regulatory subunit 6 OS=Homo sapiens OX=9606 GN=PSMD6 PE=1 SV=1	PSMD6	45.531	19.5	14	7	7	7	2	4	2	1	3	2	5	6	2	4	4	4	5	6	2	4	4	4	5	6	2	4	4	4	1355100	1654400	1317900	1324400	1128600	1143900	1.02603	1.25265	0.997867	1.00279	0.854536	0.866121
Q15014	Mortality factor 4-like protein 2 OS=Homo sapiens OX=9606 GN=MORF4L2 PE=1 SV=1	MORF4L2	32.307	6.2	1	1	1	1	0	0	0	0	0	1	1	0	1	0	1	1	1	0	1	0	1	1	1	0	1	0	1	1	0	0	0	0	0	0
Q15018	BRISC complex subunit Abraxas 2 OS=Homo sapiens OX=9606 GN=ABRAXAS2 PE=1 SV=2	ABRAXAS2	46.9	6.5	5	2	2	2	1	1	0	1	1	1	1	2	0	2	2	2	1	2	0	2	2	2	1	2	0	2	2	2	0	0	0	0	0	0
Q15019	Septin-2 OS=Homo sapiens OX=9606 GN=SEPTIN2 PE=1 SV=1	SEPTIN2	41.487	39.3	19	9	9	9	1	6	0	5	2	5	6	9	3	9	8	9	6	9	3	9	8	9	6	9	3	9	8	9	5098000	5933500	0	7825000	8076100	6031700	0.773261	0.899989		1.18689	1.22498	0.914884
Q15020	Squamous cell carcinoma antigen recognized by T-cells 3 OS=Homo sapiens OX=9606 GN=SART3 PE=1 SV=1	SART3	109.93	37.1	74	29	29	29	1	6	0	21	28	18	11	19	3	24	27	26	11	19	3	24	27	26	11	19	3	24	27	26	944490	1508200	152270	5078000	6101000	5311800	0.296764	0.473885	0.047844	1.59554	1.91697	1.669
Q15021	Condensin complex subunit 1 OS=Homo sapiens OX=9606 GN=NCAPD2 PE=1 SV=3	NCAPD2	157.18	21.3	42	20	20	20	3	11	1	10	7	10	12	17	2	19	15	14	12	17	2	19	15	14	12	17	2	19	15	14	1383600	2199700	520030	2073300	1697300	1841600	0.854467	1.35846	0.321154	1.2804	1.0482	1.13731
Q15022	Polycomb protein SUZ12 OS=Homo sapiens OX=9606 GN=SUZ12 PE=1 SV=3	SUZ12	83.054	3	2	2	2	2	0	0	0	1	0	1	1	1	0	1	1	1	1	1	0	1	1	1	1	1	0	1	1	1	0	0	0	0	0	0
Q15024	Exosome complex component RRP42 OS=Homo sapiens OX=9606 GN=EXOSC7 PE=1 SV=3	EXOSC7	31.821	30.9	19	6	6	6	1	5	0	5	4	4	3	5	4	6	6	6	3	5	4	6	6	6	3	5	4	6	6	6	1542500	1726900	1276100	1636000	1727900	1415000	0.992557	1.11121	0.821136	1.05272	1.11186	0.910514
Q15025	TNFAIP3-interacting protein 1 OS=Homo sapiens OX=9606 GN=TNIP1 PE=1 SV=2	TNIP1	71.863	19.2	27	9	9	9	1	7	0	7	5	7	2	8	1	8	7	8	2	8	1	8	7	8	2	8	1	8	7	8	833400	3296100	0	2358800	1753600	2322400	0.394442	1.56002		1.1164	0.829965	1.09917
Q15029	116 kDa U5 small nuclear ribonucleoprotein component OS=Homo sapiens OX=9606 GN=EFTUD2 PE=1 SV=1	EFTUD2	109.43	39	95	26	25	25	16	16	8	19	17	19	17	25	13	24	25	24	16	24	12	23	24	23	16	24	12	23	24	23	4869800	4054500	4281100	4462500	4696900	4083400	1.10476	0.919798	0.971204	1.01236	1.06553	0.926354
Q15032	R3H domain-containing protein 1 OS=Homo sapiens OX=9606 GN=R3HDM1 PE=1 SV=3	R3HDM1	120.69	14.5	33	11	10	11	1	4	0	10	8	10	6	7	0	11	11	11	6	7	0	10	10	10	6	7	0	11	11	11	2488100	3003800	0	5032600	3908200	5513300	0.623709	0.752983		1.26156	0.979695	1.38206
Q15042	Rab3 GTPase-activating protein catalytic subunit OS=Homo sapiens OX=9606 GN=RAB3GAP1 PE=1 SV=3	RAB3GAP1	110.52	22.3	31	17	17	17	0	4	0	10	9	8	3	11	1	14	16	13	3	11	1	14	16	13	3	11	1	14	16	13	783090	1809200	0	1567800	2228600	1611800	0.489401	1.13068		0.979815	1.39279	1.00731
Q15046	Lysine--tRNA ligase OS=Homo sapiens OX=9606 GN=KARS1 PE=1 SV=3	KARS1	68.047	25.5	32	12	12	12	1	8	0	8	7	8	6	9	1	10	11	11	6	9	1	10	11	11	6	9	1	10	11	11	2990900	3532200	0	3792600	4180500	3570700	0.827729	0.977534		1.0496	1.15695	0.988188
Q15047	Histone-lysine N-methyltransferase SETDB1 OS=Homo sapiens OX=9606 GN=SETDB1 PE=1 SV=1	SETDB1	143.16	2.2	3	2	2	2	1	1	0	0	0	1	1	1	1	1	1	2	1	1	1	1	1	2	1	1	1	1	1	2	0	0	0	0	0	0
Q15048	Leucine-rich repeat-containing protein 14 OS=Homo sapiens OX=9606 GN=LRRC14 PE=1 SV=1	LRRC14	54.513	6.1	2	2	2	2	0	0	0	1	0	1	0	1	0	2	2	2	0	1	0	2	2	2	0	1	0	2	2	2	0	0	0	0	0	0
Q15050	Ribosome biogenesis regulatory protein homolog OS=Homo sapiens OX=9606 GN=RRS1 PE=1 SV=2	RRS1	41.193	13.4	10	3	3	3	3	1	3	0	2	1	3	1	2	2	2	2	3	1	2	2	2	2	3	1	2	2	2	2	939970	490400	2044300	484700	1074500	517830	1.01587	0.53	2.20938	0.52384	1.16127	0.559645
Q15051	IQ calmodulin-binding motif-containing protein 1 OS=Homo sapiens OX=9606 GN=IQCB1 PE=1 SV=1	IQCB1	68.928	3.2	5	2	2	2	0	2	0	1	1	1	0	2	0	1	1	1	0	2	0	1	1	1	0	2	0	1	1	1	0	0	0	0	0	0
Q15054	DNA polymerase delta subunit 3 OS=Homo sapiens OX=9606 GN=POLD3 PE=1 SV=2	POLD3	51.4	8.2	11	3	3	3	2	2	0	2	3	2	2	2	1	2	3	2	2	2	1	2	3	2	2	2	1	2	3	2	1138200	1594000	0	1851200	2208800	1570900	0.680489	0.952996		1.10677	1.32056	0.939185
Q15056	Eukaryotic translation initiation factor 4H OS=Homo sapiens OX=9606 GN=EIF4H PE=1 SV=5	EIF4H	27.385	44.4	26	8	8	8	3	5	2	5	4	7	7	7	7	6	8	8	7	7	7	6	8	8	7	7	7	6	8	8	24562000	26892000	14271000	25683000	25339000	27126000	1.02432	1.12149	0.59515	1.07107	1.05672	1.13125
Q15059	Bromodomain-containing protein 3 OS=Homo sapiens OX=9606 GN=BRD3 PE=1 SV=1	BRD3	79.541	1.9	0	1	1	1	0	0	0	0	0	0	0	0	0	1	0	0	0	0	0	1	0	0	0	0	0	1	0	0	0	0	0	0	0	0
Q15061	WD repeat-containing protein 43 OS=Homo sapiens OX=9606 GN=WDR43 PE=1 SV=3	WDR43	74.89	20.5	25	9	9	9	2	6	0	5	7	5	4	8	3	8	9	8	4	8	3	8	9	8	4	8	3	8	9	8	1122600	1253900	1191200	1598700	2449200	1553000	0.734638	0.820561	0.77953	1.0462	1.60278	1.01629
Q15070	Mitochondrial inner membrane protein OXA1L OS=Homo sapiens OX=9606 GN=OXA1L PE=1 SV=3	OXA1L	48.547	6	5	3	3	3	1	0	0	1	1	2	3	2	2	3	3	3	3	2	2	3	3	3	3	2	2	3	3	3	2061600	2067000	1276100	1857400	1713400	2238100	1.10309	1.10598	0.682796	0.993829	0.91678	1.19753
Q15084	Protein disulfide-isomerase A6 OS=Homo sapiens OX=9606 GN=PDIA6 PE=1 SV=1	PDIA6	48.121	18.6	13	5	5	5	1	5	1	2	2	2	2	5	1	4	4	3	2	5	1	4	4	3	2	5	1	4	4	3	1451200	1326500	0	922590	1146200	1103600	1.21948	1.11469		0.775274	0.963179	0.927381
Q15120	[Pyruvate dehydrogenase (acetyl-transferring)] kinase isozyme 3, mitochondrial OS=Homo sapiens OX=9606 GN=PDK3 PE=1 SV=1	PDK3	46.938	4.2	1	1	1	1	0	0	0	0	0	1	0	0	0	1	1	1	0	0	0	1	1	1	0	0	0	1	1	1	0	0	0	0	0	0
Q15121	Astrocytic phosphoprotein PEA-15 OS=Homo sapiens OX=9606 GN=PEA15 PE=1 SV=2	PEA15	15.04	44.6	22	5	5	5	6	3	2	4	3	4	4	4	3	5	4	5	4	4	3	5	4	5	4	4	3	5	4	5	3230900	2751900	2347100	1760300	1378800	1777000	1.46349	1.24652	1.06316	0.797358	0.624551	0.804922
Q15125	3-beta-hydroxysteroid-Delta(8),Delta(7)-isomerase OS=Homo sapiens OX=9606 GN=EBP PE=1 SV=3	EBP	26.352	12.2	9	2	2	2	0	3	0	3	1	2	2	2	1	2	2	2	2	2	1	2	2	2	2	2	1	2	2	2	2772900	4856400	0	2664000	3166900	3688100	0.808506	1.416		0.776753	0.923386	1.07535
Q15139	Serine/threonine-protein kinase D1 OS=Homo sapiens OX=9606 GN=PRKD1 PE=1 SV=2	PRKD1	101.7	5.9	6	4	2	4	0	1	0	0	3	2	2	2	0	3	4	3	0	1	0	2	2	1	2	2	0	3	4	3	759000	972630	0	864740	887380	925190	0.860751	1.10302		0.980667	1.00634	1.04922
Q15149	Plectin OS=Homo sapiens OX=9606 GN=PLEC PE=1 SV=3	PLEC	531.78	24.6	205	88	84	88	51	19	54	23	27	31	73	52	68	60	58	58	69	49	65	58	56	56	73	52	68	60	58	58	8064200	3497000	10221000	3296800	3769400	3019700	1.5183	0.658401	1.92437	0.620708	0.709688	0.568537
Q15154	Pericentriolar material 1 protein OS=Homo sapiens OX=9606 GN=PCM1 PE=1 SV=5	PCM1	228.54	8.6	15	10	10	10	5	4	2	1	1	2	8	5	3	3	4	4	8	5	3	3	4	4	8	5	3	3	4	4	2115300	1294400	1287300	980000	944340	1129300	1.63752	1.00203	0.996537	0.758647	0.731042	0.874225
Q15165	Serum paraoxonase/arylesterase 2 OS=Homo sapiens OX=9606 GN=PON2 PE=1 SV=4	PON2	39.38	16.9	5	3	3	3	0	2	0	1	1	1	1	2	0	1	1	2	1	2	0	1	1	2	1	2	0	1	1	2	0	0	0	0	0	0
Q15181	Inorganic pyrophosphatase OS=Homo sapiens OX=9606 GN=PPA1 PE=1 SV=2	PPA1	32.66	41.5	38	9	9	9	9	7	3	8	4	7	9	9	4	8	6	8	9	9	4	8	6	8	9	9	4	8	6	8	2919600	2898500	2356000	1758700	1675200	1686000	1.31771	1.30818	1.06334	0.793757	0.75607	0.760945
Q15185	Prostaglandin E synthase 3 OS=Homo sapiens OX=9606 GN=PTGES3 PE=1 SV=1	PTGES3	18.697	37.5	25	5	5	5	6	4	5	2	4	4	5	5	5	4	3	4	5	5	5	4	3	4	5	5	5	4	3	4	5869900	4818200	4873200	3726600	4059200	4213200	1.2779	1.04894	1.06092	0.811297	0.883706	0.917232
Q15208	Serine/threonine-protein kinase 38 OS=Homo sapiens OX=9606 GN=STK38 PE=1 SV=1	STK38	54.19	23.4	17	10	10	10	2	3	0	3	4	5	7	8	1	6	8	8	7	8	1	6	8	8	7	8	1	6	8	8	2636700	3074200	0	3120600	2282200	2826000	0.945752	1.10268		1.11932	0.818597	1.01365
Q15233	Non-POU domain-containing octamer-binding protein OS=Homo sapiens OX=9606 GN=NONO PE=1 SV=4	NONO	54.231	56.5	119	23	21	22	15	19	12	21	28	24	17	19	16	22	22	22	15	17	15	20	20	20	16	18	16	21	21	21	20911000	20007000	21581000	28812000	36057000	28967000	0.802546	0.767851	0.82826	1.10578	1.38384	1.11173
Q15269	Periodic tryptophan protein 2 homolog OS=Homo sapiens OX=9606 GN=PWP2 PE=2 SV=2	PWP2	102.45	6.4	14	5	5	5	2	4	1	2	3	2	3	5	3	3	3	2	3	5	3	3	3	2	3	5	3	3	3	2	1251100	624780	2093700	695850	879190	731180	1.19612	0.597323	2.00169	0.66527	0.840553	0.699047
Q15274	Nicotinate-nucleotide pyrophosphorylase [carboxylating] OS=Homo sapiens OX=9606 GN=QPRT PE=1 SV=3	QPRT	30.845	13.5	0	1	1	1	0	0	0	0	0	0	0	1	0	1	1	1	0	1	0	1	1	1	0	1	0	1	1	1	0	0	0	0	0	0
Q15276	Rab GTPase-binding effector protein 1 OS=Homo sapiens OX=9606 GN=RABEP1 PE=1 SV=2	RABEP1	99.289	1.4	4	1	1	1	0	1	0	1	1	1	0	1	0	1	1	1	0	1	0	1	1	1	0	1	0	1	1	1	0	0	0	0	0	0
Q15287	RNA-binding protein with serine-rich domain 1 OS=Homo sapiens OX=9606 GN=RNPS1 PE=1 SV=1	RNPS1	34.208	25.6	19	6	6	6	4	0	9	2	1	3	6	2	5	5	5	5	6	2	5	5	5	5	6	2	5	5	5	5	5294300	868220	31427000	2268600	2158300	2808900	0.708658	0.116214	4.2066	0.303659	0.288895	0.375979
Q15293	Reticulocalbin-1 OS=Homo sapiens OX=9606 GN=RCN1 PE=1 SV=1	RCN1	38.89	29.3	9	6	6	6	2	3	0	2	2	0	4	4	0	4	4	4	4	4	0	4	4	4	4	4	0	4	4	4	2601600	2038700	0	1635400	1718500	1484000	1.37241	1.07547		0.862717	0.906554	0.782849
Q15311	RalA-binding protein 1 OS=Homo sapiens OX=9606 GN=RALBP1 PE=1 SV=3	RALBP1	76.063	3.2	2	2	2	2	0	0	0	0	0	2	0	0	0	0	2	2	0	0	0	0	2	2	0	0	0	0	2	2	0	0	0	0	572360	558260					1.01247	0.987529
Q15334	Lethal(2) giant larvae protein homolog 1 OS=Homo sapiens OX=9606 GN=LLGL1 PE=1 SV=3	LLGL1	115.42	8.6	5	6	6	6	1	2	0	1	1	0	3	5	0	5	5	5	3	5	0	5	5	5	3	5	0	5	5	5	2625500	3421500	0	2244700	1916300	1874600	1.08648	1.41588		0.928898	0.793	0.775744
Q15365	Poly(rC)-binding protein 1 OS=Homo sapiens OX=9606 GN=PCBP1 PE=1 SV=2	PCBP1	37.497	84.8	88	18	14	18	12	13	7	17	18	21	15	17	12	17	16	18	11	13	9	13	12	14	15	17	12	17	16	18	75249000	75964000	50282000	75390000	54271000	74146000	1.11397	1.12455	0.744363	1.11606	0.803416	1.09764
Q15366	Poly(rC)-binding protein 2 OS=Homo sapiens OX=9606 GN=PCBP2 PE=1 SV=1	PCBP2	38.58	58.9	68	17	12	13	12	12	7	12	13	12	16	17	13	16	17	17	11	12	9	11	12	12	12	13	10	12	13	13	109810000	95317000	67351000	97381000	63057000	98915000	1.23885	1.07534	0.759839	1.09863	0.711395	1.11594
Q15369	Elongin-C OS=Homo sapiens OX=9606 GN=ELOC PE=1 SV=1	ELOC	12.473	50	12	4	4	4	4	1	1	0	4	2	4	2	3	2	4	2	4	2	3	2	4	2	4	2	3	2	4	2	3988900	3328100	3195800	3480300	2670200	3357600	1.19542	0.997388	0.957739	1.043	0.800224	1.00623
Q15370	Elongin-B OS=Homo sapiens OX=9606 GN=ELOB PE=1 SV=1	ELOB	13.133	44.1	15	5	5	5	4	2	0	2	3	4	5	2	3	5	5	5	5	2	3	5	5	5	5	2	3	5	5	5	4873100	4250100	3239800	3996900	2967000	4628100	1.22056	1.06452	0.811472	1.0011	0.743143	1.1592
Q15382	GTP-binding protein Rheb OS=Homo sapiens OX=9606 GN=RHEB PE=1 SV=1	RHEB	20.497	27.7	15	5	5	5	3	1	1	4	2	4	4	4	2	5	5	5	4	4	2	5	5	5	4	4	2	5	5	5	4573600	6039600	4677100	4268700	3335500	4653400	0.996141	1.31544	1.01868	0.929733	0.72648	1.01352
Q15386	Ubiquitin-protein ligase E3C OS=Homo sapiens OX=9606 GN=UBE3C PE=1 SV=3	UBE3C	123.92	10.5	10	8	8	8	1	3	0	2	3	1	2	6	0	5	4	4	2	6	0	5	4	4	2	6	0	5	4	4	0	1315500	0	0	1381900	1652200		0.907325			0.953122	1.13955
Q15388	Mitochondrial import receptor subunit TOM20 homolog OS=Homo sapiens OX=9606 GN=TOMM20 PE=1 SV=1	TOMM20	16.298	27.6	4	3	3	3	1	0	0	1	1	1	1	2	2	2	3	3	1	2	2	2	3	3	1	2	2	2	3	3	0	0	0	0	2510100	3686500					0.810154	1.18985
Q15390	Mitochondrial fission regulator 1 OS=Homo sapiens OX=9606 GN=MTFR1 PE=1 SV=2	MTFR1	37	8.4	1	2	2	2	0	0	1	0	0	0	1	1	2	0	1	2	1	1	2	0	1	2	1	1	2	0	1	2	0	0	0	0	0	0
Q15392	Delta(24)-sterol reductase OS=Homo sapiens OX=9606 GN=DHCR24 PE=1 SV=2	DHCR24	60.101	7.4	13	4	4	4	2	2	0	3	3	3	2	3	1	3	4	3	2	3	1	3	4	3	2	3	1	3	4	3	0	1807100	0	1584100	1731200	1727100		1.05532		0.925089	1.01099	1.0086
Q15393	Splicing factor 3B subunit 3 OS=Homo sapiens OX=9606 GN=SF3B3 PE=1 SV=4	SF3B3	135.58	36.5	121	31	31	31	15	21	10	23	27	25	21	24	13	25	27	27	21	24	13	25	27	27	21	24	13	25	27	27	13808000	17342000	13277000	21003000	23828000	19521000	0.761618	0.956545	0.732329	1.15848	1.3143	1.07673
Q15397	Pumilio homolog 3 OS=Homo sapiens OX=9606 GN=PUM3 PE=1 SV=3	PUM3	73.584	1.9	1	1	1	1	1	0	0	0	0	0	1	1	0	1	0	1	1	1	0	1	0	1	1	1	0	1	0	1	0	0	0	0	0	0
Q15398	Disks large-associated protein 5 OS=Homo sapiens OX=9606 GN=DLGAP5 PE=1 SV=2	DLGAP5	95.114	21.9	35	13	13	13	2	6	0	11	8	8	8	11	1	10	11	11	8	11	1	10	11	11	8	11	1	10	11	11	1484100	2346100	0	2329800	2709800	2130800	0.674554	1.06635		1.05894	1.23166	0.968493
Q15404	Ras suppressor protein 1 OS=Homo sapiens OX=9606 GN=RSU1 PE=1 SV=3	RSU1	31.54	20.9	8	4	4	4	1	2	0	2	0	3	2	2	1	3	2	3	2	2	1	3	2	3	2	2	1	3	2	3	0	0	0	867620	754690	829750				1.0615	0.923334	1.01517
Q15417	Calponin-3 OS=Homo sapiens OX=9606 GN=CNN3 PE=1 SV=1	CNN3	36.413	69.3	104	17	16	17	18	21	10	19	16	20	15	14	10	16	14	15	14	13	9	15	13	14	15	14	10	16	14	15	35675000	33790000	22441000	25082000	19561000	24981000	1.32514	1.25512	0.833567	0.931666	0.726589	0.927914
Q15418	Ribosomal protein S6 kinase alpha-1 OS=Homo sapiens OX=9606 GN=RPS6KA1 PE=1 SV=2	RPS6KA1	82.722	9.5	12	5	3	5	2	1	0	3	3	3	3	5	1	5	4	5	1	3	0	3	2	3	3	5	1	5	4	5	1338700	1706800	0	1645000	1216300	1406800	0.915213	1.16687		1.12462	0.831533	0.96177
Q15424	Scaffold attachment factor B1 OS=Homo sapiens OX=9606 GN=SAFB PE=1 SV=4	SAFB	102.64	15.6	15	7	4	7	1	0	10	1	2	1	2	1	7	2	2	3	1	0	4	1	0	1	2	1	7	2	2	3	719350	0	12923000	721890	1231600	1330400	0.212496		3.81745	0.213246	0.363814	0.392999
Q15427	Splicing factor 3B subunit 4 OS=Homo sapiens OX=9606 GN=SF3B4 PE=1 SV=1	SF3B4	44.385	16.3	18	4	4	4	3	3	2	2	5	3	3	3	2	3	4	4	3	3	2	3	4	4	3	3	2	3	4	4	1953100	3480300	1719800	3076400	4513500	4107700	0.62165	1.10774	0.547393	0.979184	1.4366	1.30743
Q15428	Splicing factor 3A subunit 2 OS=Homo sapiens OX=9606 GN=SF3A2 PE=1 SV=2	SF3A2	49.255	6.7	4	3	3	3	0	0	0	1	1	2	1	2	0	3	3	3	1	2	0	3	3	3	1	2	0	3	3	3	0	2659200	0	2911200	4401300	5315800		0.695784		0.76172	1.15161	1.39089
Q15435	Protein phosphatase 1 regulatory subunit 7 OS=Homo sapiens OX=9606 GN=PPP1R7 PE=1 SV=1	PPP1R7	41.564	3.1	1	1	1	1	0	0	0	0	0	1	0	0	0	1	1	1	0	0	0	1	1	1	0	0	0	1	1	1	0	0	0	0	0	0
Q15436	Protein transport protein Sec23A OS=Homo sapiens OX=9606 GN=SEC23A PE=1 SV=2	SEC23A	86.16	7.2	9	4	4	4	2	3	0	1	2	1	2	4	0	3	3	3	2	4	0	3	3	3	2	4	0	3	3	3	719630	792310	0	771970	991470	831670	0.876091	0.964573		0.939811	1.20703	1.01249
Q15459	Splicing factor 3A subunit 1 OS=Homo sapiens OX=9606 GN=SF3A1 PE=1 SV=1	SF3A1	88.885	34	46	18	18	18	1	5	4	14	13	9	9	13	7	17	15	16	9	13	7	17	15	16	9	13	7	17	15	16	2883700	2547200	2666200	4068600	3649200	3969300	0.874546	0.772495	0.808585	1.23389	1.1067	1.20378
Q15464	SH2 domain-containing adapter protein B OS=Homo sapiens OX=9606 GN=SHB PE=1 SV=2	SHB	55.042	2.9	3	1	1	1	0	1	0	1	0	1	0	1	0	1	1	1	0	1	0	1	1	1	0	1	0	1	1	1	0	0	0	0	0	0
Q15542	Transcription initiation factor TFIID subunit 5 OS=Homo sapiens OX=9606 GN=TAF5 PE=1 SV=3	TAF5	86.829	1.4	2	1	1	1	0	1	0	1	0	0	0	1	0	1	1	1	0	1	0	1	1	1	0	1	0	1	1	1	0	0	0	0	0	0
Q15545	Transcription initiation factor TFIID subunit 7 OS=Homo sapiens OX=9606 GN=TAF7 PE=1 SV=1	TAF7	40.259	27.5	26	7	7	7	6	5	1	5	4	5	7	7	4	7	6	7	7	7	4	7	6	7	7	7	4	7	6	7	3400800	3366600	2080600	2634300	1151400	2500800	1.34823	1.33467	0.824844	1.04436	0.456467	0.99143
Q15554	Telomeric repeat-binding factor 2 OS=Homo sapiens OX=9606 GN=TERF2 PE=1 SV=3	TERF2	59.593	8.9	2	3	3	3	0	0	2	0	0	0	0	0	3	0	1	0	0	0	3	0	1	0	0	0	3	0	1	0	0	0	0	0	0	0
Q15555	Microtubule-associated protein RP/EB family member 2 OS=Homo sapiens OX=9606 GN=MAPRE2 PE=1 SV=1	MAPRE2	37.031	74.9	74	17	16	17	5	9	5	17	20	18	10	14	7	17	16	17	9	13	6	16	15	16	10	14	7	17	16	17	13148000	17426000	10037000	29392000	34847000	31186000	0.579905	0.768591	0.442692	1.29636	1.53696	1.37549
Q15631	Translin OS=Homo sapiens OX=9606 GN=TSN PE=1 SV=1	TSN	26.183	45.6	48	10	10	10	4	9	1	12	11	11	8	9	3	9	9	10	8	9	3	9	9	10	8	9	3	9	9	10	4384300	7767000	2365900	14409000	12724000	13585000	0.476251	0.843701	0.256999	1.5652	1.38216	1.47569
Q15633	RISC-loading complex subunit TARBP2 OS=Homo sapiens OX=9606 GN=TARBP2 PE=1 SV=3	TARBP2	39.039	15	10	4	4	4	1	2	0	2	2	3	3	3	2	3	3	3	3	3	2	3	3	3	3	3	2	3	3	3	1248100	2068700	1220300	1498700	1221600	1689100	0.837042	1.38738	0.818398	1.00511	0.81927	1.1328
Q15637	Splicing factor 1 OS=Homo sapiens OX=9606 GN=SF1 PE=1 SV=4	SF1	68.329	27.2	53	11	11	11	5	7	3	12	14	12	7	6	5	9	9	9	7	6	5	9	9	9	7	6	5	9	9	9	4666500	6547200	3344800	7436300	8879400	6792800	0.74333	1.04291	0.532795	1.18453	1.4144	1.08203
Q15642	Cdc42-interacting protein 4 OS=Homo sapiens OX=9606 GN=TRIP10 PE=1 SV=3	TRIP10	68.351	1.3	1	1	1	1	0	0	0	0	0	1	1	1	0	0	0	1	1	1	0	0	0	1	1	1	0	0	0	1	0	0	0	0	0	0
Q15645	Pachytene checkpoint protein 2 homolog OS=Homo sapiens OX=9606 GN=TRIP13 PE=1 SV=2	TRIP13	48.55	24.1	19	9	9	9	3	5	0	4	4	3	5	8	1	9	9	6	5	8	1	9	9	6	5	8	1	9	9	6	3348100	3483000	0	2739700	2701800	3015300	1.09502	1.13914		0.896035	0.88364	0.986172
Q15648	Mediator of RNA polymerase II transcription subunit 1 OS=Homo sapiens OX=9606 GN=MED1 PE=1 SV=4	MED1	168.48	5.9	9	6	6	6	0	1	0	3	4	1	1	2	0	4	5	3	1	2	0	4	5	3	1	2	0	4	5	3	0	396590	0	532720	852150	548150		0.680955		0.914694	1.46316	0.941188
Q15650	Activating signal cointegrator 1 OS=Homo sapiens OX=9606 GN=TRIP4 PE=1 SV=4	TRIP4	66.145	30.1	36	13	13	13	5	12	0	6	3	10	7	12	1	12	9	13	7	12	1	12	9	13	7	12	1	12	9	13	1198500	2807700	0	1856200	1409400	1687600	0.668851	1.5669		1.0359	0.786548	0.941804
Q15652	Probable JmjC domain-containing histone demethylation protein 2C OS=Homo sapiens OX=9606 GN=JMJD1C PE=1 SV=2	JMJD1C	284.52	1.1	4	2	2	2	0	0	0	1	2	1	0	2	0	2	2	1	0	2	0	2	2	1	0	2	0	2	2	1	0	790840	0	857980	1089600	0		0.866383		0.939936	1.19368
Q15654	Thyroid receptor-interacting protein 6 OS=Homo sapiens OX=9606 GN=TRIP6 PE=1 SV=3	TRIP6	50.287	63.4	43	15	15	15	6	14	2	7	4	10	10	13	5	14	7	13	10	13	5	14	7	13	10	13	5	14	7	13	11880000	18504000	5642900	9854200	5601400	9867000	1.16187	1.8097	0.551877	0.963744	0.547819	0.964996
Q15691	Microtubule-associated protein RP/EB family member 1 OS=Homo sapiens OX=9606 GN=MAPRE1 PE=1 SV=3	MAPRE1	29.999	79.1	57	15	13	15	6	13	6	9	14	9	11	14	9	14	15	15	10	12	7	12	13	13	11	14	9	14	15	15	8299700	12348000	5011900	12337000	17169000	13795000	0.722125	1.07435	0.436066	1.0734	1.49381	1.20025
Q15717	ELAV-like protein 1 OS=Homo sapiens OX=9606 GN=ELAVL1 PE=1 SV=2	ELAVL1	36.091	40.8	29	10	10	10	4	8	3	4	5	5	8	9	6	9	10	9	8	9	6	9	10	9	8	9	6	9	10	9	5515300	5451600	6722900	4897400	5285800	4712500	1.01554	1.00381	1.23789	0.901763	0.97328	0.867717
Q15723	ETS-related transcription factor Elf-2 OS=Homo sapiens OX=9606 GN=ELF2 PE=1 SV=2	ELF2	63.966	9.3	6	3	3	3	0	0	0	3	2	1	0	1	0	3	3	2	0	1	0	3	3	2	0	1	0	3	3	2	0	0	0	882530	1414200	911000				0.825378	1.32262	0.852004
Q15738	Sterol-4-alpha-carboxylate 3-dehydrogenase, decarboxylating OS=Homo sapiens OX=9606 GN=NSDHL PE=1 SV=2	NSDHL	41.9	21.2	14	6	6	6	2	4	0	2	2	4	5	5	0	4	4	6	5	5	0	4	4	6	5	5	0	4	4	6	1169700	1800200	0	1140000	1525200	1186900	0.8573	1.31941		0.835532	1.11785	0.869906
[truncated: 1,713 more rows]

## Sheet: 2.G3BP1_Poly(I C) vs G3BP1
Gene name	G3BP1_WT_Poly(I:C) / G3BP1_WT
MRPL14	0.00619913
[truncated: 926 more rows]

## Sheet: 3.SG proteins
Gene Name (Marmor-Kollet et al., 2020)
[truncated: 837 more rows]

[truncated: 4 more sheets: 4.SG core proteins, 5. 25_WT_Poly(IC) Vs 25_WT, 6. 25_WT Vs 25 ΔPTFG, 7. Antiviral proteins]
