# Supplementary material for: TRIM25 predominately associates with anti-viral stress granules
Source: Nat Commun. 2024 May 15;15:4127. doi: 10.1038/s41467-024-48596-4 (PMC11096359; doi:10.1038/s41467-024-48596-4)
Supplement: Supplementary file 6 — Source Data [file 41467_2024_48596_MOESM6_ESM.zip]

Archive with 2 entries (2 files):
- Source data-mian figures.xlsx
- Source data-Supplementary.xlsx
