# Supplementary material for: TRIM25 predominately associates with anti-viral stress granules
Source: Nat Commun. 2024 May 15;15:4127. doi: 10.1038/s41467-024-48596-4 (PMC11096359; doi:10.1038/s41467-024-48596-4)
Supplement: Supplementary file 6 — Source Data [file 41467_2024_48596_MOESM6_ESM.zip › Source data-mian figures.xlsx]

## Sheet: Fig1
	Fig.1c																															Fig.1d										Fig.1e
	Control			Poly(I:C)			SeV			Na2AsO3			Thy			Puro			MG132			CCCP			Heat shock			Osmotic Stress				Poly(I:C)	SeV	AS	Thy	Puro	MG132	CCCP	HeatShock	Ostimic Stress		Control				RLBs
	Line distance	TRIM25	G3BP1	Line distance	TRIM25	G3BP1	Line distance	G3BP1	TRIM25	Line distance	G3BP1	TRIM25	Line distance	TRIM25	G3BP1	Line distance	TRIM25	G3BP1	Line distance	TRIM25	G3BP1	Line distance	TRIM25	G3BP1	Line distance	TRIM25	G3BP1	Line distance	TRIM25	G3BP1		3.59011	3.95832	4.92244	4.53234	4.67756	4.73934	4.88832	4.51877	4.61832
	0	351.62	149	0	0	73	0	0	1989	0	0	351	0	0	0	0	0	0	0	0	0	0	0	0	0	354.21	124.26	0	108.42	108.42		3.52989	3.73675	4.86967	3.66755	4.65061	4.59668	4.65784	4.45124	4.43138		Line distance	TRIM25	G3BP1		Line distance	TRIM25	G3BP1
	0.07	651.62	154.99	0.23	0	148	0.21	0	1069	0.21	0	691	0.24	1492	0	0.21	0	0	0.25	0	0	0.24	0	0	0.08	354.21	124.26	0.06	108.42	108.42		3.21935	3.70373	4.6497	3.33333	4.49056	4.54677	4.61237	4.44231	4.04983		0	1230	525		0	717	142
	0.14	1378.73	155.19	0.47	0	1003	0.42	0	459	0.42	161	1244	0.49	4095	91	0.42	0	0	0.5	0	0	0.49	0	281	0.16	354.21	124.26	0.13	108.42	108.42		3.16881	3.6889	4.62873	3.31525	4.33962	4.47718	4.40982	4.18018	3.73027		0.22	1927	750		0.25	272	303
	0.22	2072.62	155.61	0.7	2107	2501	0.63	0	671	0.64	4095	2429	0.73	226	2998	0.62	0	0	0.75	0	0	0.73	1169	1050	0.24	354.21	124.26	0.19	108.42	108.42		2.94232	3.44902	4.48533	3.28926	4.06648	4.46431	4.37972	3.95949	3.72187		0.45	1676	1155		0.49	1351	758
	0.29	2889.89	150.04	0.93	4095	4095	0.84	4095	4095	0.85	4095	1843	0.97	0	4095	0.83	0	0	1	0	1369	0.98	4095	2023	0.32	354.21	124.26	0.26	108.42	108.42		2.63079	3.33388	4.35009	3.09173	4.05008	4.39386	4.24619	3.84954	3.46389		0.67	2334	1389		0.74	3338	1947
	0.36	3323.39	147.56	1.17	4095	4095	1.05	4095	4095	1.06	3319	2315	1.21	0	4095	1.04	0	0	1.26	0	4095	1.22	4095	1390	0.39	448.1	125.29	0.32	109.6	108.42		2.46875	2.68816	4.33389	2.68179	3.53933	4.31719	4.11162	3.83221	3.38995		0.9	1736	811		0.99	1353	2191
	0.43	3386.11	147.56	1.4	4095	4095	1.26	4095	4095	1.27	698	4095	1.46	0	4095	1.25	4095	920	1.51	0	4095	1.47	0	1830	0.47	551.83	145.26	0.39	111.77	125.75		2.46584	2.63409	4.32457	2.60533	3.10999	4.28218	3.98746	3.73516	3.35652		1.12	808	678		1.23	1750	840
	0.5	3394.98	149.83	1.63	4095	4095	1.47	4095	4095	1.49	328	4095	1.7	0	4095	1.45	4095	2231	1.76	1778	3208	1.71	0	2311	0.55	672.98	164.35	0.45	114.05	157.85		2.12646	2.32528	4.17398	2.45158	2.92728	4.13785	3.95078	3.55906	3.22126		1.35	898	525		1.48	312	291
	0.58	3395.81	157.88	1.87	4095	4095	1.68	4095	4095	1.7	115	4095	1.94	0	4095	1.66	4095	2610	2.01	4095	1966	1.95	0	4095	0.63	818.09	192.64	0.52	115.46	255.23		1.98476	1.5939	4.16242	2.31923	2.59708	4.05419	3.92133	3.53242	3.1888		1.57	1156	606		1.72	245	116
	0.65	3529.31	162.83	2.1	4095	4095	1.89	4095	4095	1.91	44	4095	2.19	1220	4095	1.87	4095	2702	2.26	4095	490	2.2	0	4095	0.71	957.43	210.36	0.58	115.52	513.76		1.95966	1.48508	4.07702	2.30795	2.4667	4.03606	3.70123	3.53104	3.09175		1.79	467	1033		1.97	807	99
	0.72	3453.79	175	2.33	4095	4095	2.09	4095	4095	2.12	0	4095	2.43	4095	2284	2.08	922	3863	2.51	4095	1106	2.44	0	2440	0.79	1068.98	223.65	0.65	117.07	868.94		1.88423	1.46154	3.87339	2.27662	2.14588	4.00144	3.37866	3.40302	3.0703		2.02	1774	839		2.22	907	273
	0.79	3178.54	180.57	2.57	4095	4095	2.3	4095	4095	2.34	0	4095	2.67	4095	3690	2.28	0	4095	2.76	4095	779	2.69	3504	1570	0.87	1119.65	240.64	0.71	121.31	1124.44		1.71796	1.41246	3.86864	2.15696	2.12089	3.91882	3.3154	3.21312	3.05778		2.24	1745	858		2.46	587	207
	0.86	2255.84	179.54	2.8	4095	4095	2.51	4095	4095	2.55	0	3361	2.91	4095	1934	2.49	0	4095	3.01	3116	4095	2.93	4095	2047	0.95	1134.53	253.15	0.78	131.63	1408.54		1.592	1.34971	3.8184	2.05305	2.08703	3.89256	3.15735	3.19677	2.91195		2.47	1075	726		2.71	603	166
	0.94	1524.81	176.86	3.03	4095	4095	2.72	4095	4095	2.76	0	1412	3.16	4095	602	2.7	0	4095	3.26	0	4095	3.18	4095	3032	1.02	1137.37	259.74	0.84	141.75	1648.97		1.52683	1.27602	3.71024	2.04396	1.97854	3.8205	3.1482	3.10702	2.88413		2.69	1009	888		2.96	683	219
	1.01	719.71	164.89	3.27	4095	4095	2.93	4095	4095	2.97	0	983	3.4	0	0	2.91	0	4095	3.51	0	4095	3.42	3565	1007	1.1	1133.41	263.56	0.91	145.89	1745.34		1.29238	1.12105	3.70195	1.97914	1.76334	3.75573	2.92301	3.10332	2.81892		2.91	880	651		3.2	591	112
	1.08	421.57	155.19	3.5	4095	4095	3.14	4095	4095	3.19	0	821	3.64	0	0	3.12	0	4095	3.77	0	4095	3.66	0	140	1.18	1159.45	268.68	0.97	154.27	1825.84		1.08741	1.01804	3.69079	1.85763	1.68626	3.70941	2.91159	3.02713	2.77285		3.14	1459	1046		3.45	395	225
	1.15	297.77	145.7	3.73	4095	4095	3.35	2419	1963	3.4	0	1824	3.88	0	0	3.32	0	3546	4.02	0	4095	3.91	0	20	1.26	1221.36	258.97	1.04	186.47	1784.52		0.993653	0.959776	3.66448	1.83203	1.65972	3.59175	2.89274	3.00191	2.71633		3.36	2415	999		3.69	1109	260
	1.22	274.45	141.58	3.96	4095	4095	3.56	0	755	3.61	327	1545	4.13	0	0	3.53	0	4095	4.27	0	0				1.34	1278.04	240.75	1.1	278.27	1645.25		0.972727	0.936956	3.6594	1.75922	1.34185	3.51858	2.74583	2.93903	2.63612		3.59	1366	1088		3.94	1472	131
	1.29	261.66	139.93	4.2	3933	3890	3.77	0	468	3.82	4095	2354	4.37	0	0	3.74	0	4095	4.52	0	0				1.42	1271.64	238.95	1.17	475.4	1486.93		0.896468	0.908713	3.58143	1.73557	1.29682	3.32068	2.71203	2.92334	2.44468		3.81	1338	876		4.19	1141	166
	1.37	263.31	145.08	4.43	4095	4095	3.98	0	351	4.04	4095	2315				3.95	20	4095	4.77	0	0				1.5	1211.03	241.76	1.23	803.7	1186.73		0.738634	0.853873	3.51625	1.63252	1.28043	3.26372	2.70596	2.87731	2.43996		4.04	1040	1035		4.43	480	247
	1.44	295.29	146.94	4.66	4095	4095	4.19	0	217	4.25	4074	2261				4.15	4095	3411							1.58	1080.94	256.64	1.3	1173.35	946.76		0.720684	0.8459	3.50965	1.5751	1.27019	3.18878	2.70336	2.82987	2.31293		4.26	2107	1631		4.68	490	258
	1.51	499.15	147.77	4.9	4095	4095				4.46	640	1401				4.36	4095	2500							1.65	885.33	276.74	1.36	1487.11	673.26		0.692598	0.835726	3.42001	1.5458	1.22771	3.07633	2.63084	2.76134	2.25584		4.48	1556	1216		4.93	1197	280
	1.58	466.75	145.7	5.13	4095	4095				4.67	4	1106				4.57	4095	2360							1.73	675.03	325.52	1.43	1650.61	416.72		0.686884	0.832446	3.33555	1.37674	1.20373	3.06911	2.61485	2.70446	2.22607		4.71	2051	952		5.17	1822	262
	1.65	664	151.07	5.36	4095	4095										4.78	4095	1059							1.81	486.57	438.96	1.49	1613.19	258.83		0.651631	0.805894	3.30107	1.37269	1.16997	3.00351	2.52953	2.7042	2.19704		4.93	1761	894		5.42	2667	361
	1.73	686.49	163.86	5.6	4095	4095										4.98	0	0							1.89	350.01	567.86	1.56	1382.12	154.46		0.592871	0.740904	3.21304	1.32789	1.15782	2.74219	2.38555	2.68908	2.17025		5.16	1367	828		5.66	3020	1556
	1.8	1172.4	169.84	5.83	4095	3106										5.19	0	0							1.97	261.68	679.54	1.62	1034.55	86.93		0.56148	0.730275	3.19105	1.31233	1.0834	2.70633	2.36431	2.67334	2.158		5.38	894	1083		5.91	2967	1956
	1.87	1769.93	173.97	6.06	332	1172										5.4	0	0							2.05	202.37	758.84	1.69	682.86	56.37		0.548293	0.727052	3.1695	1.3104	1.07408	2.70031	2.29626	2.65938	2.11592		5.6	1156	936		6.16	1327	350
	1.94	2293.6	172.32	6.3	0	587										5.61	0	0							2.13	189.23	875.32	1.75	421.92	76.49		0.544235	0.717125	3.13107	1.28388	0.9792	2.64391	2.17385	2.50537	2.10834		5.83	2063	714		6.4	380	201
	2.01	2572.76	164.48	6.53	0	351										5.82	0	0							2.21	184.31	1027.47	1.82	244.06	89.73		0.413901	0.699539	3.0888	1.26605	0.975583	2.43825	2.00195	2.43952	2.1026		6.05	1245	833		6.65	1083	351
	2.09	2786.52	164.69	6.76	0	322																			2.28	180.94	1148.42	1.88	152.54	63.65		0.332773	0.615009	3.07735	1.25007	0.971151	2.36787	1.8679	2.3936	2.09669		6.28	1426	628		6.9	1597	318
	2.16	2371.18	165.3																						2.36	180.2	1207.84	1.95	118.7	58.42		0.296849	0.592274	3.07576	1.24581	0.962737	2.33548	1.80656	2.32467	2.07492		6.5	2262	879		6.76	0	322
	2.23	2118.63	170.46																						2.44	182.8	1279.42	2.01	112.67	55.82		0.285114	0.592197	3.03601	1.14199	0.961789	2.26105	1.53356	2.2847	2.05638
	2.3	1040.76	165.1																						2.52	182.71	1308.54	2.08	114.9	50.78		0.281473	0.576095	3.03482	1.13485	0.933054	2.18766	1.48647	2.25798	2.03761
	2.37	712.7	165.51																						2.6	181.54	1316.84	2.14	118.13	68.41		0.275115	0.569671	2.97161	1.11812	0.930617	2.13634	1.32309	2.25785	2.01589
	2.45	327.27	152.1																						2.68	183.99	1258.93	2.21	119.85	125.73		0.272879	0.468297	2.95738	1.10504	0.923792	2.04312	1.2173	2.22042	1.98651
	2.52	336.76	146.74																						2.76	186.01	1157.58	2.27	126.55	305.61		0.258966	0.456719	2.94039	1.05428	0.879255	1.90328	1.19498	2.21238	1.95207
	2.59	363.38	139.93																						2.84	188.15	987.02	2.34	138.65	445.82		0.241796	0.453218	2.93462	1.02098	0.854006	1.89852	1.15016	2.20659	1.93728
	2.66	370.19	143.43																						2.92	190.19	796.45	2.4	154.22	696.26		0.236516	0.451527	2.91516	1.01895	0.839322	1.85858	1.09999	2.20053	1.91897
	2.73	392.68	144.67																						2.99	190.85	675.36	2.47	166.42	1053.46		0.235344	0.413105	2.89011	1.01322	0.775149	1.85037	1.05989	2.1786	1.89874
	2.81	536.7	146.32																						3.07	186.84	458.63	2.53	168.32	1274.27		0.229763	0.407907	2.85353	0.949441	0.758977	1.8111	1.03334	2.13918	1.87728
	2.88	1343.86	145.91																						3.15	180.62	378.26	2.6	178.95	1448.73		0.219595	0.38867	2.83739	0.903117	0.74927	1.80693	0.99923	2.13564	1.85905
	2.95	1915.19	144.26																						3.23	174.38	274.96	2.66	237.67	1468.52		0.204476	0.387003	2.81176	0.872604	0.748543	1.75662	0.990553	2.13391	1.84413
	3.02	2911.14	141.99																						3.31	169.92	226.8	2.73	394.63	1437.83		0.185078	0.383308	2.76837	0.831105	0.743062	1.75591	0.983999	2.12481	1.75138
	3.09	3135.63	139.31																						3.39	167.15	197.65	2.79	682.74	1237.41		0.179339	0.37824	2.74859	0.791552	0.738188	1.75403	0.938467	2.11159	1.73195
	3.16	3401.38	140.34																						3.47	166.5	179.65	2.86	1084.8	1055.86		0.172466	0.372802	2.71792	0.788305	0.71664	1.63765	0.91166	2.08416	1.72805
	3.24	3337.01	141.58																						3.55	165.55	164.36	2.92	1538.61	845.84		0.168222	0.370477	2.69614	0.776963	0.695334	1.62251	0.851021	2.06677	1.72785
	3.31	3339.89	150.66																						3.62	161.41	158.74	2.99	1962.37	648.73		0.165945	0.36715	2.63751	0.769513	0.689722	1.62247	0.838505	2.06585	1.69939
	3.38	3011.62	155.61																						3.7	161.41	158.74	3.05	2275.47	606.53		0.160266	0.361448	2.63454	0.739565	0.684359	1.60211	0.768979	2.04962	1.69393
	3.45	2458.87	166.13																						3.78	161.41	158.74	3.12	2441.21	696.72		0.157564	0.355564	2.63424	0.736097	0.681036	1.59869	0.756628	2.02104	1.69356
	3.52	1776.12	165.1																						3.86	161.41	158.74	3.18	2436.66	914.63		0.152803	0.344607	2.62741	0.72478	0.67863	1.56304	0.74066	2.01809	1.68307
	3.6	1568.76	166.75																						3.94	161.41	158.74	3.25	2261.43	1134.63		0.146416	0.333217	2.59307	0.671134	0.678217	1.53913	0.724626	2.00176	1.6518
	3.67	2116.36	161.8																									3.31	1944.59	1363.8		0.143469	0.331827	2.54739	0.670033	0.665206	1.52703	0.708404	1.99631	1.63355
	3.74	2749.79	161.59																									3.38	1534.71	1447.31		0.138636	0.31147	2.52368	0.653133	0.654312	1.52099	0.702804	1.98049	1.60214
	3.81	3087.97	155.61																									3.44	1094.27	1350.12		0.137935	0.294474	2.52342	0.651317	0.622195	1.51643	0.701931	1.97052	1.58093
	3.88	3274.49	155.4																									3.51	694.19	1096.24		0.137057	0.280026	2.48918	0.613979	0.621412	1.44679	0.656426	1.89917	1.52308
	3.96	3365.69	152.93																									3.57	393.04	737.31		0.136165	0.272031	2.47046	0.613908	0.617526	1.4438	0.65243	1.85673	1.51407
	4.03	3326.48	157.05																									3.64	219.24	417.62		0.134646	0.269283	2.46891	0.592212	0.617471	1.40734	0.646772	1.85539	1.50098
	4.1	3175.45	156.64																									3.7	146.48	79.25		0.128544	0.267568	2.4652	0.555869	0.588091	1.39406	0.644543	1.8387	1.45361
	4.17	2312.99	159.53																									3.77	126.32	84.73		0.126244	0.260618	2.45099	0.555837	0.58605	1.36036	0.644166	1.82837	1.43239
	4.24	1760.85	158.91																									3.83	123.82	52.41		0.126179	0.256758	2.42895	0.553026	0.583141	1.35224	0.638403	1.82791	1.43004
	4.32	822.05	157.46																									3.9	124.27	75.63		0.124482	0.255835	2.42706	0.545643	0.575221	1.35173	0.633136	1.78911	1.42843
	4.39	491.1	156.02																									3.96	123.17	128.74		0.123788	0.248795	2.39523	0.536262	0.574866	1.34291	0.575009	1.78759	1.37982
																												4.03	120.09	172.05		0.119136	0.245083	2.39141	0.530529	0.571628	1.3323	0.552293	1.77019	1.37689
																												4.09	119.32	197.43		0.115041	0.243942	2.37457	0.50249	0.556746	1.30353	0.526309	1.76957	1.36377
																												4.16	118.49	208.96		0.113921	0.242986	2.37455	0.496195	0.540389	1.26447	0.51868	1.75236	1.36199
																												4.22	116.56	182.07		0.111176	0.242947	2.36291	0.488089	0.525749	1.2389	0.501461	1.73293	1.36053
																												4.29	113.24	135.64		0.107157	0.239141	2.35843	0.48141	0.520271	1.17344	0.479892	1.72133	1.35599
																																0.10469	0.231165	2.35336	0.456711	0.498915	1.16525	0.47848	1.71976	1.34429
																																0.104546	0.224866	2.32987	0.440341	0.496542	1.15719	0.473243	1.70624	1.32358
																																0.104181	0.220781	2.31831	0.428374	0.482153	1.14954	0.460876	1.67006	1.3133
																																0.101782	0.216869	2.30463	0.39982	0.470226	1.11096	0.455526	1.63607	1.31316
																																0.100393	0.21466	2.24449	0.38063	0.457692	1.10967	0.440305	1.62515	1.30337
																																0.0988761	0.20709	2.23689	0.374071	0.452076	1.10962	0.4161	1.6037	1.30101
																																0.0981957	0.20235	2.23537	0.366676	0.445563	1.07351	0.357354	1.59145	1.29073
																																0.096624	0.197189	2.22231	0.365299	0.438799	1.05931	0.352179	1.58132	1.27127
																																0.0958207	0.197031	2.21086	0.356193	0.432963	1.05036	0.347384	1.5707	1.25888
																																0.0936518	0.195258	2.20733	0.35296	0.431738	1.04067	0.172889	1.56808	1.23411
																																0.0926721	0.189646	2.19282	0.323892	0.405249	1.025	0.169168	1.55157	1.22639
																																0.0923392	0.18721	2.14008	0.322857	0.401838	1.01898	0.144143	1.55024	1.21088
																																0.0916758	0.177973	2.0957	0.310171	0.39659	1.00368	0.103283	1.54609	1.18304
																																0.0912012	0.172079	2.07312	0.288369	0.392094	1.00146	0.100442	1.5225	1.1811
																																0.0905469	0.17181	2.04116	0.278969	0.385917	0.982428	0.0953284	1.51642	1.17268
																																0.0897043	0.170295	2.02959	0.2783	0.379176	0.981612	0.0881449	1.47065	1.15317
																																0.0873125	0.170255	2.02588	0.274974	0.374598	0.951147	0.0815962	1.46925	1.14339
																																0.087221	0.165001	2.01435	0.255295	0.373499	0.943607	0.0631237	1.46617	1.13936
																																0.0868342	0.163448	1.91598	0.238327	0.3194	0.927497	0.0594817	1.45943	1.13465
																																0.0865184	0.162482	1.9145	0.203949	0.318494	0.87318	0.0503911	1.4579	1.12949
																																0.0862474	0.160402	1.88019	0.202071	0.306194	0.870286	0.0431968	1.45681	1.12477
																																0.0861073	0.158704	1.87476	0.190346	0.293041	0.859677	0.0378988	1.43421	1.10914
																																0.0856005	0.156352	1.86798	0.172226	0.286267	0.838662	0.0355288	1.42799	1.09521
																																0.084252	0.154838	1.86112	0.153341	0.279726	0.823472	0.0270696	1.42668	1.08189
																																0.0839487	0.150552	1.8543	0.143011	0.255143	0.78358	0.017021	1.42216	1.08166
																																0.0838106	0.149331	1.85367	0.126889	0.251347	0.776342	0.00572419	1.40206	1.08124
																																0.082972	0.149026	1.8369	0.122343	0.237358	0.748562		1.37792	1.07773
																																0.0826967	0.144546	1.83307	0.120102	0.23038	0.709413		1.37099	1.07504
																																0.0811499	0.143098	1.80619	0.114663	0.218916	0.700851		1.36001	1.07503
																																0.080859	0.141012	1.7646	0.100483	0.2183	0.687308		1.35761	1.07222
																																0.0800064	0.140454	1.75985	0.0848778	0.204788	0.67955		1.33146	1.06522
																																0.0789795	0.140017	1.7476	0.083806	0.20029	0.663843		1.30488	1.02961
																																0.0788346	0.139769	1.74393	0.081682	0.178516	0.659935		1.29633	1.0219
																																0.0785089	0.138952	1.74095	0.0816051	0.169682	0.657533		1.29321	1.01813
																																0.0772702	0.134351	1.73996	0.0741174	0.157102	0.643914		1.29048	0.964096
																																0.0772615	0.132897	1.71203	0.0726237	0.152716	0.641227		1.28176	0.960332
																																0.0757994	0.132362	1.71104	0.0643188	0.0840907	0.626189		1.28093	0.956881
																																0.0753855	0.130511	1.70593	0.0629027	0.0840748	0.619928		1.27428	0.953313
																																0.072461	0.130023	1.69606	0.060658	0.0744016	0.592383		1.26523	0.953066
																																0.0722359	0.126271	1.69268	0.0590883	0.0695909	0.565838		1.26478	0.952797
																																0.0720198	0.124491	1.69133	0.0526484	0.0578836	0.545973		1.25863	0.950469
																																0.0714213	0.123448	1.68718	0.0494677	0.0474186	0.542663		1.24556	0.939582
																																0.0713282	0.120745	1.66654	0.0488791	0.0343875	0.532986		1.23571	0.927993
																																0.0708062	0.117256	1.65102	0.0486252	0.0305902	0.510933		1.18403	0.921237
																																0.0695232	0.116176	1.65006	0.041421	0.0256635	0.503282		1.17301	0.91721
																																0.0690249	0.115998	1.63993	0.0383607	0.0239702	0.469342		1.15799	0.916401
																																0.0679989	0.113622	1.63868	0.0352633		0.410985		1.15401	0.910421
																																0.0678474	0.109972	1.63318	0.0344002		0.405053		1.14599	0.901435
																																0.0676819	0.107184	1.63167	0.0265418		0.402432		1.13302	0.899111
																																0.067602	0.102175	1.63077	0.0251824		0.401844		1.12803	0.890917
																																0.0670659	0.102001	1.62279	0.0243273		0.393665		1.11403	0.884355
																																0.066476	0.100291	1.61909	0.00944272		0.389384		1.09996	0.876215
																																0.066404	0.0985925	1.61713			0.366084		1.0968	0.871264
																																0.0654928	0.0978078	1.57155			0.338744		1.09572	0.865467
																																0.064583	0.0959558	1.54171			0.26203		1.09063	0.855096
																																0.0644693	0.0929144	1.52872			0.255748		1.08226	0.837872
																																0.0638451	0.0927451	1.52532			0.249055		1.07275	0.836541
																																0.0637496	0.0887815	1.52459			0.240169		1.05661	0.835942
																																0.0633743	0.0887029	1.52108			0.19781		1.04864	0.834319
																																0.0628035	0.0871506	1.51784			0.188736		1.04852	0.822764
																																0.0626259	0.0860563	1.51516			0.175981		1.03903	0.813303
																																0.0621617	0.0846874	1.50982			0.174733		0.99248	0.811951
																																0.0619768	0.0827496	1.50143			0.159856		0.979986	0.802622
																																0.0618973	0.0814919	1.49006			0.140403		0.965771	0.794535
																																0.0615614	0.0806689	1.44522			0.138587		0.964445	0.784723
																																0.0615204	0.0784759	1.44397			0.0886644		0.9557	0.782916
																																0.0605281	0.0781392	1.43738			0.0691686		0.950617	0.781209
																																0.0589594	0.0766889	1.4234			0.0559846		0.950524	0.765771
																																0.0582187	0.0756337	1.42247					0.944903	0.759507
																																0.0579472	0.0725534	1.40484					0.93289	0.757957
																																0.0576899	0.0714401	1.40411					0.916945	0.749241
																																0.0566428	0.0712803	1.3773					0.915604	0.748114
																																0.0561554	0.0688288	1.37518					0.90338	0.747162
																																0.0551557	0.0685479	1.3748					0.895536	0.745214
																																0.054571	0.0682579	1.36945					0.893459	0.743084
																																0.0543371	0.0679338	1.36784					0.892028	0.741996
																																0.0543146	0.0663449	1.32851					0.888472	0.741573
																																0.0532192	0.0658264	1.32396					0.886227	0.739421
																																0.053041	0.064826	1.32072					0.869168	0.734647
																																0.0525937	0.0646003	1.31266					0.86049	0.721817
																																0.0523489	0.0643376	1.29389					0.853114	0.71595
																																0.0521485	0.0634902	1.27596					0.850744	0.711915
																																0.051653	0.0629593	1.26484					0.844881	0.70703
																																0.0504994	0.0620984	1.25239					0.838603	0.69991
																																0.0504183	0.0615273	1.24443					0.804266	0.691449
																																0.0498502	0.061189	1.20452					0.789958	0.68744
																																0.0494241	0.0589663	1.19316					0.789288	0.681423
																																0.0494004	0.0587553	1.19132					0.78519	0.67283
																																0.0487045	0.0577574	1.18496					0.784946	0.669653
																																0.0486071	0.0576758	1.17409					0.783519	0.666506
																																0.0480377	0.0572671	1.15869					0.771877	0.663593
																																0.0478365	0.0564197	1.15813					0.766583	0.661384
																																0.0477873	0.0555283	1.1533					0.748703	0.655962
																																0.0462905	0.0533899	1.14953					0.739026	0.653722
																																0.0458474	0.0525439	1.13707					0.728998	0.648286
																																0.0414031	0.0519478	1.13538					0.69728	0.643683
																																0.0404681	0.0517615	1.13433					0.692598	0.632251
																																0.0403281	0.0500806	1.13405					0.66862	0.629567
																																0.0399599	0.0493534	1.12392					0.665911	0.624734
																																0.0383694	0.049206	1.1133					0.66328	0.6182
																																0.0380941	0.0486154	1.11289					0.66193	0.614956
																																0.0367877	0.0474524	1.10138					0.658956	0.611064
																																0.036663	0.0450854	1.09847					0.645235	0.608839
																																0.0364607	0.0445313	1.09791					0.643486	0.606982
																																0.0361248	0.0443019	1.09541					0.597609	0.604969
																																0.0352148	0.043355	1.09211					0.593886	0.600197
																																0.034794	0.0401459	1.08873					0.583913	0.600042
																																0.0346628	0.0388898	1.07413					0.578372	0.594503
																																0.0326356	0.0387998	1.06786					0.568712	0.594035
																																0.0319762	0.0368412	1.03243					0.536802	0.590205
																																0.0317304	0.0332323	1.02356					0.525256	0.579655
																																0.0310948	0.0324861	1.01036					0.5215	0.578681
																																0.0307908	0.0323644	1.00437					0.50727	0.570869
																																0.0305447	0.0323109	0.995394					0.486045	0.567189
																																0.0303853	0.0322583	0.961947					0.480274	0.56652
																																0.0303794	0.0319301	0.957254					0.477171	0.565218
																																0.0301022	0.0314602	0.956578					0.458176	0.562828
																																0.029298	0.0310742	0.954216					0.452588	0.55957
																																0.0265172	0.0301867	0.944328					0.443405	0.559379
																																0.0260597	0.0301578	0.942796					0.443102	0.557022
																																0.0259719	0.030023	0.929009					0.438225	0.554208
																																0.0252427	0.0299038	0.924829					0.417178	0.553807
																																0.0252325	0.0292855	0.9147					0.398278	0.551637
																																0.024432	0.0290661	0.907677					0.392748	0.551567
																																0.0240785	0.0282194	0.888573					0.390169	0.54203
																																0.0229021	0.0192008	0.887941					0.390071	0.538834
																																0.0223589	0.0143977	0.886753					0.386784	0.537858
																																0.021607	0.0140796	0.873069					0.379708	0.537621
																																0.0212575	0.013186	0.860443					0.36788	0.532662
																																0.0205936		0.849982					0.360984	0.52015
																																0.0190599		0.843435					0.332837	0.517142
																																0.0175995		0.842127					0.290465	0.514213
																																0.0172903		0.830505					0.287009	0.513405
																																0.015894		0.814495					0.270197	0.508889
																																0.0136387		0.81235					0.234612	0.505552
																																0.00514257		0.804497					0.232576	0.505345
																																0.00363893		0.802329					0.220117	0.50272
																																		0.79621					0.213457	0.502683
																																		0.791907					0.210259	0.497751
																																		0.790106					0.206764	0.497701
																																		0.7899					0.191909	0.495282
																																		0.784914					0.174698	0.494516
																																		0.782696					0.144619	0.493265
																																		0.779322					0.143906	0.492289
																																		0.768605					0.135795	0.491835
																																		0.76714					0.135767	0.487572
																																		0.763988					0.132446	0.485461
																																		0.743341					0.129639	0.483652
																																		0.733776					0.128878	0.480498
																																		0.720785					0.125636	0.478435
																																		0.718486					0.106457	0.473444
																																		0.71073					0.0948071	0.471673
																																		0.705966					0.087401	0.470065
																																		0.702209					0.0644102	0.46377
																																		0.68507					0.0574146	0.463449
																																		0.683156					0.0468553	0.461296
																																		0.682911					0.0459633	0.46098
																																		0.678243					0.0325174	0.459852
																																		0.674345					0.0156896	0.459538
																																		0.672381						0.447997
																																		0.639124						0.446949
																																		0.637171						0.446919
																																		0.634213						0.442083
																																		0.624363						0.441402
																																		0.623301						0.438225
																																		0.619595						0.438091
																																		0.617429						0.427783
																																		0.617363						0.427172
																																		0.617						0.427133
																																		0.61437						0.422971
																																		0.612207						0.422004
																																		0.599237						0.419841
																																		0.591666						0.414786
																																		0.5889						0.4098
																																		0.582964						0.4097
																																		0.580386						0.395175
																																		0.574298						0.394903
																																		0.57087						0.394245
																																		0.552693						0.388751
																																		0.549542						0.388314
																																		0.547363						0.387846
																																		0.542602						0.387669
																																		0.538683						0.386834
																																		0.535292						0.385944
																																		0.533958						0.38316
																																		0.515609						0.381573
																																		0.511737						0.378657
																																		0.507298						0.370444
																																		0.505573						0.367618
																																		0.496426						0.367367
																																		0.468881						0.362379
																																		0.467551						0.360799
																																		0.467032						0.36058
																																		0.464144						0.360082
																																		0.461409						0.35946
																																		0.458708						0.359165
																																		0.449448						0.358616
																																		0.439187						0.353696
																																		0.431581						0.35076
																																		0.430972						0.348023
																																		0.425574						0.344285
																																		0.421698						0.343567
																																		0.415868						0.342857
																																		0.405648						0.342014
																																		0.403644						0.340324
																																		0.403314						0.337281
																																		0.401169						0.337069
																																		0.397744						0.336827
																																		0.39429						0.33657
																																		0.39371						0.335081
																																		0.390494						0.334776
																																		0.379						0.330256
																																		0.378386						0.326697
																																		0.373302						0.325256
																																		0.372664						0.324383
																																		0.370887						0.32177
																																		0.369464						0.321259
																																		0.36848						0.320297
																																		0.36779						0.319585
																																		0.36573						0.308095
																																		0.364207						0.3067
																																		0.363197						0.304736
																																		0.362292						0.30469
																																		0.361602						0.304652
																																		0.360695						0.300588
																																		0.357805						0.299271
																																		0.356813						0.297798
																																		0.355467						0.294837
																																		0.350083						0.290817
																																		0.349228						0.287628
																																		0.345256						0.285923
																																		0.341124						0.284971
																																		0.337083						0.283391
																																		0.336396						0.283359
																																		0.33406						0.271239
																																		0.314506						0.271027
																																		0.308056						0.259132
																																		0.307235						0.256119
																																		0.307148						0.245156
																																		0.300029						0.243178
																																		0.298791						0.241785
																																		0.298463						0.240654
																																		0.286259						0.240591
																																		0.277262						0.239397
																																		0.270499						0.239232
																																		0.26949						0.236138
																																		0.267727						0.231627
																																		0.266674						0.230687
																																		0.266515						0.22863
																																		0.266475						0.227386
																																		0.261585						0.224354
																																		0.248052						0.223386
																																		0.246365						0.217649
																																		0.245407						0.213976
																																		0.241835						0.211795
																																		0.241058						0.211211
																																		0.240346						0.208344
																																		0.238956						0.208106
																																		0.234907						0.207271
																																		0.233759						0.204206
																																		0.23258						0.20406
																																		0.230969						0.201523
																																		0.228633						0.19793
																																		0.221879						0.196233
																																		0.221639						0.192424
																																		0.219008						0.189052
																																		0.218868						0.186347
																																		0.218814						0.180719
																																		0.21535						0.175828
																																		0.213521						0.17483
																																		0.208489						0.170836
																																		0.208462						0.168932
																																		0.207419						0.165662
																																		0.205802						0.15941
																																		0.20564						0.159392
																																		0.205277						0.157168
																																		0.195815						0.149025
																																		0.19153						0.144842
																																		0.189976						0.139027
																																		0.183617						0.131189
																																		0.176577						0.129989
																																		0.174291						0.126355
																																		0.166695						0.124296
																																		0.164281						0.117901
																																		0.164124						0.0937667
																																		0.163164						0.0888265
																																		0.153927						0.087939
																																		0.15265						0.0818831
																																		0.151284						0.0796181
																																		0.138284						0.0779174
																																		0.135074						0.0744066
																																		0.132955						0.0575841
																																		0.132195						0.0490291
																																		0.130668						0.0409521
																																		0.130304						0.0304091
																																		0.126648						0.0260171
																																		0.125356
																																		0.124223
																																		0.121788
																																		0.121668
																																		0.11721
																																		0.113033
																																		0.105801
																																		0.102376
																																		0.0999231
																																		0.0988724
																																		0.0976679
																																		0.0920823
																																		0.0908399
																																		0.0878965
																																		0.0850235
																																		0.0744647
																																		0.0734554
																																		0.0711515
																																		0.071079
																																		0.0690406
																																		0.0650139
																																		0.0647798
																																		0.0634491
																																		0.0622907
																																		0.0603351
																																		0.0532322
																																		0.0529497
																																		0.0529231
																																		0.0514883
																																		0.0480761
																																		0.0402752
																																		0.0393302
																																		0.0337754
																																		0.0323132
																																		0.0318639
																																		0.0291987
																																		0.0220514
																																		0.0217719
																																		0.018192
[truncated: 24 more columns]

## Sheet: Fig2
											Fig.2e								Fig.2f								Fig.2g
											No dsRNA			dsRNA					dsRNA （-）			dsRNA （+）					10 min		20 min		30 min			Fig.2i					Fig.2l
										10 min	15400000	17000000	13700000	65800000	73500000	75300000		10 min	140	168	155	358	397	320			dsRNA（-）	dsRNA（+）	dsRNA（-）	dsRNA（+）	dsRNA（-）	dsRNA（+）		dsRNA	ssRNA	dsDNA	ssDNA		time(s)	MIX-G3BP1								G3BP1
										20 min	49300000	58700000	39200000	86800000	121000000	82000000		20 min	223	175	212	600	480	485			6.81718	3.27738	4.6542	4.51208	13.0252	9.08507		0.131552	2.11833	15.9682	28.3918		0	1	1	1.01	0.99	1.02	1	1.01	1	0.98	1
										30 min	94400000	116000000	106000000	228000000	168000000	212000000		30 min	341	331	261	681	825	779			9.48448	14.9771	4.6542	5.33505	14.5814	4.93216		0.0839155	0.0438841	17.3647	3.94614		0.41428	1	1	1	1.01	1	1	1.01	1	1.02	1
																											6.58208	9.7786	11.0973	11.6387	9.87566	2.37115		0.030972	17.704	15.8643	22.4609		0.82857	1	1	1	0.99	1	1	0.99	1	0.98	1
																											6.93322	10.2592	14.6609	8.25841	25.7915	15.9063		0.111237	0.065778	18.245	0.353248		8.13576	0	0	0	0	0	0	0	0	0	0
																											6.22131	11.1884	10.7289	8.77965	24.0235	7.93765		5.23681	0.0895042	16.729	12.3896		8.55004	0.24	0.28	0.31	0.33	0.33	0.39	0.3	0.16	0.08	0.04
																											6.22131	7.16244	9.7786	7.72016	20.205	17.3976		0.176169	3.2772	17.4651	4.47859		8.96432	0.4	0.49	0.47	0.5	0.52	0.55	0.47	0.33	0.17	0.13
																											7.0483	9.28585	11.7277	9.87566	17.3976	14.3413		0.0704517	16.3064	0.343963	22.8211		9.37861	0.51	0.6	0.55	0.57	0.63	0.68	0.62	0.39	0.23	0.22
																											7.16244	8.67667	15.0556	6.70015	11.3696	23.9614		0.0815296	0.068088	0.500834	11.0724		9.79289	0.58	0.63	0.56	0.64	0.72	0.79	0.7	0.5	0.27	0.28
																											8.04528	7.82928	8.57306	6.58208	17.8326	9.18573		0.0501779	0.701923	0.0420082	26.9831		10.2072	0.62	0.68	0.62	0.62	0.8	0.79	0.76	0.55	0.33	0.32
																											6.93322	11.4597	7.72016	6.81718	17.0309	16.5856		0.0865713	0.301978	6.87882	9.38402		10.6215	0.65	0.73	0.74	0.67	0.82	0.8	0.8	0.62	0.38	0.37
																											7.82928	15.4452	9.68106	6.81718	23.9614	9.18573		0.0422058	12.2715	0.416026	9.43096		11.0357	0.67	0.75	0.68	0.67	0.83	0.82	0.86	0.6	0.39	0.45
																											7.72016	8.46883	12.6857	11.0973	15.212	14.8984		0.0549974	3.24765	0.766012	8.90079		11.45	0.68	0.75	0.69	0.69	0.84	0.83	0.87	0.67	0.48	0.43
																											6.3427	8.67667	12.5143	10.5423	14.6609	11.0973		0.0907998	9.99396	0.0178772	24.2703		11.8643	0.69	0.78	0.71	0.73	0.83	0.9	0.89	0.68	0.5	0.5
																											4.93216	11.1884	10.8216	6.46294	23.4615	0.592797		0.0331279	4.97093	0.0721846	6.2719		12.2786	0.69	0.79	0.66	0.66	0.85	0.92	0.89	0.65	0.55	0.52
																											17.4705	7.72016	14.4216	9.87566	21.9936	11.1884		0.0906545	0.103136	0.294289	0.207407		12.6929	0.69	0.79	0.71	0.67	0.88	0.89	0.94	0.72	0.51	0.59
																											7.38805	17.3246	9.97224	8.57306	16.4359	13.6912		0.0726857	0.440204	0.0176786	20.9147		13.1072	0.7	0.8	0.7	0.68	0.86	0.88	0.94	0.72	0.62	0.59
																											6.70015	10.9138	13.3603	11.9928	18.3334	10.164		0.0899791	0.227633	0.951052	1.14451		13.5214	0.7	0.82	0.71	0.67	0.87	0.88	0.93	0.74	0.57	0.65
																											8.15219	9.38543	9.28585	8.36395	19.3844	9.38543		0.0181831	1.32582	0.0581023	0.0734843		13.9357	0.7	0.82	0.72	0.71	0.9	0.91	0.94	0.71	0.66	0.64
																											7.38805	9.58302	8.88204	20.6761	17.2514	0.592797		0.0932701	0.0853147	15.768	3.39031		14.35	0.7	0.82	0.74	0.69	0.89	0.88	0.96	0.75	0.61	0.67
																											8.15219	8.57306	20.4076	8.77965	13.6088	25.6115		0.0544811	0.746266	14.6567	0.131375		14.7643	0.7	0.86	0.74	0.67	0.92	0.89	0.93	0.74	0.61	0.67
																											6.09871	4.93216	15.2899	8.77965	14.8984	11.6387		0.0272618	8.19922	0.59076	15.1581
																											9.38543	7.82928	8.46883	6.3427	20.5421	9.28585		0.005524	6.58905	0.274402	9.61111
																											8.67667	12.771	14.8984	7.27568	25.31	10.2592		0.168388	0.0805521	0.0448832	9.32564
																											7.27568	13.1933	14.5814	9.97224	11.9048	13.0252		0.0174713	0.493933	15.5285	6.73922
																											8.25841	10.7289	12.6857	16.5109	23.8992	9.7786		0.125687	0.133614	0.061237	7.67807
																											7.93765	11.1884	11.9048	11.4597	13.8551	12.6002		0.12012	0.0830588	0.0538456	8.42547
																											8.98384	6.81718	22.8291	10.9138	17.9045	15.5996		0.0197591	6.50313	8.61482	0.132109
																											7.61027	9.08507	17.1046	8.46883	22.7016	19.7968		3.0952	0.0664222	0.021748	4.39
																											7.38805	8.25841	11.0973	8.15219	15.4452	14.8194		0.0378513	7.45328	0.0872781	12.5629
																											6.09871	13.4434	15.7533	6.09871	8.77965	12.771		0.234605	6.28388	13.6435	6.22475
																											7.27568	7.93765	9.58302	7.61027	13.3603	12.1679		0.0212797	0.256594	15.6353	10.078
																											10.5423	6.93322	18.4044	10.354	11.8164	18.0481		0.0827379	0.0281209	17.4785	0.0894655
																											6.58208	10.6358	13.6088	11.5494	25.971	13.7733		0.0892746	0.188804	17.3271	0.0394038
																											8.67667	8.67667	6.22131	7.27568	13.2769	6.58208		0.0692395	1.97059	8.9822	6.64007
																											7.38805	7.61027	14.4216	7.82928	6.22131	7.82928		0.0709888	0.0639282	8.4907	0.164137
																											7.38805	9.38543	15.6766	7.61027	13.7733	9.87566		0.0722419	5.73747	0.0310495	5.96818
																											2.1692	11.2792	14.2609	13.6912	12.771	6.58208		0.0285517	2.26915	0.136283	11.836
																											2.1692	8.88204	18.2623	20.2726	12.1679	11.4597		0.0460204	6.20815	0.118414	15.0342
																											7.49957	9.68106	13.9368	6.70015	16.3608	8.98384		0.102372	0.563966	1.15149	14.3614
																											4.93216	11.1884	10.2592	8.36395	18.9675	10.0684		0.0642991	0.0638948	1.10307	4.37221
																											6.81718	9.7786	8.98384	9.28585	16.3608	7.27568		0.131379	0.143991	0.0287032	14.4388
																											7.72016	7.27568	16.1343	12.2549	10.9138	16.2854		2.28012	4.22436	0.194229	0.0862118
																											13.9368	6.58208	19.5223	7.27568	17.4705	15.8299		0.0311549	3.6662	7.51664	15.1273
																											12.6857	8.98384	16.4359	10.4484	18.3334	20.3402		0.0561387	4.19983	0.448967	2.82799
																											7.49957	11.6387	11.3696	6.93322	9.87566	15.2899		0.291283	1.65384	11.4043	3.21213
																											6.46294	10.4484	12.0805	11.6387	11.4597	11.3696		0.0551097	4.02182	2.29015	2.92349
																											8.67667	12.9407	11.3696	11.0058	10.164	16.0585		0.103704	0.143378	2.28567	11.1288
																											8.98384	12.1679	3.44337	8.57306	22.3168	18.0481		0.0757577	0.0434491	2.57187	0.0187378
																											7.16244	10.7289	17.1781	9.38543	27.8479	20.0014		0.0478091	0.261672	2.67904	14.5294
																											7.27568	10.7289	14.2609	7.0483	9.7786	14.7403		0.0564622	0.433848	2.96363	14.4508
																											7.61027	12.6002	9.48448	6.22131	10.9138	6.46294		0.0667476	0.137817	1.11081	14.117
																											6.22131	8.15219	11.0058	7.27568	21.0093	7.82928		0.577092	6.53973	1.65339	14.0851
																											5.46598	12.9407	11.4597	7.27568	13.5262	13.7733		0.0601924	0.0983654	0.309585	13.6051
																											8.36395	8.77965	10.354	13.8551	17.9764	12.4282		0.869087	0.206328	3.06691	13.1959
																											8.57306	7.72016	10.7289	6.70015	15.3677	11.9928		0.168852	0.665238	1.30982	12.4321
																											8.04528	14.8194	9.48448	6.81718	8.98384	14.4216		0.058195	0.149583	3.18794	6.92185
																											8.15219	8.67667	7.93765	13.0252	18.6166	6.22131		0.0771196	0.247611	3.56201	10.0406
																											7.38805	5.46598	9.28585	10.4484	18.0481	10.164		0.0401942	8.15283	0.34349	7.29627
																											7.49957	7.72016	12.1679	7.82928	17.1781	12.4282		0.0532161	0.145186	4.16518	9.59238
																											8.57306	10.8216	11.1884	5.84975	23.587	16.8832		0.00809805	2.55264	2.03874	10.211
																											8.46883	10.5423	12.5143	8.57306	10.8216	15.7533		0.0456898	0.0603589	3.74796	10.4525
																											5.2025	12.0805	7.49957	10.6358	5.46598	11.9928		0.180824	3.29228	3.43866	10.2258
																											7.49957	11.3696	12.856	7.16244	11.9048	9.08507		0.0596067	0.0691833	3.34674	8.51568
																											10.7289	11.0973	13.2769	8.98384	17.4705	14.0993		0.0423813	0.496592	1.76498	10.0788
																											8.88204	11.3696	15.6766	6.22131	12.5143	11.0973		0.0545983	0.0591697	3.10721	9.73151
																											7.0483	8.46883	8.25841	6.46294	7.49957	14.2609		0.223565	3.64037	2.68688	7.18552
																											7.82928	5.72326	7.61027	6.70015	14.7403	12.0805		0.0892168	0.232665	1.67095	0.0281646
																											7.0483	11.2792	9.7786	14.7403	17.0309	8.88204		2.14786	0.19713	2.38624	13.9327
																											6.22131	10.6358	9.58302	9.38543	9.97224	18.4753		1.1149	0.404684	1.10321	0.884561
																											6.93322	10.0684	12.1679	10.7289	18.0481	10.2592		0.0565438	0.947142	2.02309	7.85398
																											7.72016	9.7786	26.5055	8.67667	18.2623	11.2792		0.0573127	0.348074	1.24862	6.96569
																											8.36395	14.1802	10.164	11.9928	18.9675	17.3246		0.0289388	0.091396	0.935639	5.87459
																											7.93765	9.08507	9.08507	7.38805	17.9045	26.2686		0.136606	4.34614	0.894864	4.82649
																											8.04528	14.8984	7.61027	8.88204	17.6157	13.1094		0.0588239	1.02571	1.2177	3.28427
																											10.164	9.28585	9.87566	9.68106	16.5856	11.8164		0.135527	0.0684569	0.17561	4.39217
																											5.97488	11.2792	14.3413	1.73333	10.9138	12.4282		0.0644412	0.0960522	1.22445	5.95962
																											11.3696	9.38543	9.18573	6.46294	19.3844	20.5421		0.0192546	0.559386	1.05115	5.29836
																											7.38805	15.1339	5.59536	7.49957	9.97224	14.5016		0.239843	0.463818	0.257362	4.56025
																											7.16244	10.7289	15.6766	10.4484	18.8275	23.9614		0.166856	4.02662	9.99568	3.94481
																											6.93322	9.28585	11.9048	10.7289	17.9764	15.5225		5.09539	0.249739	0.104482	4.26669
																											8.46883	10.9138	6.22131	9.08507	14.9771	9.68106		0.0418373	0.900883	0.00980598	5.52037
																											6.09871	13.1094	9.97224	11.9048	10.4484	23.8992		0.0194083	0.261329	0.866606	10.0909
																											5.97488	12.5143	11.4597	9.87566	17.5432	16.2854		0.0380668	2.82437	0.200632	12.4465
																											9.97224	5.72326	13.8551	9.28585	7.93765	17.3976		0.0299888	0.106473	0.702635	8.42508
																											11.9928	12.771	7.0483	9.87566	22.4454	13.9368		0.0386349	7.04489	0.0936102	8.14145
																											7.49957	9.87566	9.7786	11.3696	21.4714	12.1679		0.0245779	2.91866	12.4157	0.35493
																											7.93765	9.68106	4.93216	8.04528	24.4561	8.36395		0.0536326	2.51659	13.2487	12.247
																											2.93198	18.7573	11.0058	10.9138	13.0252	14.7403		0.0102775	7.4895	0.0313245	0.101128
																											2.56484	13.6912	9.48448	7.16244	11.0973	14.0993		2.02592	0.0962935	12.4323	2.86701
																											8.67667	11.5494	15.212	6.93322	13.6088	14.0181		0.0418111	5.81011	0.151778	15.456
																											7.0483	15.4452	18.546	7.16244	13.1094	14.3413		0.0769585	2.26878	9.32536	13.283
																											7.16244	12.856	20.5421	7.61027	15.6766	22.5096		0.0608575	0.0217079	8.06289	15.3743
																											7.61027	11.0973	9.7786	8.15219	25.0067	10.2592		0.102141	0.175869	9.20891	10.6008
																											6.58208	2.37115	15.1339	11.9048	19.6598	14.3413		0.0701108	0.648148	8.71803	7.93129
																											7.49957	11.3696	5.33505	8.25841	13.0252	12.2549		0.0604577	0.657952	11.06	15.8389
																											7.27568	8.57306	5.72326	9.48448	18.687	11.9928		0.0564375	0.126365	11.9607	5.23105
																											8.25841	8.04528	10.4484	10.7289	21.0093	10.0684		0.0394139	2.5862	12.9648	7.90787
																											6.93322	16.809	20.2726	8.67667	17.6157	21.0756		0.0768521	0.0388957	19.8074	7.42301
																											7.49957	7.27568	7.82928	6.93322	15.5225	18.8976		0.0629599	5.67329	10.5031	15.8575
																											7.0483	6.81718	7.49957	14.3413	15.5225	20.9429		0.0671226	2.03118	2.58667	15.7266
																											8.04528	9.08507	14.6609	6.81718	15.212	12.3417		3.42628	0.0160904	0.69498	16.2961
																											9.18573	8.88204	8.98384	7.82928	17.6157	12.0805		0.0433862	0.177695	0.0927672	16.7662
																											7.16244	11.4597	11.9048	15.1339	16.0585	14.1802		0.149068	3.53695	6.78813	20.3534
																											8.04528	7.82928	14.8984	11.5494	13.1933	15.4452		0.0581958	0.160258	0.117154	24.1949
																											8.88204	9.87566	13.0252	7.61027	17.4705	11.9928		0.0594174	1.07006	0.0204093	6.6715
																											7.49957	14.4216	13.3603	8.98384	10.354	11.3696		0.0105286	3.54561	0.110316	16.5356
																											8.15219	9.97224	14.4216	7.0483	10.4484	9.48448		0.0709268	0.106932	14.1295	2.19952
																											8.36395	12.6857	8.25841	8.25841	13.1933	10.4484		0.157973	0.140567	15.4462	13.3584
																											8.36395	3.91919	13.9368	10.0684	11.9928	12.4282		0.0229576	0.138258	1.01092	0.0719955
																											8.25841	11.4597	14.1802	6.81718	15.3677	15.5225		0.0146875	0.0891862	0.137234	1.53885
																											8.15219	7.0483	18.8976	7.16244	19.8651	11.9928		0.0470518	0.100199	0.294014	3.22403
																											8.77965	7.93765	18.546	7.27568	17.0309	16.8832		0.0748334	0.0684595	0.0578836	22.6342
																											6.22131	7.38805	14.0993	8.98384	15.212	0.592797		0.797481	4.00363	0.00872808	0.039357
																											5.72326	14.8194	13.8551	7.38805	21.8636	15.8299		0.02617	2.68023	2.90282	4.69123
																											18.687	9.7786	7.27568	14.8984	24.3945	11.9928		0.015728	4.32292	0.181494	1.92057
																											8.15219	6.81718	17.3976	8.88204	10.8216	25.7915		0.0577462	0.118256	18.9242	0.593655
																											9.7786	7.82928	16.9571	19.3844	9.68106	8.98384		0.0306887	6.82694	16.9461	18.6169
																											6.46294	8.46883	22.2523	10.8216	19.7968	9.48448		0.0736158	8.12915	19.1704	0.446974
																											7.49957	6.93322	11.8164	7.49957	12.1679	21.1419		0.259811	7.33829	17.1486	11.284
																											5.97488	7.38805	12.771	8.36395	14.7403	12.3417		0.974101	3.82807	17.3526	16.176
																											11.9928	9.97224	8.67667	7.27568	13.7733	6.58208		0.0272375	0.10119	18.6769	6.2324
																											7.38805	12.5143	5.46598	9.58302	17.8326	9.87566		0.0308237	9.57195	18.9229	15.4939
																											8.36395	11.3696	22.1878	11.8164	14.5814	7.93765		0.0381516	0.250591	16.2818	15.198
																											8.36395	12.1679	13.1933	10.8216	23.2727	14.8194		0.0471436	0.501813	18.7285	13.1499
																											9.58302	9.38543	22.1878	10.8216	8.25841	8.67667		0.0489181	0.602656	14.8347	12.9989
																											8.57306	9.7786	10.5423	12.0805	16.4359	13.2769		0.105242	0.193165	14.534	10.5718
																											7.0483	8.15219	9.7786	3.91919	12.0805	11.1884		0.024491	0.345835	15.2594	11.965
																											10.8216	8.46883	11.7277	5.59536	27.6168	20.1373		0.0686943	0.57151	17.7178	9.26014
																											7.93765	9.58302	9.18573	8.04528	18.0481	8.36395		0.0594108	0.142968	16.0886	7.4875
																											8.04528	4.93216	14.5814	10.7289	14.3413	14.7403		0.0745463	1.69215	15.3926	17.7611
																											8.77965	15.5225	13.6912	10.4484	15.3677	7.49957		0.678853	0.109488	14.8929	1.67406
																											8.98384	15.4452	16.9571	4.79419	22.3168	7.0483		0.0550776	0.353248	9.65464	14.9411
																											5.72326	9.08507	13.3603	8.04528	8.15219	17.1046		0.0804318	2.46636	5.98918	0.234272
																											7.16244	12.1679	5.06823	7.82928	18.191	14.0993		0.0602478	5.42966	4.55745	7.87967
																											10.7289	17.1781	10.4484	7.0483	7.93765	13.1094		0.0648911	0.178847	3.9084	0.105664
																											8.36395	12.6857	13.9368	6.22131	22.0584	19.7284		0.0416356	0.149347	0.10414	14.612
																											7.82928	12.9407	15.5225	11.5494	17.0309	14.0181		0.0378671	0.0849322	0.90056	5.36347
																											8.88204	10.0684	25.3704	10.354	12.856	9.28585		0.0612224	2.93295	1.40358	0.0593369
																											5.97488	8.77965	13.4434	7.38805	23.8369	9.58302		0.0926301	3.29838	0.126282	13.7036
																											7.82928	8.04528	16.9571	8.77965	12.1679	14.7403		0.818662	6.56247	8.40194	13.4553
																											4.93216	10.164	13.1094	12.0805	13.7733	10.4484		0.0357712	10.2477	23.4301	9.77977
																											8.67667	9.38543	19.9333	11.2792	15.4452	8.67667		0.107848	8.88292	12.3438	0.034051
																											8.46883	7.16244	12.2549	10.2592	13.5262	11.9928		0.0636641	5.87351	0.270499	1.53551
																											8.36395	16.809	15.9825	7.38805	17.6882	19.107		0.0233255	3.9868	0.0665564	7.09075
																											9.87566	8.25841	13.3603	8.67667	16.21	18.3334		1.05236	8.84501	0.125981	6.9021
																											9.28585	5.2025	17.5432	8.36395	13.5262	22.3168		0.0375873	2.50096	2.6668	0.0925983
																											5.46598	18.3334	7.49957	13.1094	23.2727	15.4452		0.0437158	6.15033	0.13133	6.5644
																											7.38805	7.27568	7.61027	14.4216	17.3246	7.27568		0.0229619	7.60398	3.06403	0.123102
																											7.0483	8.67667	11.5494	12.3417	24.8849	14.0181		0.670185	0.0264865	12.4624	7.36472
																											7.72016	8.77965	16.8832	8.25841	6.58208	9.7786		0.159224	0.0412114	12.9504	7.14603
																											8.46883	11.3696	2.37115	9.68106	16.5856	9.58302		0.0560802	5.49552	0.0633989	7.69596
																											7.49957	8.04528	9.08507	6.81718	18.2623	14.0181		0.0474027	0.0809988	0.338512	1.8603
																											6.22131	3.10708	10.8216	10.354	26.0902	12.771		0.162909	0.0825441	0.28838	0.752917
																											6.09871	8.88204	17.1781	10.2592	13.1094	15.5996		0.033493	5.11787	0.123129	0.27601
																											6.3427	8.57306	6.70015	7.27568	14.2609	5.2025		0.661019	0.150717	0.149128	4.29712
																											8.77965	10.6358	16.5109	10.164	9.38543	11.9928		0.0849228	0.93207	0.619615	5.67248
																											10.8216	14.5016	13.4434	8.25841	18.6166	8.25841		0.0358069	0.0573434	9.48595	2.6095
																											3.91919	11.3696	13.8551	10.2592	17.2514	7.38805		0.0192368	0.066826	0.0804775	0.293339
																											7.27568	9.87566	11.8164	10.5423	24.7016	23.2727		0.0825288	6.59719	9.48182	0.71706
																											7.61027	7.82928	15.3677	14.5814	18.4753	22.9563		0.0382095	0.0679408	0.225134	0.400979
																											9.68106	7.72016	9.68106	10.6358	21.208	9.87566		0.0528312	1.87804	0.025819	0.103907
																											8.25841	12.5143	10.0684	6.93322	17.3976	11.0973		0.0510206	5.59646	12.2948	0.324006
																											7.93765	11.7277	13.2769	8.15219	20.6091	8.36395		0.0588026	0.877528	12.5936	12.8621
																											8.67667	8.67667	20.743	13.4434	12.4282	10.2592		0.0527067	3.34882	0.178698	11.2662
																											8.04528	10.4484	11.9048	9.87566	17.0309	10.5423		0.107495	1.50985	9.08796	7.63494
																											8.88204	9.58302	16.21	12.5143	11.2792	19.5223		0.137612	2.37135	7.26676	2.77565
																											9.97224	9.97224	13.1933	9.68106	19.1765	7.49957		0.0960847	2.15011	0.728364	9.75658
																											7.0483	8.67667	18.3334	8.88204	23.1464	9.68106		0.0580354	0.0420578	0.136635	0.162741
																												21.3399	7.16244	8.88204	7.38805	18.6166		0.0588119	0.176674	0.255854	10.1223
																												12.1679	10.8216	8.57306	13.5262	9.18573		0.025472	1.1655	0.248308	9.2017
																												8.36395	8.15219	9.97224	11.1884	14.5814		0.0758662	0.0609553	0.984474	10.4485
																												7.82928	8.36395	11.6387	11.5494	15.6766		0.039845	0.135901	0.197592	4.93503
																												7.93765	8.98384	9.08507	18.8275	10.4484		0.206766	4.3213	1.38445	7.89831
																												10.8216	13.9368	14.8984	10.7289	10.164		0.117737	0.0622526	14.6369	0.155213
																												8.36395	10.354	13.3603	10.164	15.7533		0.0819847	0.0689122		0.278922
																												9.7786	9.08507	12.6002	20.4749	16.8832		0.0766791	9.62245		7.9794
																												14.0993	25.1282	9.97224	15.5996	13.6912		0.203769	3.93815		7.19126
																												8.88204	16.7347	13.5262	13.0252	19.4534		0.0574719	4.2315		5.09635
																												9.18573	11.9928	8.98384	21.668	9.48448		0.0263595	4.18036		10.4797
																												8.46883	9.18573	8.77965	18.687	11.3696		0.106705	0.02487		12.5223
																												8.88204	8.57306	7.0483	13.0252	15.9825		0.063959	3.80878		4.91314
																												6.3427	8.77965	8.57306	14.9771	14.8984		0.0196107	0.0246672		16.1595
																												17.5432	11.0973	5.84975	22.8927	8.67667		0.0325655	0.0563953		7.25621
																												21.9286	12.1679	9.48448	18.546	12.6857		0.132976	5.20538		11.7491
																												5.84975	10.9138	7.72016	12.4282	15.5225		0.048328	5.4274		3.79308
																												11.9928	18.0481	10.9138	16.9571	15.6766		0.0408941	1.29651
																												9.18573	19.4534	6.22131	23.4615	8.04528		0.0530212	0.0565334
																												8.46883	6.46294	9.97224	10.5423	9.58302		0.108747	0.0175273
																												14.9771	22.1231	12.771	21.7333	9.7786		0.0303259	0.118567
																												11.9048	11.7277	12.856	14.7403	17.8326		0.0760318	2.52861
																												2.56484	10.354	10.164	11.8164	9.58302		0.0376322	0.0550905
																												14.7403	9.28585	8.98384	16.5856	3.60544		0.122737	1.25917
																												7.61027	4.36768	8.88204	7.38805	11.9928		0.111993	0.0321203
																												7.49957	12.4282	10.9138	19.4534	8.67667		0.0146851	8.4626
																												9.48448	8.46883	6.93322	15.2899	18.4044		0.00114695	3.77664
																												10.2592	9.28585	14.4216	14.4216	17.2514		0.0201771	0.128118
																												13.8551	15.5996	7.49957	16.809	17.1781			3.05132
																												9.38543	10.0684	11.7277	14.1802	11.2792			0.653979
																												9.7786	13.1933	9.97224	14.2609	8.15219			0.344217
																												9.38543	13.1094	8.67667	17.6157	22.8291			0.354183
																												9.18573	14.7403	11.7277	24.2094	23.1464			0.353824
																												13.6912	11.5494	8.04528	10.164	15.0556			0.482095
																												10.8216	10.354	9.58302	17.3246	17.6157			0.431258
																												10.0684	7.16244	5.72326	15.2899	8.77965			3.41409
																												9.18573	8.46883	16.6603	10.4484	19.3152			1.65976
																												10.354	12.5143	12.1679	10.4484	7.82928			0.886473
																												9.58302	14.1802	8.25841	8.36395	10.5423			0.178254
																												8.25841	6.46294	14.5814	18.0481	2.75148			5.45971
																												11.6387	18.3334	4.36768	23.3357	8.57306			0.0328324
																												11.9048	14.8194	5.97488	13.1094	21.4057			0.226615
																												9.38543	1.73333	9.68106	13.1933	11.5494			0.683463
																												14.4216	11.7277	8.46883	20.0694	10.8216			4.39053
																												8.98384		9.97224	18.191	25.6716			5.70963
																												11.5494		7.82928	12.856	15.6766			6.89109
																												12.9407		7.49957	15.212	20.3402			0.632134
																												9.7786		12.6002	12.856	17.1781			0.165129
																												13.4434		9.08507	13.6088	0.592797			0.0975735
																												13.9368		14.0181	21.4057	3.60544			3.33146
																												10.164		5.72326	11.1884	4.93216			0.0559328
																												8.57306		9.68106	16.809	2.37115			1.88787
																												11.5494		13.7733	22.6377	8.25841			3.08483
																												14.1802		11.8164	15.212	15.3677			3.71576
																												12.856		10.8216	16.7347	7.82928			0.0605584
																												11.8164		10.7289	18.191	22.6377			6.13279
																												8.98384		9.28585	15.4452	7.27568			4.0079
																												8.57306		7.0483	9.68106	21.6026			0.0720636
																												13.6088		7.16244	29.4958	13.6088			6.90736
																												16.9571		11.4597	19.3152	13.7733			0.0556484
																												12.5143		11.1884	16.3608	9.68106			0.0877925
																												13.1933		8.67667	17.6157	9.48448			6.55073
																												11.4597		9.18573	14.7403	12.1679			6.15878
																												10.7289		9.7786	7.49957	22.8291			0.692507
																												7.82928		11.6387	15.4452	15.9825			0.198438
																												8.88204		8.98384	20.0694	11.3696			0.0619292
																												9.28585		10.4484	7.72016	21.0093			3.86168
																												9.48448		7.61027	18.1196	15.5225			0.12819
																												11.1884		10.4484	20.3402	7.93765			0.842665
																												9.97224		7.38805	15.7533	11.7277			0.0571016
																												9.18573		7.27568	16.21	21.0756			0.0478146
																												15.1339		10.4484	15.1339	20.743			6.86957
																												15.0556		11.9928	18.191	7.0483			8.0576
																												9.28585		6.70015	23.2096	19.3844			8.61098
																												8.15219		6.46294	19.7284	14.5016			3.88429
																												10.9138		9.18573	14.5016	14.0993			6.26742
																												9.7786		3.27738	23.587	23.3357			0.0322443
																												9.38543		12.6002	10.5423	18.1196			0.0661606
																												7.16244		7.93765	26.859	13.2769			0.0686918
																												6.3427		10.4484	12.2549	8.88204			0.0405052
																												8.46883		7.0483	18.0481	12.6857			0.981251
																												12.4282		10.354	12.9407	6.46294			0.123377
																												7.82928		9.97224	17.7604	11.0058			0.0801374
																												8.25841		7.16244	20.5421	26.2092			0.059479
																												8.88204		9.38543	12.6857	16.2854			0.979771
																												8.36395		6.93322	11.2792	6.81718			0.362683
																												9.48448		9.48448	13.0252	23.7745			0.285672
																												13.5262		7.27568	21.0093	10.164			0.062774
																												8.88204		8.25841	21.7333	9.97224			2.05868
																												14.7403		7.49957	16.21	10.5423			0.185855
																												7.16244		8.46883	21.6026	8.36395			0.589758
																												11.0973		8.36395	16.21	12.9407			0.450847
																												13.5262		8.46883	7.49957	10.5423			0.0699377
																												13.8551		9.18573		9.38543			0.0631723
																												10.6358		9.08507		11.8164			0.704343
																												11.7277		9.48448		16.0585			0.0725583
																												14.5814		10.0684		10.354			0.272738
																												7.16244		8.04528		6.81718			0.998849
																												11.7277		9.58302		22.3811			0.0141335
																												12.6002		10.0684		16.0585			0.969548
																												6.81718		5.72326		15.4452			0.104897
																												13.6912		17.6882		16.2854			0.458355
																												9.08507		10.4484		7.82928			0.741978
																												16.809		7.49957		0.592797			0.0470777
																												7.72016		8.04528		15.9063			1.26641
																												15.7533		11.0058		11.0058			5.96208
																												8.77965		8.46883		15.5996			0.0214387
																												10.8216		5.97488		6.93322			0.0783781
																												7.72016		12.0805		13.0252			4.70154
																												13.1094		10.354		25.4308			7.24545
																												9.48448		9.87566		17.6157			6.29509
																												16.809		12.0805		20.2726			0.405467
																												12.5143		9.18573		15.5996			8.71803
																												8.77965		6.3427		8.04528			0.2763
																												9.08507		8.04528		12.9407			0.0507754
																												10.164		15.0556		9.87566			0.0242241
																												10.0684		6.93322		15.3677			9.81887
																												9.97224		7.93765		14.5814			3.13657
																												24.1475		10.2592		13.6088			4.43036
																												8.57306		8.98384		7.27568			3.82485
																												5.46598		10.8216		7.82928			0.0548551
																												12.6857		7.61027		8.46883			0.537586
																												9.87566		11.3696		11.2792			0.184647
																												12.856		11.8164		17.0309			0.997681
																												15.6766		8.46883		8.25841			0.189567
																												9.58302		10.2592		17.0309			0.209332
																												10.164		8.46883		19.8651			1.25409
																												12.856		10.8216		5.59536			0.0395788
																												7.49957		8.46883		13.9368			0.292244
																												15.6766		8.36395		7.82928			3.52815
																												8.04528		7.38805		14.8194			6.00312
																												8.88204		11.9048		7.27568			3.99234
																												9.97224		7.38805		9.28585			3.39026
																												9.7786		8.67667		9.48448			0.075976
																												9.28585		10.8216		20.743			0.0820711
																												16.6603		14.1802		8.67667			0.046129
																												13.1933		8.77965		12.771			0.0765882
																												15.4452		8.36395		20.1373			0.0858948
																												13.1933		9.38543		12.856			0.175471
																												11.6387		7.82928		14.9771			0.0404922
																												10.2592		10.5423		15.4452			0.385982
																												10.354		5.97488		12.856			0.583592
																												6.22131		6.70015		16.7347			0.0964726
																												11.2792		11.0973		11.5494			0.0494962
																												11.2792		7.72016		7.72016			0.570242
																												15.9825		7.72016		9.38543			0.16737
																												9.48448		10.6358		13.0252			0.201538
																												6.93322		13.1933		10.4484			0.153468
																												17.3246		7.82928		15.9063			8.02381
																												10.164		11.2792		7.82928			0.0906643
																												11.2792		7.0483		28.6494			2.10753
																												9.58302		8.77965		15.2899			9.659
																														10.164		11.1884			3.50107
																														9.97224		17.4705			0.0670978
																														12.5143		15.6766			0.0583049
																														9.08507		11.5494			0.0344412
																														9.48448		21.0756			0.612145
																														8.57306		21.3399			0.240476
																														8.15219		25.3704			0.0382659
																														8.46883		9.38543			0.0200433
																														10.354		7.82928			5.66079
																														7.61027		12.9407			3.37342
																														7.82928		0.592797			0.794906
																														12.856		16.0585			0.0400076
																														7.38805		15.2899			0.0723692
																														11.2792		11.1884			0.0311437
																														7.49957		14.0181			0.448951
																														9.48448		21.668			0.0716031
																														10.4484		9.38543			0.156146
																														10.7289		10.164			0.96754
																														12.2549		9.87566			2.27593
																														14.3413		11.4597			2.20494
																														11.6387		9.48448			0.10203
																														12.4282		15.6766			0.17865
																														7.72016		14.0993			0.550871
																														9.97224		24.5176			0.224051
																														13.3603		8.88204			5.28656
																														11.0058		17.5432			5.15407
																														5.97488		10.8216			4.49427
																														8.88204		14.1802			3.54541
																														9.18573		10.2592			0.298194
																														7.38805		6.3427			0.0738419
																														7.82928		14.0993			0.0169332
																														9.28585		12.4282			0.338458
																														8.88204		5.97488			0.377661
																														7.49957		14.0993			0.795257
																														13.8551		9.08507			0.0595659
																														7.82928		15.9825			1.08324
																														12.3417		8.25841			0.522296
																														10.2592		19.5911			4.96501
																														9.87566		12.3417			0.0290055
																														7.61027		23.5243			0.413732
																														5.46598		15.1339			0.902535
																														5.46598		21.8636			1.81942
																														13.7733		21.0756			1.77914
																														8.25841		10.5423			2.526
																														9.97224		11.8164			2.32427
																														7.82928		19.9333			0.537867
																														4.93216		13.6088			3.3909
																														10.164		18.6166			0.156018
																														9.38543		11.5494			3.90208
																														10.4484		8.04528			2.24569
																														9.08507		13.7733			4.79276
																														5.72326		6.81718			5.20179
																														10.4484		9.97224			5.84083
																														6.3427		9.18573			6.6279
																														9.68106		20.1373			5.67848
																														11.2792		17.3976			0.0827426
																														7.49957		8.36395			6.22112
																														10.5423		13.6912			6.00007
																														9.18573		7.61027			5.6039
																														8.67667		16.5856			5.53465
																														7.49957		11.3696			7.10893
																														11.7277		26.0306			6.27717
																														8.15219		14.9771			5.32288
																														7.82928		18.8275			5.27473
																														7.38805		9.7786			5.91818
																														12.3417		15.3677			0.0499798
																														8.88204		20.8763			4.54892
																														13.1094		9.68106			6.10364
																														8.15219		11.6387			4.62599
																														9.97224		15.212			8.01474
																														6.46294		17.4705			7.23691
																														8.57306		10.354			1.12667
																														11.4597		23.587			0.0285591
																														8.04528		14.3413			0.0682627
																														6.93322		10.2592			3.28955
																														12.771		12.9407			5.0241
																														9.18573		23.2096			0.339719
																														16.3608		8.25841			4.04428
																														1.95735		9.08507			5.27681
																														6.81718		20.743			0.107987
																														10.9138		10.7289			0.808363
																														13.3603		9.48448			0.0363124
																														15.212		7.38805			5.79439
																														6.46294		11.2792			0.731018
																														14.0181		9.18573			0.0766388
																														10.8216		14.8194			0.311682
																														12.5143		11.7277			0.0149042
																														10.164		15.212			0.0452177
																														6.58208		9.97224			0.0577339
																														11.0058		14.0993			0.0139244
																														10.4484		7.16244			0.0418894
																														7.61027		8.88204			0.0421134
																														7.27568		15.2899			0.963408
																														7.38805		15.4452			0.0719349
																														11.7277		22.3168			0.106857
																														9.7786		20.743			0.00402556
																														11.1884		13.1094			0.00875092
																														7.82928		15.3677			0.24844
																														5.84975		21.4057			0.405722
																														8.57306		20.5421			0.145211
																														10.354		10.0684			0.0126848
																														7.16244		8.98384			0.145495
																														12.3417		17.9764			0.123278
																														9.97224		12.1679			0.17107
																														6.70015		14.5814			0.0115959
																														13.6912		14.1802			0.149857
																														7.82928		11.0058			6.13873
																														9.7786		14.5814			0.0328003
																														8.77965		17.6882			6.70339
																														6.81718		16.5856			0.0405376
																														7.82928		10.5423			0.141564
																														9.48448		14.0181			0.626466
																														10.9138		12.0805			0.236767
																														8.88204		11.8164			0.027983
																														8.36395		8.67667			12.6069
																														15.5225		20.2726			0.00733813
																														16.5109		13.3603			8.32195
																														7.16244		9.38543			0.0575334
																														6.70015		23.3987			0.0721702
																														8.77965		11.9928			11.6622
																														10.164		15.9063			7.83994
																														6.93322		15.8299			0.089389
																														7.49957		22.6377			9.01281
																														9.38543		11.3696			11.0751
																														7.16244		14.1802			7.65436
																														6.81718		9.08507			8.18033
																														8.15219		10.0684			5.38797
																														9.18573		12.4282			7.86518
																														5.72326		11.4597			10.1079
																														14.0181		9.38543			7.32884
																														9.18573		6.93322			8.57984
																														16.3608		11.6387			2.81819
																														8.77965		17.0309			0.231772
																														6.58208		17.4705			2.5531
																														2.37115		15.5996			0.15232
																														7.38805		7.93765			0.0207425
																														15.4452		13.7733			0.104387
																														7.61027		25.2495			0.0702677
																														12.856		17.2514			0.139593
																														12.9407		12.2549			2.47808
																														10.0684		22.5096			0.0875296
																														9.68106		12.771			4.26209
																														6.81718		9.48448			0.108671
																														11.6387		18.0481			5.40667
																														8.25841		12.771			1.75716
																														13.2769		11.9048			0.145266
																														9.08507		14.4216			5.44685
																														5.97488		0.592797			5.80877
																														6.81718		19.107			6.88433
																														8.15219		9.18573			0.050963
																														7.38805		14.2609			3.30181
																														6.46294		11.4597			0.097638
																														9.28585		12.4282			6.66604
																														12.3417		16.0585			4.45448
																														9.7786		33.1918			3.0997
																														13.3603		27.5009			0.0201533
																														6.3427		12.2549			1.90458
																														8.04528		14.5814			3.09888
																														14.9771		10.5423			0.050168
																														8.15219		12.6002			4.70329
																														9.87566		18.9675			3.77996
																														9.7786		12.4282			5.83245
																														7.49957		6.58208			1.92433
																														5.06823		10.0684			1.54797
																														5.97488		8.46883			1.53602
																																15.8299			5.31158
																																13.0252			5.2821
																																12.6857			3.44255
																																19.0373			0.0131559
																																18.8275			4.65342
																																10.0684			6.57073
																																18.9675			4.59421
																																17.5432			5.00646
																																11.0058			0.0649168
																																29.9979			0.056058
																																16.809			4.6889
																																16.5109			7.29212
																																10.5423			0.516357
																																11.9048			0.108513
																																16.2854			0.0360093
																																16.5856			0.0231111
																																10.7289			0.0327035
																																19.8651			2.24028
																																8.46883			2.26251
																																11.5494			3.3538
																																16.5856			7.56169
																																6.70015			4.41208
																																11.5494			0.0620547
																																12.4282			0.547565
																																17.8326			3.75996
																																19.0373			0.0940579
																																7.93765			9.3238
																																14.2609			6.2559
																																23.7121			6.99466
																																20.743			0.0418166
																																9.7786			7.26204
																																9.48448			7.35701
																																12.0805			5.00379
																																13.3603			3.924
																																8.57306			0.934928
																																16.1343			8.55789
																																8.67667			1.82077
																																8.46883			0.0481737
																																10.7289			6.63971
																																9.7786			3.20982
																																21.3399			0.0252398
																																14.5016			4.66434
																																14.0181			0.0332089
																																13.1933			6.33388
																																16.9571			0.0348174
																																15.9063			6.13108
																																13.6088			5.82095
																																12.4282			0.0243122
																																9.08507			6.19999
																																11.5494			4.577
																																18.0481			8.01779
																																15.9825			7.09618
																																16.2854			6.464
																																13.2769			0.147865
																																17.9764			7.48099
																																12.2549			10.2475
																																12.3417			0.0365476
																																10.164			0.0611019
																																14.0993			0.0397981
																																16.5109			0.033806
																																17.7604			0.0651211
																																9.08507			3.19445
																																12.5143			8.70212
																																24.3945			0.0412208
																																9.18573			10.2484
																																16.6603			6.87402
																																22.3168			5.99004
																																17.0309			8.19931
																																13.2769			20.454
																																9.87566			0.0990722
																																9.38543			18.2444
																																8.36395			8.45657
																																15.212			0.124226
																																19.7968			9.12428
																																14.1802			7.99683
																																18.6166			5.79291
																																13.3603			13.0278
																																9.18573			0.120683
																																14.8194			1.04272
																																17.9045			4.3559
																																18.0481			4.19369
																																17.6882			6.112
																																15.212			7.11596
																																12.5143			0.0424261
																																12.1679			0.0292452
																																15.5996			8.32892
																																19.107			0.00172871
																																9.08507			7.37614
																																10.2592			2.69432
																																14.8194			7.36957
																																13.3603			0.0885069
																																8.67667			0.0458745
																																10.6358			2.9971
																																12.0805			0.0312098
																																14.0993			5.83648
																																16.5109			4.77657
																																14.2609			5.642
																																22.2523			0.0285057
																																8.88204			5.74409
																																9.48448			0.0153467
																																18.191			4.07456
																																7.49957			7.95922
																																20.3402			4.94696
																																6.22131			7.44571
																																12.771			8.1344
																																13.7733			4.31842
																																12.6002			0.0931167
																																11.9928			0.966089
																																13.8551			0.0955495
																																14.3413			2.34004
																																19.0373			0.0444489
																																9.68106			5.53546
																																16.9571			0.0223908
																																12.3417			6.99267
																																17.0309			1.71288
																																25.6115			4.66777
																																5.72326			5.58993
																																8.04528			0.00541687
																																10.8216			0.0749323
																																12.3417			2.81669
																																10.5423			1.2475
																																9.87566			0.00489163
																																9.68106			10.3352
																																7.0483			0.0149627
																																27.3266			4.34452
																																9.08507			3.7878
																																26.1498			0.0421289
																																20.205			6.22262
																																0.592797			6.36106
																																15.6766			3.2081
																																7.72016			5.35224
																																13.5262			0.0435022
																																28.0206			10.2444
																																7.82928			0.0665255
																																14.8984			0.166419
																																20.1373			0.0709338
																																0.592797			0.141177
																																12.6857			2.89905
																																6.81718			7.58659
																																16.1343			0.0553934
																																14.8194			9.90526
																																8.36395			0.356385
																																14.0993			0.022159
																																17.1046			4.52228
																																12.6002			0.0840536
																																15.8299			6.70025
																																6.93322			5.76045
																																26.4464			3.99565
																																9.48448			0.0243784
																																15.7533			0.0693563
																																19.1765			0.0301005
																																15.8299			1.80682
																																12.1679			0.0344232
																																18.1196			0.0570436
																																11.2792			0.0467356
																																11.8164			0.0377456
																																17.1781			6.23983
																																5.97488			0.0128548
																																10.6358			0.0498807
																																17.5432			2.50768
																																13.4434			0.0531663
																																12.4282			0.0308476
																																9.97224			7.46479
																																11.6387			2.33088
																																6.81718			0.0580612
																																15.9825			0.0538367
																																13.2769			0.0529894
																																18.0481			0.149924
																																10.2592			6.46167
																																19.7968			6.09384
																																15.0556			3.34967
																																26.9176			8.96993
																																9.97224			5.94907
																																19.107			8.9609
																																8.67667			10.9411
																																23.7745			9.97984
																																11.2792			9.21022
																																17.0309			0.0447678
																																8.98384			10.3357
																																8.46883			7.86201
																																14.5814			0.0629464
																																6.46294			2.14161
																																11.4597			0.0344262
																																6.93322			6.12309
																																24.2094			3.19156
																																7.82928			0.087131
																																18.8275			0.214668
																																11.1884			0.101714
																																17.1046			0.0225034
																																20.6091			0.0260343
																																16.2854			0.043297
																																13.6912			5.39887
																																12.856			0.087057
																																14.8984			2.91633
																																14.0993			0.0597497
																																11.0058			0.0477226
																																9.68106			3.70853
																																9.08507			0.0207568
																																9.58302			0.080622
																																12.9407			0.0606318
																																10.0684			4.1606
																																9.87566			0.0802996
																																10.0684			0.0326563
																																14.7403			0.0610994
																																18.7573			3.16929
																																6.81718			0.0507446
																																21.668			1.99356
																																21.4714			5.37656
																																14.6609			0.0344571
																																17.2514			3.07952
																																14.9771			0.0424589
																																10.9138			7.33707
																																8.98384			9.06588
																																10.8216			4.10171
																																7.61027			0.0573195
																																18.4044			5.52227
																																11.1884			7.82141
																																13.8551			5.87026
																																16.6603			3.91296
																																10.9138			4.85941
																																13.9368			9.29733
																																22.9563			5.51528
																																11.9928			0.0237338
																																14.8984			6.10696
																																9.58302			1.34483
																																22.3168			0.0661274
																																9.7786			0.0794973
																																20.6091			8.54263
																																13.7733			0.066
																																17.1046			0.033724
																																8.04528			1.69566
																																12.771			0.0465524
																																7.27568			0.0375721
																																12.1679			5.9751
																																8.04528			0.066376
																																16.5856			0.0538548
																																18.0481			2.19539
																																13.4434			0.111981
																																13.5262			4.90043
																																10.2592			0.621097
																																10.0684			3.04455
																																17.1781			5.44623
																																17.1781			0.00473272
																																11.8164			0.0291697
																																23.2096			0.0437775
																																14.8984			0.0269871
																																17.1781			0.0208732
																																15.9063			3.38651
																																11.4597			7.5227
																																14.0181			4.18052
																																14.8194			2.955
																																12.771			2.80551
																																5.72326			9.56627
																																16.6603			0.00594922
																																14.2609			6.46161
																																13.4434			3.15202
																																8.46883			0.12683
																																25.9112			6.95102
																																9.38543			9.86999
																																17.7604			7.44254
																																15.8299			4.85988
																																10.4484			1.93024
																																11.3696			1.5978
																																12.6857			5.67908
																																13.5262			0.0606739
																																12.6857			1.48973
																																14.1802			0.0681865
																																10.4484			2.85441
																																21.4714			7.6328
																																8.46883			5.99103
																																11.7277			5.96267
																																15.4452			0.109723
																																10.354			6.00389
																																12.1679			0.0252371
																																9.58302			0.107717
																																21.1419			1.64303
																																12.0805			4.8038
																																10.354			0.018348
																																13.1933			1.88181
																																13.6912			0.00819522
																																10.7289			0.0530535
																																16.4359			4.68849
																																10.5423			0.0573431
																																29.4398			3.91827
																																15.8299			2.91697
																																15.0556			7.2164
																																15.3677			2.42913
																																15.4452			4.98758
																																6.58208			1.76798
																																19.8651			0.162172
																																12.0805			6.26069
																																4.22085			0.0606583
																																8.25841			3.25731
																																8.46883			0.0313505
																																			1.88055
																																			0.0447957
																																			0.0428726
																																			2.10997
																																			4.15577
																																			3.63077
																																			2.6844
																																			0.0484574
																																			6.0244
																																			5.69145
																																			2.41007
[truncated: 3 more columns]

## Sheet: Fig3
										Fig.3e							Fig.3h			Fig.3j					Fig.3k
										GFP-TRIM25 ΔPTFG							TRIM25	G3BP1	MIX	TRIM25	TRIM25(MIX)	G3BP1	G3BP1(MIX)		MIX-TRIM25 WT-G3BP1			MIX-TRIM25 ΔPTFG-G3BP1
										poly(I:C)			Na2AsO3				5.72326	13.6912	10.6358	7.38805	6.70015	12.1679	6.22131		Individual TRIM25 droplet	Individual G3BP1 droplet	Colocalized	Individual TRIM25 droplet	Individual G3BP1 droplet	Colocalized
										Line distance	TRIM25	G3BP1	Line distance	TRIM25	G3BP1		10.5423	26.9762	11.7277	2.1692	6.09871	23.5243	7.38805		0.116208	0.0795107	0.804281	0.45935	0.221545	0.319106
										0	564.3	378.43	0	567.27	191.36		12.2549	27.8479	86.932	1.73333	6.81718	26.2686	8.88204		0.0888325	0.0786802	0.832487	0.247039	0.328257	0.424704
										0.21	564.3	378.43	0.27	567.27	191.36		10.8216	15.6766	73.9	8.04528	7.61027	43.5626	5.46598		0.0723982	0.0701357	0.857466	0.505636	0.199678	0.294686
										0.43	564.3	378.43	0.55	567.27	191.36		12.5143	35.8333	71.6171	18.191	9.08507	30.4958	7.0483		0.0920578	0.0740072	0.833935	0.210526	0.373355	0.416118
										0.64	564.3	378.43	0.82	567.27	191.36		13.1094	34.9125	68.1228	15.0556	5.2025	14.8984	6.09871
										0.86	564.3	378.43	1.1	567.27	191.36		10.164	24.8238	27.0348	9.97224	8.15219	19.2459	5.59536
										1.07	1019.84	623.34	1.37	1698.64	537.83		10.164	21.5371	15.9825	14.0993	7.0483	11.0973	5.72326
										1.28	1317	711.6	1.65	2782.58	1209.95		11.9928	42.6823	103.882	11.3696	5.46598	22.6377	9.58302
										1.5	1379.73	683.72	1.92	3357.9	2086.09		13.3603	24.3329	28.8763	7.38805	4.6542	20.6091	8.36395
										1.71	1157.71	972.18	2.2	3286.04	2944.84		10.4484	15.1339	42.9149	12.856	8.04528	23.0197	7.61027
										1.93	723.35	1102.61	2.47	2566.99	3640.96		8.67667	37.7891	5.97488	10.7289	4.51208	30.935	3.60544
										2.14	85.47	1270.01	2.75	1169.58	4049.32		16.3608	18.687	129.15	14.2609	8.46883	21.6026	6.81718
										2.35	31.29	1794.62	3.02	228.94	4213.24		8.88204	10.164	42.1685	9.7786	8.77965	21.8636	9.97224
										2.57	279.77	2463.22	3.29	0	4378.82		13.1933	15.7533	27.5009	8.88204	6.93322	20.8763	8.15219
										2.78	265.09	3125.74	3.57	80.26	4197.64		8.25841	19.6598	111.275	10.6358	5.59536	15.5225	8.46883
										3	680.6	3735.76	3.84	1318.19	3941.74		8.88204	23.9614	78.6382	12.5143	10.0684	15.2899	8.36395
										3.21	1376.28	3958.16	4.12	2076.61	3366.23		15.6766	39.5505	28.8763	6.81718	8.88204	26.328	6.81718
										3.42	2176.08	4050.68	4.39	2363.75	2528.64		21.0093	19.107	27.9631	10.9138	5.2025	39.2597	5.97488
										3.64	2995.9	3414.32	4.67	2223.71	1611.99		2.75148	8.98384	36.5414	7.16244	5.97488	12.771	7.61027
										3.85	3859.68	2609.07	4.94	1656.48	771		15.4452	18.1196	16.2854	9.38543	9.58302	30.2197	8.77965
										4.07	4291.32	1842.97	5.22	760.06	156.01		9.7786	16.7347	28.6494	12.856	8.57306	27.3266	7.49957
										4.28	3881.07	1099.01	5.49	760.06	156.01		8.88204	22.0584	41.0364	14.0993	3.76395	9.7786	6.46294
										4.49	2705.81	559.75	5.77	760.06	156.01		15.212	26.0306	83.5042	7.72016	6.70015	18.3334	7.49957
										4.71	1661.81	377.79					15.2899	28.1928	39.1139	8.25841	8.36395	25.0675	4.6542
										4.92	701.12	172.24					7.93765	25.3704	99.0496	8.15219	6.70015	39.6955	8.88204
										5.14	701.12	172.24					6.58208	21.1419	23.6496	16.7347	5.59536	20.9429	3.91919
										5.35	701.12	172.24					7.49957	23.8992	16.5856	8.57306	5.97488	31.8581	7.93765
										5.56	701.12	172.24					12.1679	24.7627	53.7727	9.58302	6.46294	22.8291	5.72326
										5.78	701.12	172.24					4.22085	25.4911	44.2056	10.354	5.72326	19.5911	8.98384
																	11.5494	17.3246	30.2197	7.72016	4.93216	15.2899	8.46883
																	15.2899	24.8238	41.2261	7.27568	5.84975	11.5494	5.2025
	Fig.3c																21.8636	18.8275	48.4962	6.58208	7.49957	32.8742	8.04528
	Vector	WT	PTFGAAAA	PTFG	CS	SPRY	7KA	CC									11.0973	32.0196	168.578	7.16244	0.592797	20.0014	7.49957
	1	4.88057	0.70485	1.23804	3.94573	3.27223	1.08908	0.867682									12.9407	12.4282	33.2446	8.57306	10.164	33.3501	8.57306
	1	5.21544	1.13646	1.32547	4.26541	2.86412	1.32546	1.42514									15.5225	34.1357	63.4715	7.82928	4.07142	38.6259	3.76395
	1	4.65239	1.35413	0.895421	5.23541	2.42541	1.56354	1.26422									15.5225	12.6857	48.6708	9.28585	4.6542	12.3417	7.38805
																	11.1884	24.8238	51.9313	15.0556	7.93765	8.15219	6.09871
																	10.5423	26.0902	42.5425	14.5814	6.81718	11.3696	3.91919
																	11.2792	12.9407	72.0479	8.57306	6.46294	39.2111	3.44337
																	10.9138	33.0861	77.8126	12.1679	5.46598	18.0481	7.93765
																	18.7573	25.7316	43.2856	11.0973	6.09871	11.7277	7.16244
																	16.3608	14.4216	95.0969	13.1932	4.51208	40.3687	4.93216
																	9.7786	30.1643	42.7289	10.2592	5.2025	15.6766	7.49957
																	11.9048	23.587	33.4553	8.46883	4.79419	5.97488	8.57306
																	20.0014	29.8867	32.8211	9.28585	6.81718	27.3266	7.72016
																	17.4705	23.0831	37.1429	12.0805	6.46294	38.184	6.58208
																	14.2609	17.9764	59.9076	8.15219	5.84975	22.8291	10.0684
																	14.6609	16.1343	78.0883	6.93322	5.33505	22.7654	5.84975
																	6.81718	43.3318	33.0332	13.9368	7.49957	24.579	5.33505
																	6.58208	17.1781	30.6608	8.46883	4.22085	36.1882	7.38805
																	12.9407	14.5016	88.3619	8.46883	6.22131	29.4958	8.98384
																	7.72016	21.7985	147.068	12.771	7.49957	22.3168	5.2025
																	11.8164	21.9286	52.4367	12.3417	3.76395	23.8992	5.59536
																	16.8832	13.9368	120.212	9.08506	5.06823	30.7158	7.93765
																	9.87566	12.856	84.1688	7.27568	7.16244	31.5338	6.46294
																	14.5016	37.1429	29.3275	6.93322	3.76395	24.1475	7.0483
																	12.6002	32.1807	42.3557	7.72016	7.16244	42.3089	6.22131
																	8.67667	27.5009	81.7638	8.98384	7.49957	31.5338	6.09871
																	8.57306	23.5243	53.2737	16.3608	6.09871	19.107	6.58208
																	9.87566	49.1928	80.2765	14.8194	8.77965	16.21	6.58208
																	10.9138	22.0584	23.6496	12.5143	5.84975	29.7753	5.84975
																	14.5016	30.8255	20.5421	8.98384	8.88204	18.191	8.04528
																	14.2609	10.8216	70.7517	9.28585	3.76395	15.8299	6.09871
																	9.28585	32.6616	65.8927	10.7289	7.49957	15.0556	10.0684
																	11.0058	13.7733	37.5412	17.2514	5.97488	18.7573	7.82928
																	8.77965	40.9889	22.6377	8.88204	7.16244	22.3168	6.70015
																	10.164	13.2769	63.7766	8.57306	7.27568	15.1339	8.15219
																	8.15219	22.8927	67.9752	12.2549	5.97488	22.4454	6.09871
																	14.3413	22.8291	56.5583	9.38543	6.3427	22.7654	7.16244
																	14.4216	17.8326	36.5414	12.771	7.93765	13.2769	6.09871
																	10.5423	21.4057	5.46598	8.98384	5.97488	23.8369	9.18573
																	12.0805	19.3152	33.4553	13.4434	4.79419	29.7195	8.57306
																	11.9048	24.7627	32.8211	10.164	5.84975	20.2726	8.15219
																	16.1343	18.9675	66.3417	7.16244	4.93216	19.3844	6.46294
																	9.97224	19.9333	76.9826	9.18573	7.0483	26.9176	6.46294
																	6.46294	33.8226	56.3964	4.6542	5.33505	32.127	6.09871
																	9.7786	24.3945	80.4123	7.72016	5.2025	13.9368	4.6542
																	13.1933	31.2623	37.7396	7.38805	7.72016	18.191	7.93765
																	9.08507	18.9675	30.6608	22.3811	3.91919	25.3704	4.93216
																	8.57306	28.4786	48.3213	7.61027	7.61027	16.9571	8.67667
																	11.1884	16.2854	42.5425	10.164	5.72326	29.6636	8.77965
																	13.1094	25.6115	81.3595	12.856	9.18573	19.0373	5.46598
																	17.6157	24.0235	34.7062	9.58302	3.76395	27.5009	5.33505
																	18.191	10.354	52.4367	13.2769	7.61027	27.7325	7.0483
																	12.771	22.6377	64.5363	8.67666	8.98384	20.0694	7.0483
																	10.164	30.6608	27.5009	10.7289	5.59536	20.8763	6.09871
																	10.9138	40.1289	29.1023	12.1679	5.97488	23.0831	11.1884
																	6.3427	14.0993	45.8381	8.04528	4.22085	33.4027	8.04528
																	11.6387	39.2111	24.6403	8.04528	6.3427	12.6002	7.38805
																	11.5494	28.0781	36.5414	20.1373	8.15219	18.1196	5.59536
																	8.25841	18.191	34.9125	7.27568	7.38805	26.2092	7.72016
																	17.6882	36.9429	53.4403	9.58302	4.07142	26.2686	5.2025
																	12.1679	32.6083	39.6955	8.04528	8.46883	33.5079	9.68106
																	9.08507	15.8299	29.9979	9.97224	7.38805	20.1373	7.38805
																	19.6598	23.587	33.4553	17.1046	4.6542	42.1685	8.04528
																	13.2769	27.5589	27.0348	11.0058	5.46598	27.8479	5.59536
																	12.0805	32.6616	52.2685	19.2459	5.2025	15.5225	9.58302
																	15.2899	27.3266	80.6835	6.93322	5.59536	21.4057	4.93216
																	9.7786	10.7289	33.8749	5.2025	5.59536	9.48448	6.70015
																	21.4714	19.8651	19.4534	8.98384	5.72326	25.971	9.7786
																	10.9138	46.1073	115.73	8.36395	6.93322	20.6091	6.3427
																	9.7786	32.1807	60.0647	8.67666	5.59536	32.4483	5.72326
																	10.5423	23.6496	22.6377	6.58208	8.77965	17.7604	6.81718
																	12.6857	35.4766	48.4962	8.46883	6.09871	25.31	4.6542
																	6.81718	33.1918	81.4944	8.88204	5.2025	44.1599	9.7786
																	13.1094	28.1928	68.858	8.67666	4.51208	30.0534	5.33505
																	6.93322	25.31	54.9283	9.38543	6.22131	28.4786	5.72326
																	13.6088	25.5513	32.8211	11.8164	8.88204	24.2094	6.09871
																	11.4597	42.8219	35.5277	12.6002	4.79419	32.768	11.4597
																	11.2792	35.272	17.7604	15.0556	6.58208	28.9329	8.15219
																	13.3603	47.7946	29.7753	10.4484	4.36768	3.91919	10.8216
																	17.0309	10.0684	43.6548	8.36395	6.22131	18.7573	8.36395
																	9.97224	21.0756	30.8802	17.3976	5.59536	35.0154	7.72016
																	10.4484	25.971	31.0988	8.67666	5.97488	22.4454	8.36395
																	15.7533	9.18573	14.7403	7.82928	5.33505	27.1517	0.592797
																	15.1339	18.2623	34.4993	10.9138	5.06823	13.7733	12.5143
																	10.9138	22.0584	4.93216	12.3417	4.6542	16.809	5.46598
																	11.3696	11.0973	1.49374	10.8216	5.46598	9.18573	6.3427
																	12.771	23.2096	10.2592	4.6542	6.3427	32.8742	8.57306
																	9.7786	40.5123	51.4234	13.8551	7.16244	28.3073	8.77965
																	22.1878	15.1339	53.6066	6.81718	6.46294	31.4253	9.48448
																	8.46883	26.9176	55.4198	11.8164	5.72326	18.4753	6.3427
																	14.8194	15.4452	91.6968	6.46294	4.6542	18.9675	10.0684
																	8.88204	32.6616	21.8636	8.67666	5.97488	17.3246	9.68106
																	12.4282	41.2261	122.861	11.7277	4.93216	46.7325	4.93216
																	16.1343	8.98384	36.3398	7.72016	6.3427	25.0675	9.38543
																	7.61027	16.9571	14.4216	9.08506	6.22131	10.5423	3.91919
																	17.1781	42.7754	84.9629	8.77965	4.6542	42.3557	3.60544
																	10.2592	21.274	27.7325	8.04528	4.51208	19.4534	5.59536
																	6.46294	31.9658	54.9283	7.16244	5.84975	16.4359	5.84975
																	14.6609	34.8094	65.4421	8.36395	5.97488	27.8479	8.04528
																	10.4484	19.7968	113.799	7.0483	7.49957	23.6496	6.58208
																	10.8216	37.7396	32.1807	8.57306	10.4484	27.7325	6.3427
																	16.21	11.4597	89.3946	11.8164	9.38543	44.9802	7.61027
																	9.7786	15.9063	76.5659	6.70015	3.76395	19.7968	5.97488
																	7.38805	14.3413	25.6115	10.4484	7.93765	22.3168	5.06823
																	20.0694	11.7277	28.1928	17.3976	5.72326	16.4359	6.3427
																	10.164	14.0181	65.5925	12.4282	0.592797	14.2609	7.61027
																	8.04528	34.3437	15.6766	15.9825	11.0058	15.5225	6.46294
																	11.4597	20.3402	95.8442	6.2213	6.58208	11.5494	5.33505
																	9.97224	26.9176	87.4533	7.16244	7.38805	20.205	10.354
																	6.46294	7.27568	18.3334	9.48448	6.09871	32.127	5.59536
																	11.5494	4.6542	43.2856	11.9928	6.09871	26.328	7.49957
																	14.6609	19.7968	16.2854	5.2025	6.81718	19.7284	7.38805
																	20.5421	29.1023	45.8381	9.38543	9.48448	27.3848	6.22131
																	11.0058	20.8097	128.828	11.6387	9.28585	27.6168	9.18573
																	16.7347	14.0993	31.9658	15.0556	4.36768	18.2623	6.09871
																	13.4434	14.3413	126.999	19.2459	4.93216	21.1419	8.77965
																	9.68106	34.9125	66.1922	6.2213	5.59536	13.5262	7.82928
																	9.58302	26.6236	10.6358	10.6358	7.38805	24.0855	4.6542
																	14.0993	28.9329	32.1807	9.48448	6.22131	23.7121	5.33505
																	10.8216	29.1023	35.5277	11.0973	7.38805	26.9762	11.9048
																	7.27568	24.5176	23.1464	7.82928	5.46598	21.4057	0.592797
																	15.0556	28.8197	27.2684	12.0805	4.51208	20.4749	8.04528
																	16.8832	19.5911	148.969	18.546	5.46598	34.7578	0.592797
																	14.0993	33.9271	56.8815	6.93322	9.97224	23.3987	0.592797
																	11.6387	42.1685	17.1781	7.27568	7.16244	20.2726	9.08507
																	15.4452	15.8299	16.5856	9.87566	6.09871	41.9809	10.6358
																	10.0684	19.6598	72.763	12.9407	8.88204	18.3334	5.97488
																	13.7733	11.7277	31.9658	11.8164	5.2025	23.0831	7.72016
																	15.6766	5.59536	93.5934	13.9368	5.84975	28.7062	6.93322
																	11.5494	28.5925	57.8456	7.72016	4.93216	28.3073	8.15219
																	6.3427	19.7284	75.5892	6.70015	11.2792	18.687	8.67667
																	16.6603	24.7627	47.9705	9.68106	0.592797	15.4452	6.22131
																	9.18573	24.4561	20.0014	11.9048	8.04528	36.6922	5.84975
																	10.8216	11.1884	29.1023	8.88204	8.98384	37.9868	5.97488
																	7.49957	10.0684	20.5421	7.49957	0.592797	25.6115	5.97488
																	15.9063	29.9979	110.928	5.97488	0.592797	37.2925	8.88204
																	14.7403	16.8832	17.7604	9.7786	10.0684	33.8749	4.93216
																	25.8514	8.57306	28.4215	9.18573	5.2025	21.8636	7.49957
																	9.28585	12.3417	53.9386	3.91919	6.22131	28.8197	5.84975
																	17.3976	24.0855	16.5856	6.93322	7.38805	17.2514	7.27568
																	6.09871	13.2769	17.7604	12.6857	7.16244	22.6377	5.2025
																	15.5225	14.5814	52.4367	13.0252	6.09871	26.6825	5.72326
																	6.81718	29.1023	125.591	10.164	5.72326	38.8703	9.38543
																	12.1679	10.164	43.8388	8.57306	5.59536	17.9764	9.68106
																	16.7347	18.0481	76.0086	11.2792	7.16244	21.5371	10.4484
																	9.7786	17.0309	107.199	8.46883	5.06823	21.208	3.10708
																	8.77965	12.6857	56.2342	7.61027	5.46598	18.546
																	12.5143	42.1685	18.0481	7.0483	5.46598	24.1475
																	17.9045	37.4915	48.4962	14.9771	5.97488	26.0306
																	9.58302	24.3945	25.6115	8.15219	5.06823	23.8992
																	13.2769	15.0556	67.2352	9.58302	4.6542	30.4406
																	11.1884	17.7604	25.3704	7.61027	5.97488	22.7654
																	21.0756	32.5017	82.1671	8.46883	4.51208	21.0093
																	9.18573	38.8214	15.6766	8.36395		19.4534
																	11.3696	28.9329	24.8849	8.67666		22.6377
																	7.0483	36.7424	67.0867	11.6387		24.5176
																	7.61027	14.5016	39.8884	17.3976		18.4753
																	10.164	20.9429	52.9397	10.4484		21.8636
																	13.9368	33.5079	75.4492	9.68106		18.4753
																	8.04528	17.0309	23.8992	9.18573
																	7.16244	19.1765	57.5252	10.6358
																	11.5494	6.46294	43.8388	9.18573
																	11.3696	28.0206	31.9658	12.856
																	3.91919	20.743	33.4553	11.9928
																	9.48448	29.7195	53.6066	6.09871
																	11.6387	13.7733	44.9348	9.38543
																	12.3417	28.8197	160.033	16.809
																	11.0058	29.6636	48.6708	9.18573
																	9.38543		83.6374	12.2549
																	15.212		23.3987	8.98384
																	22.3168		63.3186	12.856
																	9.08507		37.3423	11.8164
																	10.0684		44.2056	10.9138
																	14.0181		80.8189	12.6002
																	10.354		58.643	5.84974
																	10.9138		4.93216	9.48448
																	10.0684		50.0566	12.771
																	8.36395		74.1829	10.6358
																	10.164		13.7733	11.9928
																	12.771		39.5021	14.5016
																	9.08507		20.8097	8.36395
																	11.8164		70.6069	12.0805
																	12.2549		44.571	8.77965
																	12.6002		84.3014	7.72016
																	13.1933		43.8388	12.6002
																	17.1781		42.1685	6.93322
																	2.93198		43.6548	9.48448
																	12.3417		94.597	12.4282
																	13.6088		20.8097	6.58208
																	9.28585		80.6835	11.0058
																	10.6358		75.7291	9.28585
																	15.7533		101.722	10.354
																	14.0993		111.159	14.0181
																	8.57306		35.1181	10.354
																	4.07142		34.9125	8.25841
																	10.8216		86.6707	9.58302
																	13.1094		53.2737	7.27568
																	14.9771		43.2856	10.2592
																	12.6002		28.8763	9.87566
																	8.88204		46.9103	9.08506
																	13.9368		91.0602	13.3603
																	15.5225		33.4553	9.58302
																	13.0252		84.9629	7.38805
																	11.7277		27.2684	14.0993
																	8.67667		57.2038	6.93322
																	12.856		79.8685	9.28585
																	10.9138		19.7284	8.25841
																	9.87566		56.8815	10.164
																	12.3417		56.72	13.7733
																	9.87566		30.2197	6.58208
																	12.771		11.0058	13.4434
																	14.2609		46.5543	5.59536
																	10.5423		42.5425	13.8551
																	9.48448		33.6654	12.6857
																	8.36395		54.5994	7.49957
																	18.1196		21.8636	11.0058
																	8.77965		49.5392	7.72016
																	8.15219		68.858	9.7786
																	12.1679		30.2197	11.8164
																	13.2769		40.4644	17.1781
																	9.28585		30.4406	17.4705
																	10.6358		41.9809	8.88204
																	9.7786		47.4419	12.6857
																	11.1884		72.4774
																	8.04528		33.8749
																	16.6603		28.6494
																	8.67667
																	11.6387
																	11.0973
																	8.57306
																	9.97224
																	7.27568
																	13.4434
																	10.354
																	10.4484
																	16.5856
																	9.48448
																	11.8164
																	15.5996
																	11.0973
																	7.27568
																	9.87566
																	9.68106
																	7.49957
																	8.25841
																	14.0181
																	15.8299
																	14.6609
																	7.72016
																	15.9825
																	13.9368
																	9.58302
																	10.5423
																	2.75148
																	10.354
																	16.5109
																	9.68106
																	15.212
																	15.5225
																	12.6002
																	9.68106
																	8.98384
																	10.4484
																	7.93765
																	11.0973
																	14.7403
																	21.7985
																	3.44337
																	7.72016
																	10.7289
																	15.4452
																	7.72016
																	11.9928
																	7.61027
																	15.1339
																	9.7786
																	13.4434
																	8.98384
																	17.6157
																	10.0684
																	16.9571
																	12.6002
																	9.28585
																	15.8299
																	18.4753
																	9.48448
																	12.3417
																	13.4434
																	13.9368
																	9.87566
																	16.9571
																	5.06823
																	14.2609
																	10.354
																	9.18573
																	16.4359
																	12.6002
																	16.3608
																	14.1802
																	8.57306
																	8.04528
																	13.5262
																	12.0805
																	8.88204
																	16.8832
																	12.4282
																	14.2609
																	19.1765
																	10.354
																	14.9771
																	11.0973
																	9.38543
																	16.4359
																	14.1802
																	11.4597
																	14.2609
																	14.3413
																	17.4705
																	15.1339
																	9.08507
																	17.2514
																	14.5016
																	20.4076
																	9.38543
																	8.04528
																	16.3608
																	20.2726
																	10.2592
																	8.98384
																	2.93198
																	18.2623
																	13.9368
																	14.4216
																	18.8275
																	15.212
																	14.5814
																	7.93765
																	3.91919
																	4.22085

## Sheet: Fig4
					Fig.4e
					TRIM25 WT																TRIM25 ΔPTFG
					Line distance	TRIM25	RIG-I	G3BP1	Line distance	TRIM25	ZC3HAV1	G3BP1	Line distance	TRIM25	IGF2BP2	G3BP1	Line distance	TRIM25	ZC3HAV1	G3BP1	Line distance	TRIM25	RIG-I	G3BP1	Line distance	TRIM25	ZCCHC3	G3BP1	Line distance	TRIM25	IGF2BP2	G3BP1	Line distance	TRIM25	ZCCHC3	G3BP1
									0	22	503	0					0	113	1885	487	0	1594	308	0	0	737	75	0	0	16.33	0	0	0	502	407	321
					0	0	0	0	0.23	251	444	0	0	116	106	0	0.24	1500	3531	1603	0.21	3449	813	0	0.22	3075	193	0	0.23	90.33	264.67	0	0.21	855	1584	424
					0.28	0	0	0	0.45	1858	1980	1243	0.29	2598	468	924	0.47	2139	4095	2448	0.41	4095	733	394	0.44	4095	1680	700	0.47	324.33	2986.33	1030.33	0.42	1887	3916	468
					0.57	0	0	0	0.68	3865	3170	3067	0.57	4095	2916	3441	0.71	4095	4095	3883	0.62	4095	2407	498	0.66	4095	1627	1971	0.7	841.67	4095	4095	0.63	2482	4095	682
					0.85	557	0	164	0.91	4095	3388	4095	0.86	4095	3817	3727	0.95	4095	3768	3603	0.83	2340	4095	2846	0.87	4095	1830	2019	0.94	1165.67	4095	4095	0.83	2262	3850	988
					1.13	3349	828	4095	1.13	4095	2675	3761	1.14	4095	944	1397	1.19	4095	4095	3077	1.04	1035	4095	3628	1.09	4095	2118	4095	1.17	1330.67	4095	4095	1.04	2456	4095	1990
					1.41	4095	4095	4095	1.36	4095	2673	3323	1.43	871	472	464	1.42	4095	4095	2143	1.24	766	4095	3965	1.31	4095	2185	4095	1.41	1469.67	4095	4095	1.25	1601	3374	4095
					1.7	4095	4095	4095	1.58	3934	2157	3655	1.71	284	0	0	1.66	1406	1700	1770	1.45	2721	4095	2961	1.53	1639	3210	4095	1.64	1004.33	4095	3628.33	1.46	611	2617	4095
					1.98	1808	810	2646	1.81	3510	2532	3193	2	229	227	0	1.9	1259	1786	1189	1.66	4095	3815	1789	1.75	1239	3392	4095	1.88	1617.33	2928.33	2164.67	1.67	259	1864	4095
					2.26	4095	1868	4095	2.04	3728	2459	4095	2.28	216	0	0	2.14	0	1286	398	1.87	1827	1044	0	1.97	1307	3539	4095	2.11	3756	2091	0	1.88	162	1290	4095
					2.54	4095	3727	4095	2.26	4095	4095	4095	2.57	601	583	0	2.37	300	1192	191	2.07	140	0	0	2.18	883	3320	4095	2.35	4095	3564.33	1.33	2.08	226	663	4095
					2.83	4095	4095	4095	2.49	4095	3531	4095	2.85	1032	642	0	2.61	0	2328	585	2.28	133	0	0	2.4	2195	3167	4095	2.58	4095	3465.33	174.33	2.29	638	1236	3816
					3.11	2969	2385	4095	2.72	4095	2550	3985	3.14	650	260	0	2.85	0	83	0	2.49	2389	167	0	2.62	1236	4095	4095	2.82	3386	2471.67	26	2.5	3450	1949	3026
					3.39	0	0	0	2.94	4095	3610	4095	3.42	736	665	0	3.09	0	0	0	2.7	4095	720	0	2.84	1350	4095	4095	3.05	745.67	577	0	2.71	3713	969	2697
					3.68	0	0	0	3.17	4095	4095	4095	3.71	679	528	0	3.32	0	0	0	2.9	4095	1022	343	3.06	4095	1647	4095	3.29	345.67	119.67	0	2.92	2016	88	1324
					3.96	0	0	0	3.39	4095	3521	4009	4	1928	752	1032	3.56	0	0	0	3.11	4095	1681	253	3.28	4095	2680	4095	3.52	267.33	0	0	3.13	162	0	572
									3.62	4095	4095	4095	4.28	4095	3173	2714	3.8	72	0	56	3.32	3184	1408	104	3.49	4095	1676	4095					3.33	31	0	99
									3.85	4095	4095	4095	4.57	4095	4095	3867	4.04	496	1203	740	3.53	2231	1044	45	3.71	4082	1436	3194					3.54	0	0	0
									4.07	4095	4095	4095	4.85	4095	4031	3109	4.27	2079	1056	1407	3.73	695	413	0	3.93	1585	1242	551					3.75	17	0	0
									4.3	4095	3631	4095	5.14	2445	1449	1162	4.51	4030	3316	3121
									4.53	2921	2079	3931	5.42	516	59	0	4.75	4095	4095	3854
									4.75	1286	1074	1242					4.99	4095	2955	3700
									4.98	2071	1771	539					5.22	4095	2675	3231
									5.21	1244	963	324					5.46	1497	3326	1219
									5.43	723	937	251					5.7	56	208	602
									5.66	263	454	0					5.94	0	0	0

## Sheet: Fig5
	Fig.5a				Fig.5a									Fig.5f
	TRIM25 KO（K63-Ub）				TRIM25 WT				TRIM25 ΔPTFG					G3BP1
	GFP-TRIM25 WT	GFP-TRIM25 ΔPTFG			Line distance	Ub	G3BP1	TRIM25	Line distance	Ub	G3BP1	TRIM25		WT	TBM	GDM
	1151.88	183.72			0	300.5	148.88	132.03	0	272.35	158.31	104.37		9.97224	11.3922	1.73333
	764.84	176.97			0.07	278.94	147.66	132.18	0.09	275.75	159.32	103.71		10.3776	35.7443	4.54782
	596.3	180.01			0.14	280.01	146.6	145.69	0.18	288.79	158.74	101.04		13.2142	5.94372	7.19084
	416.87	170.3			0.21	286.68	150.24	144.17	0.27	299.36	156.93	101.61		10.8216	6.22131	5.88115
	716.99	190.63			0.28	310.36	154.34	145.23	0.36	294.87	158.67	103.28		8.07207	16.2477	4.51208
	932.93	172.47			0.35	329.03	154.34	150.24	0.45	270.03	157.08	114.58		12.9196	13.6912	5.00043
	515.54	174.95			0.42	487.63	167.39	181.66	0.54	252.66	150.27	139.05		10.2592	34.6157	10.7056
	401.53	175.67			0.49	650.18	180.9	222.79	0.63	281.69	153.46	174.38		11.7943	7.99155	6.28215
	693.01	179.19			0.56	873.58	203.82	288.96	0.72	314.56	151.5	214.57		11.9488	10.3304	7.85645
	345.31	154.78			0.63	1000	249.2	435.27	0.81	340.56	147.23	241.87		15.5996	5.65949	8.41647
	417.33	165.65			0.7	1000	281.52	556.08	0.9	377.05	151	234.55		10.5188	16.1343	4.25779
	467.46	163.21			0.77	1000	323.56	695.56	0.99	403.77	154.98	211.17		8.83092	9.87566	14.5614
	405.8	160.13			0.84	1000	340.41	697.83	1.08	390.88	162.15	211.31		13.1513	21.6843	4.96635
	878.72	164.78			0.91	1000	345.27	632.42	1.17	369.01	162.65	221.59		11.4821	26.7708	7.82928
	492.47	171.56			0.98	1000	328.88	525.12	1.26	373	162.87	227.53		27.3266	5.81825	6.03696
	678.14	164.04			1.05	1000	300.5	421.76	1.35	371.11	169.53	232.67		9.99632	5.69142	6.87532
	634.3	164.83			1.12	911.22	263.16	356.2	1.44	352.43	181.7	208.2		23.8369	16.7719	5.40072
	704.45	181.1			1.19	645.17	237.81	251.47	1.53	349.97	196.03	190.39		15.173	16.0774	4.07142
	755.06	178.48			1.26	501.9	220.66	220.21	1.62	358.73	233.4	154.18		9.80291	6.93322	3.88068
	616.68	203.46			1.33	383.82	203.97	163.14	1.71	382.55	291.25	123.84		14.5614	6.67073	10.6358
	896.74	204.07			1.4	332.06	189.85	161.93	1.8	407.39	349.03	115.59		7.88356	6.9043	8.8565
	884.64	192.66			1.47	366.21	182.72	168.15	1.89	429.19	389.29	114.14		8.8565	9.08507	8.65082
	451	193.81			1.54	372.74	176.35	167.54	1.98	446.92	414.7	112.62		5.69142	11.6387	5.2025
	792.96	197.46			1.61	398.69	180.6	180.44	2.07	436.14	422.38	115.44		23.3987	20.1373	4.29458
	281.32	222.94			1.68	446.95	189.4	186.82	2.16	378.14	400.29	113.85		8.46883	7.24746	7.91063
	313.06	183.14			1.75	586.13	204.27	190.92	2.25	317.97	366.34	106.9		17.3246	7.93765	13.8551
	475.37	186.53			1.82	802.55	241.46	233.56	2.34	279.01	343.02	105.89		14.9181	26.9323	3.99567
	1051.59	326.64			1.89	1000	276.36	314.46	2.43	255.41	307.54	105.09		17.5976	15.5032	4.10903
	331.41	320.57			1.96	1000	337.53	487.93	2.52	245.2	263.01	104.29		22.5096	8.75396	4.3312
	299.86	301.06			2.03	1000	381.24	708.46	2.61	250.85	223.62	104.95		13.0673	11.9928	7.0483
	786.04	286.46			2.1	1000	440.13	1000	2.7	247.08	197.84	104.51		15.1925	36.011	6.00596
	924.32	278.71			2.17	1000	463.04	1000	2.79	241.87	181.41	104.66		10.5657	9.16062	5.78668
	972.47	284.84			2.24	1000	475.34	1000	2.88	233.11	162.73	102.19		12.3417	19.5568	9.43502
	784.55	352.7			2.31	1000	487.63	1000						10.3304	8.36395	7.96462
	493.06	319.37			2.38	1000	475.18	893.31						14.9574	5.46598	6.5524
	997.86	347.02			2.45	1000	463.65	617.85						18.0122	20.8763	5.23579
	638.38	328.25			2.52	1000	438.46	446.2						8.88204	14.5415	13.1513
	582.73	326.94			2.59	900.9	406.74	301.71						26.8149	10.9369	9.6566
	338.56	298.75			2.66	610.11	342.23	178.17						15.5418	22.0422	10.3776
	418.01	356.28			2.73	503.11	305.05	156.62						11.5046	9.58302	6.03696
	600.78	313.73			2.8	410.07	237.51	145.69						12.6644	8.95844	7.55502
	556.99	311.55			2.87	368.64	218.69	135.67						9.7786	5.81825	4.82887
	467.1	301.61			2.94	316.28	183.48	132.33						8.49495	38.393	9.48448
	561.03	309.9												33.5342	6.06787	5.65949
	442.93	334.19												15.173	12.643	4.22085
	582.44	360.58												14.079	21.1419	8.83092
	432.38	310.13												9.6566	18.4753	7.55502
	511.85	313.96												7.44392	13.8347	9.28585
	571.76	336.75												13.3394	9.23586	5.91248
	475.33	373.36												8.80531	11.4597	13.2978
	497.99	300.83												11.7721	18.9325	4.14647
	481.24	321.33												17.8326	19.2286	3.76395
	511.81	290.42												14.4015	11.0058	3.64539
	431.36	340.33												6.5524	11.2339	5.26898
	523.91	359.7												16.2477	12.8348	5.1691
	521.33	372.21												12.1242	13.1723	11.0973
	542.84	335.59												10.7753	11.6833	13.9775
	513.02	357.78												23.7589	9.41024	3.72464
	503.08	290.24												10.0204	12.0586	5.13558
	486.81	307.19												14.8392	9.92401	3.88068
	482.16	264.63												16.8832	16.9386	4.14647
	546.03	266												17.9225	17.2514	6.28215
	484.27	276.69												16.9756	18.0839	8.23192
	511.15	341.83												10.7984	20.205	5.69142
	450.94	349.3												9.0092	8.07207	10.7984
	448.61	336.13												12.8772	18.1375	8.39023
	255.14	355.99												15.3482	13.5055	8.25841
	480.04	330.8												14.9967	7.96462	6.5524
	536.51	208.87												13.5882	26.8002	12.1897
	524.51	276.32												14.4816	16.2666	3.76395
	434.24	303.98												15.9634	18.191	6.96208
	1338.21	327.36												13.1513	7.77482	4.07142
	1840.42	300.06												14.2407	9.0092	5.49847
	1277.78	274.46												9.87566	8.17881	6.16016
	1299.14	328.77												12.3633	17.0125	4.4762
	1252.53	279.05												19.107	20.3907	4.96635
	1059.49	191.22												7.44392	5.53086	4.3312
	1219.21	325.97												16.0205	15.2705	4.44017
	1105.81	338.23												11.7055	16.1911	7.16244
	955.89	304.52												18.2801	10.7289	5.00043
	1184.6	323.89												5.40072	16.7347	6.87532
	578.69	310.74												16.2289	14.3815	7.72016
	1218.11	307.89												9.6321	7.10549	4.14647
	816.99	264.25												15.8299	7.82928	4.4762
	945.6	266.06												10.0684	17.9405	9.33571
	987.45	262.86												18.1017	16.2289	8.28486
	809.06	258.46												14.4216	8.09883	10.1402
	576.58	282.44												12.385	12.856	13.8347
	1128.35	278.41												12.0147	15.6573	5.33505
	837.38	313.47												8.46883	12.0367	4.29458
	956.1	314.47												13.1513	19.5051	4.75939
	868.55	284.29												11.2339	10.4954	4.404
	1011.13	267.34												14.1195	20.3739	5.2025
	1339.76	215.48												14.3614	14.4015	4.86342
	1115.81	181.22												16.8461	10.8908	7.10549
	1850.49	272.4												12.6216	19.5223	5.06823
	1099.42	261												11.6387	10.9138	15.0752
	990.83	275.32												9.55844	7.99155	10.283
	1058.92	241.38												9.75426	18.3512	11.0058
	713.1	236.63												2.88738	5.40072	8.41647
	1688.39	260.35
	1820.2	253.73
	813.34	301.11
	940.17	232.97
	1137.88	266.75
	1024.42	245.7
	916.42	267.57
	1200.52	265.33
	705.03	247.11
	1066.08	254.53
	1186.34	229.29
	1116.11
	1807.15
	744.93
	735.1
	686.36
	676.67
	882.98
	874.24
	641.47
	639.07
	1172.11
	954.29
	973.01
	960.46
	1186.83
	982.53
	1368.43
	1015.36
	1028.18
	791.65
	1228.91
	857.36
	901.47
	921.81
	1360.39
	1004.6
	868.02
	1028.82
	686.87
	823
	251.16
	472.3
	948.49
	695.23
	665.31
	735.62
	687.24
	828.1
	831.95
	701.4
	614.6

## Sheet: Fig6
																			Fig.6e-f
																			V2				G3BP1 ko
																			Vector		mCh-TRIM25		Vector		mCh-TRIM25
																			poly(I:C)-	poly(I:C)+	poly(I:C)-	poly(I:C)+	poly(I:C)-	poly(I:C)+	poly(I:C)-	poly(I:C)+
																			IFNβ (Fold)
																			1.86607	26.0522	16.2609	53.8174	1.0693	6.46806	3.5801	8.11168
																			1.02811	25.8722	17.6713	51.9842	1.19472	4.7349	4.22807	9.98664
																			0.952638	23.3174	19.4721	51.6251	0.782773	3.89962	3.97237	8.51496
																			ISG56 mRNA (Fold)
																			1.87905	9.51366	7.17676	23.9729	1.12246	2.4005	1.30134	3.18951
																			1.52626	7.94474	6.33495	22.0596	0.905425	2.11893	1.31039	2.81539
																			1.65864	8.81524	6.24774	21.4564	0.983957	1.99078	1.23971	2.81539
																			IFNα	Fig.6g
																				Poly（I:C)（-）	Poly（I:C)（+）
																				Vector		TRIM25
																						TRIM25	PTFG-AAAA	ΔPTFG
																				0.963707	3.49833	7.26015	3.76678	1.29534
																				1.05458	3.74942	8.9383	3.41843	1.84463
																				0.983957	3.33264	9.57983	3.12387	3.58838
																			IFNβ	Fig.6g
																				Poly（I:C)（-）	Poly（I:C)（+）
																				Vector		TRIM25
																						TRIM25	PTFG-AAAA	ΔPTFG
																				1.1355	3.13109	15.4907	3.15287	0.97041
																				0.961483	2.8219	16.037	3.35582	0.7457
																				0.915945	3.10947	16.4879	4.04648	1.01162
																			IFNγ	Fig.6g
																				Poly（I:C)（-）	Poly（I:C)（+）
																				Vector		TRIM25
																						TRIM25	PTFG-AAAA	ΔPTFG
																				1.03751	2.49833	8.26015	4.93877	7.29534
																				1.05458	2.94942	9.1345	5.11843	6.92463
																				0.983957	2.33264	8.57158	5.12387	6.18638
																			ISG56	Fig.6g
																				Poly（I:C)（-）	Poly（I:C)（+）
																				Vector		TRIM25
																						TRIM25	PTFG-AAAA	ΔPTFG
																				1.03751	4.49833	11.8602	6.93877	7.29534
																				1.05458	3.94942	12.1345	5.11843	6.92463
																				0.983957	4.33264	11.5716	6.12387	6.18638
												Fig.6c
												poly（I:C)-	poly（I:C)+
												Vector	Vector	WT	PTFGAAAA	PTFG
												1	3.1778	6.91309	3.72542	1.54691
												1	2.60805	5.97101	2.21371	1.60805
												1	4.19453	7.84076	4.37244	3.17911

## Sheet: Fig7
SeV	Fig.7a						IFNβ	Fig.7b						CXCL10	Fig.7c						ISG56	Fig.7d
	Sev（-）	SeV（+）						Sev（-）	SeV（+）						Sev（-）	SeV（+）						Sev（-）	SeV（+）
	V2		TRIM25 KO					V2		TRIM25 KO					V2		TRIM25 KO					V2		TRIM25 KO
	Vector	Vector	Vector	WT	PTFGAAAA			Vector	Vector	Vector	WT	PTFGAAAA			Vector	Vector	Vector	WT	PTFGAAAA			Vector	Vector	Vector	WT	PTFGAAAA
	1.06437	31945.7	58116.8	17559.9	34397.1			1.04006	1811.96	710.817	4597.6	1130.96			1.16743	1694.53	995.999	2580.32	989.119			1.1019	623.106	289.349	1016.93	373.941
	0.993093	28791.1	52377.8	15393.1	29328.2			0.990801	1787.01	672.473	4143.59	1123.15			0.797377	1828.78	948.826	2261.92	1031.12			0.835088	534.977	264.416	962.071	395.262
	0.946058	30013.7	55364.2	15716.6	32768			0.97041	1588.37	658.634	4410.32	1154.72			1.07425	1636.81	922.88	2277.66	1009.9			1.08674	557.695	339.359	1060.11	420.705
