# Supplementary material for: TRIM25 predominately associates with anti-viral stress granules
Source: Nat Commun. 2024 May 15;15:4127. doi: 10.1038/s41467-024-48596-4 (PMC11096359; doi:10.1038/s41467-024-48596-4)
Supplement: Supplementary file 6 — Source Data [file 41467_2024_48596_MOESM6_ESM.zip › Source data-Supplementary.xlsx]

## Sheet: Fig.S1
																				Fig.S1h
																				No foci		RLBs		SGs
																				TIA	PABPC1	TIA	PABPC1	TIA	PABPC1
																				110.3	136.48	129	202.18	119.7	216.74
																				112.15	141.43	128.93	201.5	203.35	267.32
																				115.63	157.04	128.09	155.79	199.71	263.76
																				113.9	151.13	127.54	194.58	199.18	278.63
																				115.15	153.97	126.91	204.24	188.72	261.44
																				112.66	143.74	126.07	181.3	183.94	287.28
																				111.6	153.24	126.02	185.85	183.45	227.85
																				108.29	163.7	125.42	176.82	181.52	248.93
																				112.15	172.03	125.29	181.94	181.33	246.48
																				110.29	160.64	124.71	192.43	181.03	288.84
																				112.79	166.03	124.68	180.23	179.87	252.4
																				109.41	150.98	124.53	185.58	170.3	218.3
																				108.78	137.53	124.31	201.11	165.98	214.1
																				109.29	151.23	123.03	172.98	164.49	210.87
																				112.58	145.71	123.01	189.63	163.09	253.99
																				114.79	154.51	122.67	182.34	161.44	235.48
																				113.26	156.55	120.07	185.36	158.96	237.49
																				109.59	161.1	119.05	203.16	157.95	224.33
																				125.74	148.36	118.68	220.71	154.9	228.76
																				113.06	141.91	118.31	192.98	154.49	247.69
																				117.73	150.05	116.71	213.82	153.77	232.7
																				114.86	146.88	116.21	184.09	153.74	229.95
																				111.15	164.03	113.97	204.33	153.68	205.58
																				116.3	148.75	113.66	199.04	153.26	285.41
																				127.29	157.91	112.84	199.19	151.96	286.22
																				113.28	150.95	112.62	195.58	150.26	285.15
																				115.78	145.24	112.48	195.62	148.39	223.32
																				112.97	143.13	112.21	200.03	146.49	223.54
																				108.38	144.73	111.78	231.13	146.17	231.26
																				110.47	145.09	111.71	187.23	145.55	312.17
																				108.73	153.85	110.75	215.56	144.75	329.77
																				109.95	154.02	109.27	228.44	143.24	318.75
																				112.52	148.75	109.22	235.2	142.92	304.49
																				120.61	154.68	108.31	212.44	141.63	304.38
																				117.07	142.92	108.16	211.94	140.06	277.23
																				115.64	153.05	108.06	199.83	139.3	324.45
																				109.43	148.91	106.65	220.67	139.15	322.56
																				109.15	158.64	106.57	202.48	139.12	325.1
																				109.7	151.6	106.38	209.06	136.57	262.44
																				114.55	145.35	106.23	187.59	136.54	266.97
																				125.42	152.46	106.19	223.22	135.27	284.48
																				124.97	145.36	106.18	198.77	134.37	353.83
																				117.25	152.79	106.17	217.86	134.27	345.56
																				127.88	151.84	105.03	214.17	134.22	279.3
																				122.76	148.2	104.91	200.66	133.58	245.33
																				120.33	152.62	104.76	211.19	133.1	243.66
																				125.37	150.8	104.64	214.48	132.37	251.77
																				117.33	152.45	104.13	194.67	132.06	279.69
																				106.41	146.52	104.11	206.32	131.86	273.42
																				105.54	153.3	102.67	210.82	131.82	230.03
																				106.13	136.6		196.78	131.73	205.95
																				105.2	127.65		208.9	131.6	217.29
																				104.66	133.72		200.02	131.45	204.3
																				105.9	139.63		193.57	131.22	251.04
													Fig.S1g	Control						106.91	137.26		198.23	130.03	203.89
														1	1	1				105.07	131.86		199.66	129.57	223.63
														Osmotic Stress						105.24	145.28		200.18	128.86	215.98
														1.41318	1.16553	1.53208				105.11	161.41		194.27	127.55	313.11
														CCCP						105.21	143.35		199.03	127.54	298.44
														1.67258	2.04067	1.39746				105.08	138.5		198.03	127.46	265.28
														MG132						106.62	141.99		209.77	127.06	253.56
														2.20893	2.43341	1.83235				104.74	141.67		185.6	127.02	276.53
														Poly(I:C)						104.88	152.15		197.2	127	286.95
														3.8971	3.80244	4.24527				106.57	133.99		204.64	126.01	272.54
														Na2AsO3						105.16	135.63		187.03	125.3	252.67
														2.00404	2.45833	1.69026				104.69	141.84		207.77	125.1	311.77
														Puro						107.74	158.15		196.45	124.98	243.23
														1.82729	1.46825	1.29284				105.88	151.69		180.92	124.01	265.67
														Thy						104.82	147.69		205.56	123.7	245.53
														2.66596	2.31836	3.09264				104.16	141.83		194.78	122.33
																				103.45	128.92		181.15	120.95
																				104.78	149.61		221.81
																				105.36	146.47		200.41
																				104.63	146.29		215.76
																				103.07	146.73		196.18
																				103.32	143.74		195.23
																				106.83	154.09		195.16
																				103.81	130.08		186.58
																				106.12	149.51		193.43
																				104.3	139.17		195.31
																				104.3	138.48		217.71
																				104.07	145.13		184.33
																				105.19	141.88		195.76
																				105.45	138.8		201.07
																				105.8	138.2		200.07
																				103.55	144.35		193.75
																				105.02	157.78		188.76
																				107.85	146.34		193.27
																				105.74	144.13		201.58
																				105.22	141.53		200.22
																				104.99	146.07		210.95
																				106.58	150.33		213.33
																				104.76	143.86		182.97
																				107.46	138.67		204.39
																				107.5	143.18		198.97
																				105.77	146.25		200.66
																				103.81	142.26		190.11
																				105.82	138.51		198.28
																				105.99	158.49
																				104.88	142.49

## Sheet: Fig.S2
Fig.S2b						Fig.S2c							Fig.S2d			Fig.S2e				Fig.S2f					Fig.S2g
100mM	200mM	300mM	500mM	900mM		Time(s)	Normalised region of interest mean						dsRNA （-）	dsRNA （+）		No dsRNA	dsRNA 0min	dsRNA 15 min		10min 14bp-dsRNA	10min 28bp-dsRNA	10min 56bp-dsRNA	10min 56bp-dsRNA-TATA		30min-56bp-dsRNA	30min-56-dsRNA-TATA
5.5696	5.5696	2.63279	3.02367	0.624005		0	0.99	1	0.99	0.99	1		7.27568	8.15219		3.02931	4.6867	5.56113		2.90931	3.64399	6.83142	6.1234		2.55175	13.9817
7.777	2.49599	2.35532	6.54883	1.82458		1.18	0.99	1	1	1	1		11.9928	8.98384		2.80446	3.43996	4.96892		3.69027	3.72095	4.36738	5.82123		6.84272	13.0824
6.28943	9.9838	3.02367	3.90689	1.74256		2.36	1.01	1	1	1	1		5.46598	9.38543		2.67959	3.91744	4.18159		2.53322	4.32488	4.32488	5.32062		7.1111	8.09673
12.839	11.1957	2.35532	2.69987	0.755927		11.75	0	0	0	0	0		9.28585	9.87566		2.5886	3.59742	6.71783		2.92661	6.31293	4.3956	4.52151		8.94674	9.52984
13.7995	7.29823	1.9048	3.02367	1.82458		12.92	0.2	-0.03	0.12	0.2	0.14		16.2854	16.9571		2.64338	3.96209	3.99164		2.71556	3.84247	3.96208	6.23036		8.62788	12.2187
5.75374	5.75374	3.20981	2.89633	2.06039		14.1	0.23	0.05	0.21	0.44	0.29		16.8832	11.8164		2.57021	3.76675	6.2539		3.26247	5.23061	3.81227	4.56308		5.61121	7.76106
4.79975	10.9323	3.27066	4.99771	2.76613		15.28	0.37	0.16	0.3	0.5	0.32		7.82928	9.68106		2.53322	4.26788	4.02115		3.65945	5.28214	5.74754	4.8356		7.02221	5.80899
14.2673	8.69318	3.08633	2.49599	2.35532		16.46	0.47	0.25	0.38	0.61	0.45		10.5423	14.0993		2.36332	2.83963	5.99128		3.06315	3.37596	3.61298	3.48757		6.05157	8.9862
1.9048	6.11349	2.63279	3.68196	2.69987		17.64	0.53	0.32	0.44	0.68	0.49		7.93765	13.0252		3.42401	3.73625	3.0631		2.78679	4.38151	3.26246	5.64856		6.75209	12.0491
11.7135	9.84466	2.35532	4.23269	2.63279		18.82	0.58	0.36	0.56	0.75	0.57		6.3427	9.48448		2.49597	2.64338	4.52143		2.89197	3.81227	4.26788	5.58625		10.7182	9.45314
16.9305	10.6656	2.13601	4.17928	3.14837		20	0.62	0.45	0.65	0.82	0.6		8.36395	9.38543		2.57021	2.67959	4.90245		2.97818	4.10912	4.19609	7.18843		6.24219	9.56807
24.3649	8.9879	3.14837	3.02367	2.21032		21.18	0.74	0.48	0.6	0.84	0.72		8.57306	15.5996		2.94385	3.37596	5.17873		3.2788	4.1672	5.74754	5.32062		7.1111	8.9072
14.9551	9.13346	2.35532	2.42616	2.2834		22.35	0.73	0.56	0.61	0.87	0.73		11.6387	9.68106		2.42061	4.03594	3.31128		2.5886	3.65945	3.16359	4.63196		6.0995	11.9809
6.28943	3.50865	3.02367	2.89633	2.42616		23.53	0.78	0.58	0.72	0.88	0.77		12.6002	9.38543		2.92661	3.64399	4.29635		3.56621	3.48757	5.63612	5.4732		8.09672	7.15534
10.531	12.961	2.49599	7.41936	2.21032		24.71	0.8	0.65	0.67	0.94	0.77		8.15219	9.68106		2.38249	3.35986	3.40797		2.45844	3.51913	4.22488	4.43777		5.46056	9.83361
4.79975	11.5852	2.35532	3.73882	2.56484		25.89	0.82	0.69	0.69	0.92	0.84		4.6542	11.0058		3.11358	3.09681	5.80889		2.94385	4.10912	4.40968	4.53539		7.92977	11.9468
7.29823	9.27786	2.13601	4.33851	2.13601		27.07	0.83	0.69	0.71	0.93	0.82		6.81718	11.0058		2.55175	3.34373	5.33333		3.51913	5.06133	3.91744	4.86243		8.58761	13.9501
23.3785	12.7165	2.49599	2.49599	3.50865		28.25	0.85	0.76	0.75	0.97	0.82		11.3696	19.7284		3.81227	3.55055	3.90244		2.71556	3.02931	6.87655	7.17741		5.511	14.2333
14.3831	13.2033	2.69987	2.06039	3.33095		29.43	0.86	0.73	0.83	0.95	0.83		6.81718	12.6002		2.66152	2.40159	3.97684		2.87458	4.1672	4.75467	8.22082		6.93276	12.1848
16.8239	6.28943	2.2834	3.20981	2.42616		30.61	0.89	0.73	0.74	0.96	0.84		11.0058	10.8216		2.94385	4.02122	8.14841		4.47974	4.12368	6.24219	6.93276		6.24219	9.52984
6.63416	12.4695	2.69987	2.69987	2.63279		31.78	0.92	0.78	0.78	0.98	0.83		11.5494	9.68106		2.51463	3.43996	3.99164		1.96144	2.55175	3.79712	6.13533		6.70654	11.2529
16.7169	7.777	2.2834	2.56484	2.2834		32.96	0.87	0.84	0.82	0.96	0.87		9.87566	11.1884		2.60692	2.90931	4.09447		2.94385	3.11358	4.38151	6.38326		6.88781	12.1848
8.54394	14.6132	2.13601	2.8316	2.35532		34.14	0.9	0.83	0.78	0.99	0.84		8.25841	12.856		4.10912	2.5886	3.94716		3.24609	4.5907	4.35324	5.75986		5.56122	13.115
18.2879	12.0945	2.96034	3.50865	3.73882		35.32	0.89	0.81	0.81	0.96	0.85		7.16244	8.88204		2.30532	2.99527	5.84559		2.69761	5.42258	4.42374	7.59048		4.1672	13.7278
19.8924	2.21032	3.44992	2.8316	2.56484		36.5	0.9	0.86	0.8	1	0.88		8.04528	6.46294		3.19672	4.03594	7.7927		3.11358	3.59742	4.29642	7.03336		7.76105	8.42559
19.2986	23.6496	2.96034	2.89633	2.63279		37.68	0.93	0.88	0.82	0.99	0.84		10.4484	11.0973		2.26624	2.92661	5.03495		2.51463	5.38446	4.35324	5.30781		4.78172	6.33642
13.4434	9.70452	2.49599	4.17928	3.56688		38.86	0.9	0.86	0.87	0.97	0.86		8.98384	8.98384		2.32473	3.55055	3.59736		2.62519	5.84569	4.53538	5.39718		6.61498	9.64431
7.13513	12.3452	2.63279	2.76613	1.9048		40.04	0.97	0.84	0.87	0.98	0.89		14.5814	12.856		2.49597	3.34373	4.75459		3.45586	5.0482	3.19672	6.06358		7.19944	14.4828
9.27786	18.2879	2.76613	2.89633	2.63279		41.21	0.92	0.91	0.87	0.97	0.81		7.49957	9.87566		4.15272	2.20699	8.06542		2.12673	5.52358	3.32755	3.70563		7.41795	10.2438
13.5626	14.9551	2.13601	3.02367	2.21032		42.39	0.95	0.86	0.85	0.98	0.81		6.81718	14.0181		2.90931	4.00648	4.35317		2.73346	2.82207	3.26246	5.72288		7.92977	13.1802
8.24146	10.3956	3.50865	3.68196	2.2834		43.57	0.94	0.88	0.88	0.97	0.82		6.58208	13.8551		4.90253	3.08001	3.76668		2.49597	3.82738	5.40988	5.42258		7.76105	11.3233
21.5292	15.0682	2.89633	3.20981	1.98336		44.75	0.96	0.87	0.85	0.99	0.86		7.16244	9.87566		2.16705	2.60692	6.67217		3.04625	2.75129	5.66097	5.03504		5.56122	15.5799
21.5292	12.7165	2.56484	2.49599	2.56484		45.93	0.95	0.87	0.83	0.98	0.87		13.4434	17.1781		3.43996	1.23563	4.00641		3.32755	2.45844	3.47173	4.03594		5.511	11.8783
9.70452	12.5933	2.76613	2.76613	2.89633		47.11	0.94	0.92	0.87	0.98	0.87		7.38805	12.771		2.67959	6.00345	3.40797		4.78172	2.62519	4.79522	4.28217		6.42994	6.24219
17.1428	9.70452	3.68196	3.50865	2.2834		48.29	0.94	0.89	0.85	0.98	0.87		12.6857	18.2623		2.40159	3.50337	3.82732		2.80446	2.60692	5.61121	4.22488		4.45178	11.2529
9.13346	13.4434	2.49599	2.69987	1.19995		49.46	0.95	0.9	0.86	0.98	0.85		8.04528	8.25841		1.87614	2.60692	5.9308		2.73346	4.19609	5.54869	6.63794		6.0995	12.3535
7.777	5.93498	2.21032	3.20981	2.35532		50.64	0.93	0.89	0.88	0.99	0.88		7.49957	16.4359		5.73522	5.15283	6.01539		2.51463	3.09681	4.969	6.32468		7.71858	7.71859
19.8924	15.2931	2.21032	4.23269	2.49599		51.82	0.94	0.91	0.85	0.99	0.87		11.1884	12.6857		4.02122	2.69761	5.89436		3.79713	2.69761	3.84246	4.38151		4.33907	9.79589
11.0644	5.19182	2.63279	3.44992	2.21032		53	0.94	0.9	0.86	1	0.88		5.2025	14.0181		2.0034	2.87458	4.40961		2.60692	2.94385	6.06357	5.30781		5.04819	12.4541
11.3263	8.39338	3.27066	3.20981	2.63279		54.18	0.91	0.94	0.87	0.99	0.84		12.5143	16.9571		2.10643	3.99171	4.76812		4.05063	4.32488	5.61121	3.79713		7.8034	7.46128
16.2854	10.9323	3.20981	2.89633	2.06039		55.36	0.95	0.91	0.88	1	0.86		4.51208	11.2792		2.02421	3.2788	3.70556		3.26247	3.47173	4.03593	3.91744		6.52279	15.52
12.3452	11.3263	2.49599	2.21032	3.3907		56.54	0.98	0.9	0.87	1	0.83		14.9771	9.18573		0.891565	4.43777	5.66088		2.78679	2.94385	5.04819	4.98225		6.19481	11.7752
12.0945	12.961	2.49599	2.2834	2.21032		57.72	0.94	0.88	0.87	0.99	0.84		7.93765	11.9928		2.0034	4.28217	3.99164		4.53539	4.71395	6.53435	4.13821		7.33094	8.30303
14.7276	18.2879	2.56484	4.07142	3.33095		58.89	0.94	0.89	0.88	0.98	0.88		10.164	14.6609		2.42061	2.49597	6.20657		2.62519	3.01231	4.94247	6.20667		8.13819	11.3233
10.531	9.56336	3.27066	3.3907	2.8316		60.07	0.95	0.92	0.85	0.98	0.83		7.16244	10.354		2.96104	3.35986	3.5348		1.98247	4.60447	3.61298	4.45178		4.94247	14.2333
14.3831	17.3538	2.2834	2.96034	1.9048		61.25	0.95	0.9	0.88	0.97	0.85		4.51208	15.3677		2.5886	2.73346	7.81384		2.45844	4.26788	4.7682	5.0482		6.05157	11.1116
15.8482	4.17928	1.82458	2.35532	3.20981		62.43	0.91	0.92	0.89	0.99	0.84		10.2592	11.6387		2.47724	4.31067	5.00859		2.83963	4.10912	2.96103	7.57975		5.61121	10.6459
15.738	11.0644	2.49599	2.21032	2.56484		63.61	0.95	0.91	0.88	0.99	0.86		14.5016	4.6542		2.38249	2.57021	5.74745		2.40159	2.53322	5.02186	2.47724		5.80898	10.537
12.7165	8.9879	2.35532	3.73882	2.21032		64.79	0.95	0.92	0.91	0.97	0.88		6.2213	9.28585		3.45586	2.64338	5.69806		3.79713	2.96104	5.95513	4.98225		5.80898	6.79749
9.42115	5.93498	2.35532	3.56688	3.96211		65.97	0.96	0.93	0.91	0.97	0.82		13.6912	9.87566		2.28582	2.24658	3.56615		3.43996	3.61298	2.76907	4.78172		5.46056	9.64431
10.9323	15.0682	2.42616	4.33851	2.21032									11.7277	10.7289		2.45844	2.78679	2.20695		1.94029	3.69027	3.29509	5.97932		5.90661	6.84273
6.46294	12.2201	3.68196	6.67662	2.63279									5.84974	10.0684		3.14697	1.72198	3.4399		2.99527	3.13029	6.15915	3.32755		6.42994	9.37613
2.49599	7.61909	3.85128	2.21032	2.49599									7.49957	11.5494		3.47173	2.96104	5.59864		2.85713	3.2788	4.42374	7.15534		5.04819	12.8856
14.1511	9.70452	2.89633	5.19182	1.39242									8.57306	12.2549		3.18018	2.62519	5.26919		2.87458	5.49842	3.32755	4.19609		4.28216	13.0497
21.245	3.50865	2.42616	2.63279	2.2834									15.5225	10.6358		2.64338	4.02122	6.87644		4.33907	4.6867	5.17881	5.83347		6.05157	6.66085
15.4049	4.79975	2.69987	2.76613	2.56484									10.4484	11.6387		2.92661	3.90251	5.03495		2.36332	4.99547	7.6119	4.35324		7.1111	6.79749
15.6273	10.9323	2.49599	3.73882	2.2834									12.6002	3.10708		2.69761	3.61298	4.39553		2.12673	2.90931	4.59069	6.71795		5.46056	14.5758
9.9838	8.24146	3.68196	2.8316	1.74256									9.68106	8.77965		1.74441	2.55175	3.62844		2.22683	2.85713	6.44158	6.00345		4.61822	11.1116
4.59762	3.62465	2.06039	7.45952	2.49599									12.4282	12.856		2.24658	6.05157	3.13024		4.06529	4.40969	3.76675	4.22488		9.72024	7.84565
12.0945	4.59762	2.63279	3.79526	2.42616									9.97224	17.3246		2.64338	4.87582	3.34367		3.24609	3.67487	7.15534	4.03594		5.40988	5.35897
12.2201	3.62465	2.35532	4.69923	2.21032									15.5996	11.8164		3.14697	5.08756	6.46473		2.22683	5.23061	4.82216	4.06529		6.84272	14.9448
11.7135	2.76613	3.3907	6.41979	2.21032									8.77965	14.5814		2.80446	2.62519	5.8578		2.47724	4.1672	8.64798	5.71053		6.19481	5.8579
17.9792	9.94911	4.07142	2.76613	2.21032									7.38805	13.1932		3.53486	2.53322	3.78189		1.91903	2.66152	2.82207	3.72095		7.15534	12.151
13.9172	8.87796	2.76613	5.04658	2.35532									9.28585	8.67666		2.06552	2.60692	4.60439		2.40159	3.6285	5.511	8.06556		6.75209	12.0831
6.11349	6.46294	2.63279	2.49599	2.63279									5.33505	8.88204		2.38249	2.53322	9.23071		3.18018	3.84247	3.26246	4.35324		3.99171	8.30303
3.50865	0.755927	3.73882	2.69987	2.21032									11.7277	9.48448		2.71556	2.5886	3.42395		4.36739	3.76675	6.47644	4.88918		7.1111	17.3561
2.76613	3.3907	4.01695	0.476206	2.2834									15.7533	14.1802		2.34406	3.82738	3.39195		3.34373	2.66152	3.70562	4.96901		4.28216	7.02222
10.2592	10.9984	3.33095	3.14837	1.82458									9.7786	18.0481		2.64338	2.51463	6.62635		2.71556	2.96104	2.73345	4.18166		6.38326	7.67601
7.13513	2.42616	5.47639	2.13601	2.89633									8.67666	11.3696		3.34373	2.42061	3.8424		3.48757	1.39033	4.65937	3.87254		7.50446	9.14317
12.5933	3.08633	2.76613	0.990542	2.69987									12.9407	10.354		2.99527	3.09681	4.96892		1.89765	4.18166	5.511	5.89446		8.50679	12.3871
15.738	4.85361	2.56484	4.69923	2.13601									11.6387	15.9063		2.14694	3.96209	5.62358		3.35986	2.97818	3.56621	4.05063		7.41795	8.1382
5.5696	8.43115	2.8316	3.62465	2.76613									8.04528	8.15219		2.24658	2.78679	5.1917		2.08602	3.85752	3.01231	3.58183		6.52279	10.3542
7.13513	5.79932	3.96211	3.62465	2.89633									14.3413	13.2769		2.71556	2.90931	7.67587		2.57021	2.67959	5.69815	7.70796		8.46623	9.49153
12.5933	4.33851	3.62465	2.69987	3.33095									8.25841	16.5109		2.45844	2.90931	4.563		2.04492	4.33907	4.05062	5.30781		8.66806	9.87125
8.84116	5.97986	2.13601	4.39094	1.98336									7.93765	9.18573		2.75129	4.74112	4.68661		2.49597	3.47173	3.84246	4.38151		7.46127	10.5006
18.594	4.23269	2.2834	6.24568	2.21032									13.0252	13.4434		2.26624	3.82738	5.11363		2.80446	3.19672	4.49368	3.84247		5.511	9.94631
12.7165	4.85361	4.12552	3.90689	2.69987									13.9368	21.3399		1.72198	2.87458	3.85745		2.16705	3.02931	4.78172	3.82738		5.8579	14.0448
10.7993	7.01158	2.49599	2.8316	2.56484									9.68106	11.7277		2.28582	4.12368	6.98862		2.55175	3.37596	4.95574	6.592		8.50679	13.5358
5.5696	4.23269	2.13601	3.62465	1.39242									5.06823	13.8551		2.66152	3.04625	8.02377		2.34406	3.04625	3.04625	5.95513		7.1111	12.4541
20.9588	5.09523	3.50865	4.07142	5.66205									5.2025	13.6088		2.38249	4.70033	3.34367		1.87614	2.73346	6.41828	7.01107		4.94247	11.6024
8.39338	2.89633	2.42616	2.69987	2.49599									6.93322	11.4597		2.51463	3.42401	4.4377		2.64338	4.52151	3.14696	2.92661		5.66097	8.78804
6.80319	5.88993	2.96034	2.69987	3.79526									15.3677	10.6358		2.64338	2.96104	6.45311		3.11358	4.72754	5.20474	4.02122		10.0211	10.7903
14.6132	5.75374	2.49599	3.56688	0.299992									7.61027	9.08506		2.5886	2.75129	5.11363		3.19672	3.43996	3.06315	6.19481		7.46127	8.94674
11.3263	9.09718	2.56484	3.20981	2.89633									12.4282	11.0058		2.78679	3.34373	5.59864		3.34373	3.59742	4.46577	5.12677		8.17955	9.1822
21.3399	9.09718	2.8316	3.02367	2.35532									10.8216	17.1781		2.43956	4.13821	5.57364		2.02421	6.61499	3.31134	7.6333		7.06673	11.1824
7.777	4.94859	3.3907	3.3907	2.69987									10.9138	14.8984		2.55175	3.29509	4.53531		3.45586	3.45586	4.06529	5.51101		2.76907	11.1116
18.1853	8.54394	2.35532	3.33095	2.35532									5.59536	11.1884		2.38249	5.3462	3.42395		2.32473	2.69761	2.87457	7.71859		2.16704	10.2438
10.531	5.97986	2.76613	4.84961	3.08633									12.856	14.7403		2.34406	5.02187	4.72746		4.07993	3.06315	4.61822	5.3462		10.0584	9.37613
11.1957	5.42948	2.2834	3.33095	2.63279									2.93198	11.5494		2.51463	3.88754	5.83337		2.42061	3.09681	6.69513	7.40711		5.40988	11.8783
7.13513	4.84961	1.9048	2.96034	2.69987									10.354	15.2899		3.04625	3.51913	4.18159		2.40159	3.11358	6.18293	6.26581		6.0995	13.407
25.4188	6.71894	3.3907	2.63279	1.74256									8.15219	13.6088		2.43956	4.22488	4.15265		1.94029	4.95575	7.1774	4.31067		7.1111	8.38483
1.9048	4.84961	2.42616	2.8316	2.89633									7.16244	12.4282		2.10643	2.40159	3.75145		3.79713	4.2105	5.83347	6.47645		7.50446	7.19945
9.56336	10.0184	2.96034	7.05288	2.13601									9.38543	13.7733		2.97818	5.71053	7.0999		2.85713	4.39561	4.38151	6.48805		6.38326	9.14317
14.2673	2.49599	2.96034	1.57238	1.19995									12.4282	9.7786		2.20699	2.69761	3.78189		2.26624	1.26207	7.12217	5.77216		9.7581	7.24341
10.7993	2.42616	2.56484	2.89633	2.56484									7.0483	10.9138		2.14694	2.62519	3.4558		2.69761	3.40803	6.39494	3.51913		6.75209	8.58762
7.29823	6.9286	2.13601	2.69987	1.74256									6.81718	13.4434		2.32473	2.94385	5.03495		3.26247	5.3462	4.64567	3.35986		6.42994	11.3583
3.50865	9.16966	2.89633	2.42616	1.74256									10.9138	8.67666		2.14694	4.60447	6.14714		4.05063	3.87254	6.74072	4.53539		6.47644	13.1802
3.96211	1.39242	4.07142	2.42616	2.21032									10.2592	9.48448		2.40159	2.43956	3.70556		2.5886	3.19672	8.53714	4.79522		6.93276	6.28939
5.5696	8.58137	2.96034	3.56688	2.63279									14.2609	14.5016		2.14694	3.14697	4.84894		1.98247	4.12368	4.42374	4.82216		6.66084	8.9072
1.57238	6.67662	2.69987	2.89633	2.56484									11.1884	10.5423		2.10643	4.5907	3.78189		3.42401	4.8087	5.8579	6.58049		5.90661	11.2529
2.21032	9.31379	3.90689	6.24568	2.13601									6.58208	12.9407		2.90931	3.29509	4.91578		2.5886	3.39201	4.00648	5.3462		5.46056	8.62789
3.96211	4.49487	4.49487	1.09775	2.35532									11.0058	11.3696		2.69761	2.82207	3.79706		2.96104	3.51913	4.19609	3.58183		6.28939	12.151
6.63416	6.84512	3.33095	2.2834	2.35532									7.82928	10.4484		2.89197	3.22968	6.11135		2.96104	3.29509	6.06357	5.00868		7.28724	11.0406
3.50865	7.25763	2.63279	1.98336	2.56484									7.0483	13.2769		3.58183	4.00648	3.14691		3.73625	3.2788	3.87254	4.99547		7.41795	8.9862
12.2201	10.053	3.02367	2.35532	2.76613									7.38805	14.9771		2.83963	3.84247	5.12668		2.99527	3.76675	3.82738	4.99547		7.19944	10.8621
11.4561	6.80319	3.14837	4.12552	2.49599									7.49957	11.3696		2.53322	3.24609	3.56615		4.76821	3.34373	4.1672	4.47974		7.41795	9.68232
8.9879	5.47639	2.56484	2.69987	2.56484									9.58302	12.0805		2.47724	3.08001	4.78164		2.82207	2.60692	4.3956	3.87254		8.82784	9.49153
12.961	5.97986	3.02367	2.8316	2.06039									5.84974	10.7289		3.02931	2.66152	3.61292		2.47724	3.40803	3.40803	6.58049		4.94247	6.05157
12.7165	8.95133	2.35532	4.79975	2.49599									18.8275	11.3696		2.5886	4.12368	4.28209		2.89197	2.92661	3.51913	3.82738		8.30302	11.6371
6.97015	6.41979	2.69987	2.63279	2.42616									9.28585	12.6002		2.55175	2.40159	4.50753		2.83963	2.82207	6.46483	5.75986		6.38326	10.5734
6.11349	9.59874	2.76613	2.8316	2.42616									9.48448	9.08506		2.53322	2.67959	6.62635		3.19672	3.35986	5.80898	7.90879		9.49152	10.5006
6.28943	9.52791	2.42616	3.79526	2.13601									13.9368	11.1884		2.66152	4.65937	3.99164		2.55175	3.65945	3.96208	4.54925		9.72024	9.2988
6.46294	9.42115	2.49599	2.96034	2.13601									9.97224	12.2549		1.91903	4.36739	5.15274		2.75129	4.26788	4.969	6.11146		8.58761	11.4284
13.4434	8.43115	3.73882	3.08633	1.98336									15.2899	11.3696		2.14694	2.80446	3.26241		2.87458	3.04625	3.48756	4.54925		4.94247	7.11111
6.11349	6.84512	2.42616	4.28576	2.8316									9.97224	12.771		2.12673	3.40803	5.59864		3.53486	4.26788	5.69815	8.23112		6.42994	9.2988
3.02367	4.64856	2.76613	2.2834	2.06039									7.38805	20.2726		2.49597	4.31067	3.73619		2.78679	2.83963	2.9266	5.20474		6.70654	7.41796
5.93498	7.05288	2.56484	2.96034	2.8316									10.8216	10.4484		2.0034	2.04492	7.0999		4.03594	3.75152	5.15282	7.05562		6.93276	13.8233
6.80319	6.02457	2.96034	7.73767	1.65856									8.57306	12.3417		2.64338	3.02931	4.563		3.35986	3.35986	2.80446	7.29818		8.05515	9.02557
7.93333	9.09718	2.76613	2.35532	1.29797									12.5143	15.5996		3.56621	2.60692	7.25426		2.67959	3.09681	5.69815	6.08754		7.54753	10.2438
11.8412	10.1564	3.73882	4.28576	2.35532									11.6387	9.68106		1.78886	3.87254	5.10056		3.72095	4.45178	3.09681	5.38446		5.8579	13.1802
21.0544	5.09523	2.69987	2.69987	2.21032									10.5423	11.4597		2.75129	5.28214	3.94716		3.73625	5.24351	2.42061	6.95518		4.72754	14.5448
6.28943	4.64856	3.08633	5.70799	3.08633									5.84974	15.0556		2.08602	2.66152	5.23051		2.30532	4.00648	3.29509	5.42258		7.19944	6.61499
6.11349	6.88692	2.76613	4.17928	2.13601									11.9048	8.98384		2.26624	2.96104	3.93228		3.21322	3.29509	5.03504	7.54753		7.97168	10.537
6.46294	6.24568	2.96034	2.13601	2.2834									8.46883	13.9368		2.28582	2.12673	5.94292		2.57021	5.16583	3.43995	3.85752		4.8356	12.521
7.13513	7.69825	1.9048	3.33095	4.01695									11.0058	9.48448		3.32755	3.72095	3.93228		3.11358	3.61298	4.56308	5.90662		9.14316	7.02222
11.1957	4.59762	2.49599	2.89633	2.56484									13.8551	14.5814		2.34406	2.45844	5.97921		2.53322	3.21322	6.31292	5.26928		4.88918	11.4633
5.75374		2.42616	2.89633	2.06039									13.0252	12.2549		1.87614	4.36739	3.11352		2.69761	3.11358	2.43956	4.71395		8.94674	8.30303
5.93498		2.76613	2.8316	2.63279									9.97224	16.5109		1.96144	5.66098	6.46473		2.87458	4.15272	3.01231	4.31067		7.15534	13.0824
5.38237		2.96034	2.8316	2.42616									13.7733	10.7289		2.71556	2.28582	4.39553		2.55175	4.19609	5.8701	3.96209		6.28939	11.6371
4.17928		2.89633	2.21032	2.89633									6.3427	9.97224		3.11358	3.14697	5.59864		2.75129	3.85752	4.45178	5.08756		7.2434	8.82785
8.24146		3.90689	2.2834	1.9048									18.4044	9.28585		2.76907	5.32062	3.64393		2.73346	3.82738	3.42401	5.12677		5.35897	13.3424
11.3263		2.89633	2.8316	2.13601									6.93322	10.354		2.62519	4.70033	5.43516		2.45844	3.42401	4.86242	6.30116		9.56806	10.8621
5.38237		2.06039	6.71894	1.39242									14.6609	9.38543		1.20892	2.62519	2.83958		2.40159	3.14697	5.54869	4.36739		7.02221	10.5006
6.97015		3.33095	2.49599	2.89633									9.7786	18.1196		1.07056	4.79522	2.75125		2.5886	6.09951	5.89445	2.64338		5.15282	4.28217
6.28943		2.49599	4.12552	1.57238									8.36395	8.88204		3.26247	3.76675	4.16713		3.67487	4.2105	5.61121	7.67601		6.38326	13.5679
14.6132		2.49599	4.64856	2.35532									11.6387	11.7277		3.09681	3.6285	4.39553		2.57021	4.72754	5.1398	5.39718		6.88781	9.37613
5.19182		2.2834	3.02367	2.06039									6.58208	12.5143		2.66152	4.79522	3.6902		2.66152	4.15272	6.49964	6.20667		6.97756	17.7508
3.27066		3.02367	3.33095	2.49599									10.9138	9.18573		3.32755	3.43996	3.21316		3.29509	3.37596	2.47724	6.66085		5.511	9.79589
12.3452		2.56484	2.63279	2.35532									6.70015	12.0805		2.55175	2.55175	7.07772		2.42061	5.29498	5.80898	4.05063		6.42994	11.2881
12.7165		2.49599	4.23269	1.39242									9.38543	10.164		3.58183	3.59742	2.53318		2.85713	6.45322	4.59069	4.92918		7.8034	10.5006
15.6273		2.76613	2.63279	2.35532									14.8194	12.6857		2.99527	3.84247	4.65929		2.49597	4.75467	3.08	4.88918		5.71052	14.3271
11.8412		2.13601	3.85128	2.76613									10.354	13.2769		2.87458	2.57021	3.27874		3.01231	5.29498	5.99138	4.99547		7.46127	15.759
14.7276		3.08633	2.69987	3.20981									9.58302	11.3696		3.16359	2.69761	4.70025		2.69761	6.14725	4.40968	5.94302		7.1111	6.52279
5.93498		2.42616	2.49599	2.63279									9.18573	11.0058		3.06315	4.22488	5.42248		3.59742	4.84903	5.08755	6.40663		4.78172	6.97756
10.531		2.8316	2.35532	2.42616									9.28585	8.98384		2.66152	2.18707	3.09676		3.51913	4.13821	6.95517	8.44592		4.56308	6.79749
3.02367		2.8316	3.14837	2.49599									11.0058	11.2792		2.49597	2.42061	3.8122		3.67487	4.56308	4.63196	4.12368		6.05157	9.26002
7.13513		2.89633	4.84961	2.2834									12.5143	14.0181		2.99527	2.73346	4.19602		4.05063	4.32488	3.96208	3.93235		5.61121	10.2438
5.93498		2.89633	5.75374	2.13601									16.1343	11.2792		2.99527	2.49597	7.18831		3.34373	3.45586	3.55055	5.21768		7.06673	9.2988
16.6095		2.42616	5.93498	1.98336									16.2854	12.856		2.71556	2.16705	8.38469		3.59742	3.82738	4.8356	6.27761		5.46056	10.2438
6.63416		4.69923	4.44306	1.82458									11.5494	10.0684		2.26624	4.40969	5.10056		4.46577	3.91744	4.82216	4.1672		9.90881	12.8527
10.9323		2.49599	3.44992	2.13601									5.46598	11.4597		3.11358	3.26247	5.17873		2.71556	4.6867	4.75467	4.32488		5.511	10.5006
6.80319		3.14837	2.69987	1.57238									9.18573	10.4484		2.83963	3.78195	2.96098		3.2788	4.67304	5.49841	6.85401		6.75209	7.06673
9.42115		5.09523	2.13601	2.35532									5.97488	15.212		2.87458	2.42061	5.44782		2.99527	5.63612	8.21051	6.58049		8.22081	14.6067
6.97015		0.299992	2.13601	2.35532									9.08506	12.2549		2.62519	2.45844	3.0462		3.59742	3.90251	4.8356	6.27761		5.75986	8.94674
6.63416		1.39242	2.63279	2.63279									14.5814	12.5143		1.96144	2.97818	5.96713		3.09681	4.92918	4.22488	3.82738		7.63329	12.6542
4.79975		3.08633	2.42616	2.35532									7.49957	15.5225		2.60692	2.12673	4.8891		3.24609	6.70655	6.1234	4.5769		6.88781	8.09673
6.97015		4.94859	3.44992	3.20981									12.856	12.771		3.39201	2.85713	5.66088		3.14697	4.61823	4.70033	6.51122		8.13819	8.09673
13.5626		2.76613	2.63279	2.13601									8.67666	9.38543		2.5886	4.74112	6.92142		3.02931	4.65937	5.49841	5.74755		9.72024	14.0133
5.75374		2.76613	2.2834	3.02367									8.67666	13.8551		2.02421	3.85752	3.4558		2.69761	3.64399	3.96208	5.03504		7.06673	10.7182
6.28943		2.96034	6.46294	2.8316									9.28585	10.4484		2.80446	3.65945	4.98216		3.32755	4.54925	7.08893	4.78172		5.90661	10.9337
5.5696		4.12552	1.9048	2.56484									5.72326	10.354		2.24658	2.38249	4.36731		3.84247	4.52151	4.71394	6.41829		7.15534	14.853
6.11349		3.14837	2.63279	1.48377									14.8194	11.3696		3.64399	3.67487	8.27211		3.47173	5.79673	4.95574	4.65937		7.15534	9.75811
7.29823		2.63279	3.50865	3.14837									13.6088	9.18573		3.43996	2.30532	4.12361		3.14697	7.77166	4.07992	6.78615		6.61498	13.0497
8.54394		3.27066	1.82458	2.89633									10.4484	11.6387		3.26247	2.80446	3.72089		3.02931	4.33907	2.76907	4.38151		8.38482	7.71859
7.29823		2.89633	4.89923	1.65856									12.1679	14.2609		2.69761	2.47724	3.64393		3.22968	4.05063	3.79712	5.8579		7.46127	7.02222
6.63416		2.21032	2.63279	2.49599									10.8216	19.2459		3.34373	3.93235	6.40651		2.75129	4.76821	5.97931	6.49964		6.97756	13.1476
5.93498		2.06039	2.69987	1.98336									7.72016	8.57306		2.89197	3.22968	7.05549		3.11358	2.92661	5.52358	7.17741		10.0584	9.60623
6.63416		2.76613	2.96034	3.02367									10.5423	12.5143		2.08602	5.11372	4.65929		3.09681	3.21322	3.65945	4.88918		4.56308	9.3375
5.38237		4.17928	2.56484	2.35532									7.61027	8.98384		2.40159	3.31134	5.54859		3.32755	5.2564	4.05062	3.79713		8.58761	11.7063
9.27786		2.96034	4.07142	3.02367									10.5423	8.88204		2.90931	3.34373	5.38436		4.00648	4.00648	6.254	5.13981		7.71858	12.015
6.80319		3.56688	4.01695	2.21032									12.6002	21.0756		2.53322	2.24658	4.12361		3.29509	5.08756	5.07445	4.36739		6.97756	11.9125
7.93333		2.69987	2.76613	1.74256									10.354	17.9764		2.34406	4.63196	5.38436		3.58183	3.81227	5.20474	5.03504		5.8579	9.52984
9.42115		3.14837	4.69923	2.13601									7.27568	18.0481		2.34406	3.42401	6.78603		3.01231	4.10912	5.12676	4.28217		5.511	6.33642
5.93498		2.69987	3.08633	2.06039									7.82928	11.5494		1.96144	4.2105	4.29635		2.85713	5.80899	6.13533	5.32062		9.02556	10.4641
13.0824		2.63279	4.99771	2.2834									13.9368	13.6088		2.10643	2.5886	4.52143		3.58183	4.94247	5.62367	4.46577		10.0584	10.8621
14.2673		2.35532	2.63279	1.65856									10.9138	9.48448		5.61121	3.61298	5.54859		3.72095	5.57374	8.29277	6.71795		4.61822	14.202
12.2201		2.56484	5.47639	2.06039									12.2549	10.354		1.98247	2.57021	4.52143		3.88754	4.5769	4.79522	3.97691		3.75151	9.75811
17.5635		2.42616	2.2834	2.8316									8.15219	9.87566		2.60692	2.14694	3.82732		3.69027	2.18707	5.67338	3.01231		4.99547	8.05516
5.5696		2.56484	3.27066	2.96034									9.7786	10.2592		3.39201	2.83963	6.94385		3.51913	5.10065	3.81227	5.37172		7.97168	9.2988
4.59762		2.63279	2.2834	3.02367									11.0973	12.6857		2.66152	3.35986	5.96713		2.71556	4.61823	4.60447	3.91744		6.66084	15.6696
19.5966		3.3907	3.50865	1.98336									7.16244	9.48448		2.42061	3.6285	3.48751		4.5907	4.42374	7.23242	7.49368		4.56308	13.1476
6.80319		2.21032	4.54639	2.06039									13.1932	10.354		3.61298	3.55055	4.13814		3.6285	1.65377	5.15282	5.90662		8.90719	12.7536
3.73882		2.63279	4.64856	2.8316									10.8216	11.2792		4.35324	2.26624	4.40961		3.51913	4.05063	7.34184	5.42258		3.24609	8.5068
9.84466		2.76613	4.89923	2.2834									11.5494	14.6609		1.96144	3.56621	3.0462		3.47173	4.54925	3.75151	4.56308		5.75986	7.50447
11.7135		2.35532	2.13601	1.9048									11.0973	16.2854		2.47724	3.24609	3.22962		3.56621	4.23924	4.63196	6.46484		9.79589	6.47645
19.4975		5.23978	1.39242	2.49599									5.2025	12.2549		2.90931	2.43956	7.28712		3.43996	3.72095	8.77807	4.95575		6.19481	12.3535
7.777		0.299992	2.13601	2.2834									8.15219	11.3696		2.40159	2.40159	3.4558		3.29509	3.16359	5.77216	6.14725		6.79748	11.6024
5.75374		2.21032	2.76613	2.49599									17.6157	9.58302		2.64338	3.6285	3.13024		2.96104	2.90931	2.28582	7.2763		5.71052	14.3271
12.4695		2.96034	7.97217	2.42616									9.7786	8.46883		2.40159	3.65945	4.65929		3.94723	5.73522	6.18293	3.81227		6.28939	6.97756
8.39338		2.42616	2.2834	1.98336									5.59536	20.3402		3.58183	2.28582	2.89192		2.20699	4.99547	5.1398	6.55744		4.72754	9.06485
9.70452		3.02367	2.76613	2.89633									8.15219	13.5262		2.71556	2.30532	4.98216		3.88754	3.35986	4.68669	4.82216		8.54725	7.54753
14.9551		2.69987	2.96034	2.56484									7.82928	20.0014		2.53322	5.08756	5.96713		5.42258	3.26247	6.37156	4.36739		5.71052	7.97168
4.99771		2.89633	2.76613	2.42616									8.46883	8.46883		2.90931	3.45586	6.06347		3.22968	4.07993	7.34184	3.21322		6.79748	7.97168
4.39094		2.56484	4.79975	2.2834									6.93322	11.8164		2.28582	3.01231	4.60439		3.18018	4.47974	6.01549	6.03956		10.7903	9.94631
7.13513		2.76613	4.12552	1.9048									7.93765	17.9764		3.45586	3.40803	5.02178		2.76907	4.61823	5.94302	3.65945		5.80898	11.8783
6.11349		2.76613	2.42616	2.69987									13.6912	11.3696		4.09454	2.55175	4.42366		2.67959	3.08001	4.26788	3.11358		5.40988	13.855
6.28943		2.89633	2.63279	2.2834									6.58208	11.0058		4.1672	2.76907	4.98216		2.64338	3.93235	5.40988	5.56122		6.05157	6.38326
3.96211		2.2834	1.98336	2.42616									11.9928	8.46883		2.83963	2.90931	4.78164		2.62519	2.38249	3.78195	6.18294		8.90719	9.60623
7.61909		2.69987	2.13601	1.82458									13.7733	12.9407		2.43956	2.75129	5.4731		2.67959	2.99527	6.67228	4.72754		10.3175	8.86757
11.7135		3.56688	2.35532	3.44992									10.5423	12.3417		2.5886	4.6867	9.16253		2.82207	4.19609	4.25357	7.70796		7.76105	11.9809
4.99771		2.42616	2.56484	2.21032									13.6912	10.6358		3.47173	2.55175	4.70025		2.76907	3.39201	7.2434	5.07446		6.97756	10.3175
15.5163		2.76613	2.21032	2.63279									6.81718	11.3696		2.20699	4.00648	2.64334		2.64338	2.87458	6.51122	4.15272		9.90881	12.8197
8.08813		2.42616	3.68196	2.63279									9.87566	8.46883		2.16705	3.58183	3.64393		2.45844	3.21322	5.82123	4.07993		5.95513	6.66085
8.9879		2.76613	2.21032	1.9048									13.6088	17.0309		1.81088	2.30532	5.72278		3.37596	0.922579	2.97817	4.42374		7.76105	6.66085
5.38237		2.89633	2.49599	2.13601									13.2769	12.0805		1.91903	4.5769	4.39553		2.43956	3.13029	4.68669	7.08894		6.14725	12.4876
4.59762		3.14837	1.74256	2.63279									11.1884	9.28585		3.61298	2.42061	4.18159		2.28582	3.34373	7.53677	5.59874		5.8579	11.005
16.1767		2.63279	2.63279	2.06039									8.57306	9.7786		3.19672	2.83963	5.9308		2.45844	2.57021	5.32062	8.52704		5.61121	9.64431
12.0945		2.56484	2.56484	2.2834									6.70015	13.2769		2.90931	2.97818	5.90652		2.12673	3.42401	3.76675	7.40711		9.60622	12.1171
9.84466		2.2834	3.20981	2.42616									10.164	19.7968		2.22683	3.06315	5.34611		2.20699	3.31134	5.10064	4.31067		7.71858	9.3375
7.93333		2.8316	2.76613	2.13601									11.4597	12.9407		2.20699	3.45586	4.07986		3.13029	3.72095	5.96722	6.47645		5.15282	12.3871
8.08813		2.8316	5.19182	2.13601									7.93765	16.0585		3.48757	5.28214	3.3275		3.72095	3.08001	4.70033	9.15293		9.26001	11.1824
5.38237		2.96034	2.76613	2.35532									8.67666	9.08506		3.72095	2.67959	4.26781		2.5886	5.40989	4.68669	5.44792		12.521	8.94674
8.84116		2.35532	3.27066	1.74256									10.2592	10.354		2.47724	4.29643	1.83273		2.12673	3.55055	7.71858	8.30303		6.88781	9.37613
7.93333		2.56484	4.07142	1.57238									6.46294	9.08506		2.47724	3.51913	4.63188		2.16705	3.69027	5.11371	3.6285		5.8579	11.6024
7.13513		2.49599	3.02367	2.63279									7.27568	8.67666		3.04625	2.5886	4.16713		2.34406	2.78679	4.56308	4.70033		6.61498	8.09673
7.13513		2.42616	2.13601	1.9048									9.7786	12.3417		1.58413	2.38249	4.87573		3.08001	3.51913	6.35985	8.26198		6.38326	12.015
8.84116		3.3907	4.01695	2.06039									12.6857	9.08506		2.26624	3.11358	6.8877		4.96901	3.91744	4.28216	5.96723		8.38482	9.3375
13.9172		2.2834	2.13601	2.13601									11.0973	8.46883		2.06552	2.64338	4.4936		2.42061	2.60692	7.41795	6.66085		7.37451	9.94631
7.29823		2.69987	2.63279	2.56484									2.37115	9.58302		2.16705	2.60692	6.05147		2.78679	4.00648	4.91586	2.0034		5.04819	8.17956
5.38237		2.63279	5.09523	1.82458									6.70015	15.7533		4.02122	2.60692	7.38526		2.73346	2.62519	3.65945	7.45046		7.676	11.5677
3.96211		2.8316	5.33505	3.68196									14.0181	22.0584		1.74441	4.02122	5.11363		3.70563	3.16359	5.61121	7.47209		6.24219	6.09951
		2.76613	2.06039	2.35532									11.7277	14.9771		3.73625	2.26624	3.09676		3.37596	2.82207	8.18988	6.75209		6.70654	7.97168
		2.96034	3.14837	1.74256									7.38805	10.164		2.49597	2.32473	6.78603		2.45844	3.75152	7.12217	3.34373		6.24219	10.4275
		3.27066	2.8316	2.49599									12.3417	4.6542		2.66152	2.5886	4.78164		2.22683	5.13981	6.07556	4.54925		6.97756	7.33095
		2.35532	2.69987	3.08633									6.09871	13.2769		1.65377	3.69027	4.59062		2.18707	2.62519	6.18293	9.0354		7.84564	9.56807
		2.89633	2.89633	2.2834									12.5143	10.7289		2.47724	2.85713	4.18159		3.94723	2.45844	3.97691	8.12784		6.00344	8.22082
		2.63279	3.02367	1.09775									12.3417	13.6088		1.94029	2.42061	3.02925		2.34406	2.87458	3.45586	5.90662		7.92977	7.84565
		2.63279	2.35532	2.35532									6.70015	16.6603		2.06552	3.01231	7.07772		3.13029	4.09454	7.06673	7.25438		6.28939	7.41796
		3.62465	2.42616	2.13601									7.27568	8.15219		3.24609	4.25357	7.13312		2.87458	2.57021	6.21852	3.99171		7.33094	12.6874
		2.56484	2.21032	2.21032									9.7786	21.3399		2.32473	2.94385	3.3275		2.16705	3.18018	2.42061	4.19609		6.61498	11.2881
		2.89633	1.98336	2.42616									11.4597	16.0585		2.60692	4.26788	5.57364		2.30532	3.70563	5.49841	3.88754		6.66084	10.8621
		2.49599	2.8316	2.76613									10.4484	11.4597		2.66152	2.32473	3.90244		2.34406	3.6285	7.06673	3.29509		9.14316	8.34398
		2.89633	6.50596	3.50865									11.4597	10.6358		2.62519	2.73346	5.83337		3.91744	3.45586	4.36738	7.99259		6.52279	13.855
		2.2834	2.69987	1.9048									15.5996	10.4484		3.02931	2.45844	7.56889		3.2788	3.90251	3.59742	6.11146		7.92977	12.521
		3.33095	4.84961	2.2834									9.18573	25.9112		2.75129	3.78195	3.24604		3.39201	3.09681	4.84902	5.71053		5.71052	12.9842
		2.69987	4.79975	2.63279									12.3417	8.15219		2.83963	4.32488	7.59035		2.12673	5.95513	6.0995	4.13821		5.95513	8.26198
		4.64856	6.28943	2.63279									14.2609	19.3844		2.60692	4.33907	3.24604		2.12673	4.15272	5.39717	5.20474		6.93276	8.1382
		3.20981	2.96034	2.35532									8.25841	10.164		2.57021	2.83963	2.67955		2.45844	2.55175	5.2306	8.56745		8.62788	7.6333
		2.69987	4.28576	2.89633									8.98384	8.98384		3.79713	2.89197	4.65929		3.45586	3.79713	5.28213	4.06529		6.52279	11.6371
		3.02367	2.49599	1.82458									9.28585	13.3603		2.40159	2.42061	4.26781		2.47724	3.76675	3.87254	6.91031		6.47644	10.0211
		3.02367	2.42616	3.27066									6.81718	9.97224		1.67666	3.99171	6.07546		2.62519	5.99139	5.26927	4.74112		7.1111	15.0059
		2.2834	2.63279	2.63279									17.0309	11.5494		3.09681	2.10643	6.21842		2.38249	2.32473	7.01106	5.66098		6.79748	13.5358
		3.02367	2.49599	1.82458									8.46883	10.7289		2.69761	3.61298	4.46569		3.16359	3.14697	5.30781	4.15272		8.98619	7.76106
		2.63279	2.63279	2.13601									4.22085	8.57306		1.39033	2.51463	5.61111		3.47173	3.6285	4.70033	6.70655		7.33094	9.90882
		2.89633	4.49487	2.56484									5.97488	10.2592		4.15272	2.62519	4.54917		2.47724	3.29509	7.04449	5.40989		6.88781	10.0584
		2.42616	2.06039	1.82458									11.5494	9.68106		2.24658	2.75129	3.48751		2.45844	3.96209	3.94723	4.35324		9.8336	6.84273
		2.49599	2.76613	3.02367									7.16244	8.57306		1.81088	2.57021	3.24604		3.08001	4.42374	4.86242	5.63612		6.66084	6.88782
		2.49599	2.49599	2.35532									9.48448	12.771		2.42061	2.75129	3.26241		3.75152	2.43956	3.39201	5.54869		6.47644	9.06485
		2.89633	2.42616	2.42616									7.49957	8.98384		2.0034	2.87458	5.12668		3.13029	4.50761	5.8701	6.83143		5.10064	6.66085
		2.56484	3.20981	1.98336									8.36395	9.08506		2.78679	2.40159	8.10697		2.80446	1.85452	7.95074	6.42994		5.2564	10.8621
		2.42616	2.35532	2.21032									9.18573	17.1046		2.40159	2.42061	3.96202		2.32473	3.13029	4.42374	4.98225		7.71858	10.7182
		2.49599	2.42616	1.9048									8.67666	16.2854		2.89197	3.35986	4.71386		3.43996	2.67959	8.65802	5.67339		7.76105	8.82785
		2.35532	2.69987	2.13601									12.1679	17.6157		2.36332	2.53322	6.05147		2.97818	4.31067	6.89906	5.02187		7.88776	8.01348
		3.02367	4.69923	2.2834									9.68106	13.7733		2.24658	2.89197	5.97921		3.09681	5.19179	4.67304	6.26581		6.28939	11.9809
		2.49599	3.27066	2.21032									11.0058	11.8164		1.4645	2.69761	6.37146		2.99527	3.72095	7.86671	4.06529		8.26197	11.3233
		3.14837	3.14837	2.13601									10.6358	12.4282		3.6285	2.47724	2.92655		3.58183	3.87254	7.29817	5.42258		7.33094	9.60623
		2.96034	4.12552	1.9048									9.48448	13.0252		2.66152	3.72095	7.26522		4.2105	4.31067	6.48805	5.2564		6.88781	11.7752
		3.20981	5.33505	2.35532									8.98384	14.9771		2.90931	2.78679	2.97813		2.55175	3.21322	6.79748	5.49842		10.8979	12.0831
		2.96034	2.8316	1.48377									7.61027	10.4484		2.14694	3.2788	4.563		2.34406	4.70033	6.45321	3.32755		12.4206	13.5999
		2.8316	4.79975	2.06039									7.61027	13.6088		1.87614	4.5907	7.25426		2.71556	2.53322	6.30116	5.12677		5.8579	11.9468
		2.63279	5.97986	2.49599									7.61027	13.3603		2.10643	5.10065	6.97744		2.34406	2.73346	5.47319	8.01348		8.54725	13.5358
		2.42616	3.02367	2.76613									7.38805	10.6358		2.43956	2.49597	2.60688		2.96104	4.71395	7.56901	5.43526		10.0211	7.84565
		1.98336		3.33095									13.1932	17.8326		3.42401	2.85713	3.96202		1.89765	4.53539	4.5076	7.52602		6.33641	6.28939
		4.59762	1.98336	2.21032									9.08506	12.1679		2.51463	3.21322	3.72089		3.26247	3.55055	6.28939	5.67339		6.19481	6.97756
		2.96034	2.35532	2.21032									14.0993	8.98384		1.81088	3.22968	6.44147		2.38249	3.21322	6.61498	6.70655		6.05157	15.7292
		2.69987	2.35532	3.14837									8.25841	9.38543		2.22683	2.89197	3.94716		3.01231	4.35324	6.24219	6.95518		7.41795	8.17956
		2.8316	2.2834	2.21032									13.7733	10.5423		2.24658	2.28582	6.34803		3.75152	3.76675	4.00648	4.10912		8.30302	11.147
		2.56484	2.21032	2.63279									12.771	14.8194		2.67959	2.71556	5.87		2.5886	2.87458	7.27629	4.96901		7.2434	6.88782
		2.2834	2.42616	2.06039									7.61027	8.88204		2.45844	2.32473	4.99539		1.78886	2.62519	7.99258	4.33907		6.38326	10.2069
		5.33505	2.96034	2.8316									8.46883	9.18573		1.89765	2.30532	3.51907		2.10643	2.62519	5.56122	5.69816		5.46056	11.9125
		0.299992	2.42616	2.42616									5.84974	12.3417		2.78679	4.19609	5.10056		2.80446	2.82207	7.38538	8.36442		7.2434	10.1328
		2.69987	2.49599	2.2834									7.0483	11.8164		2.24658	2.53322	4.94238		4.18166	4.88918	4.3956	6.54591		6.47644	13.4393
		3.14837	2.21032	2.13601									3.10708	12.5143		2.53322	5.11372	3.0631		2.16705	3.13029	6.20667	5.00868		7.28724	10.7543
		2.69987	2.21032	2.89633									9.38543	11.3696		3.16359	2.38249	6.11135		3.26247	3.29509	8.01347	6.94398		7.97168	9.64431
		2.49599	2.42616	2.42616									10.8216	11.0058		2.06552	2.5886	4.86234		3.87254	2.5886	6.66084	4.67304		5.75986	3.50337
		3.08633	3.62465	1.98336									9.38543	12.3417		3.06315	2.64338	6.60339		3.32755	3.13029	5.95513	6.48805		8.46623	8.38483
		2.76613	2.76613	1.48377									6.46294	13.8551		2.64338	3.14697	6.0994		3.34373	5.2564	6.64939	6.17106		7.33094	12.7205
		2.76613	2.63279	1.9048									7.0483	10.6358		1.74441	2.34406	3.47167		3.18018	3.11358	7.6973	5.72288		9.8336	7.67601
		2.69987	2.63279	2.2834									10.4484	11.1884		2.02421	2.26624	4.99539		3.19672	4.26788	6.41828	4.95575		6.05157	11.147
		2.42616	2.63279	2.42616									10.6358	8.88204		4.74112	3.55055	3.99164		3.16359	3.67487	6.7748	6.35986		8.05515	13.5358
		3.02367	2.89633	2.13601									8.98384	10.7289		2.57021	3.45586	6.76334		3.18018	2.34406	5.63612	5.08756		6.0995	11.2881
		3.08633	2.69987	2.13601									8.25841	17.9764		2.53322	2.60692	4.94238		2.30532	3.81227	8.39502	5.8701		8.42558	6.00345
		2.76613	2.69987	3.02367									9.58302	11.9928		1.94029	2.67959	4.96892		2.36332	2.47724	8.56744	4.23924		9.18219	8.82785
		2.56484	2.56484	3.27066									10.0684	14.9771		4.52151	5.62367	3.47167		2.90931	4.05063	8.70814	3.35986		7.76105	10.9694
		2.69987	2.13601	2.96034									15.6766	13.0252		2.24658	3.01231	4.19602		2.87458	5.08756	4.09453	4.13821		11.0406	7.67601
		2.89633	2.96034	1.65856									5.46598	10.354		2.10643	3.91744	4.32481		2.85713	3.19672	5.95513	9.26002		7.2434	10.4275
		3.02367	2.21032	2.2834									7.93765	11.2792		2.06552	2.55175	5.15274		2.75129	3.55055	7.1111	5.80899		10.6459	9.49153
		2.69987	2.2834	1.57238									5.33505	11.8164		1.83276	2.67959	4.339		3.04625	3.14697	9.71076	7.13324		2.90931	7.33095
		3.14837	2.21032	2.35532									7.82928	10.354		2.38249	2.87458	5.34611		3.70563	5.24351	5.42257	5.28214		4.1672	10.0584
		3.14837	2.96034	3.02367									8.67666	19.0373		2.57021	2.43956	4.02115		3.40803	3.94723	6.39494	7.37452			12.2862
		2.8316	2.49599	2.49599									14.8984	15.3677		3.08001	2.85713	5.53605		3.11358	3.45586	8.75812	7.92978			6.93276
		3.33095	2.89633	2.76613									6.09871	13.4434		3.87254	2.87458	7.21032		2.42061	4.74112	10.142	4.47974			8.1382
		2.76613	2.63279	2.06039									11.4597	12.5143		2.30532	3.97691	5.82113		3.59742	2.57021	4.38151	3.99171			10.3175
		2.89633	2.63279	2.2834									9.87566	9.08506		2.53322	3.94723	2.9438		2.5886	4.87582	6.39494	6.0155			8.17956
		2.2834	3.33095	2.13601									13.5262	20.4749		2.75129	4.23924	7.22132		3.04625	4.29643	5.10064	5.38446			11.4633
		2.76613	2.49599	2.35532									20.4749	8.15219		2.55175	2.94385	7.33082		3.16359	3.08001	5.63612	4.8087			13.8867
		2.42616	1.9048	2.49599									14.9771	15.1339		2.92661	2.96104	6.11135			6.82012	4.98224	5.77216			14.6993
		2.69987	2.35532	2.35532									12.1679	11.0058		3.53486	2.62519	4.59062			3.39201	6.15915	4.92918			11.8783
		2.89633	2.35532	2.06039									14.0993	11.0058		2.73346	3.45586	5.90652			3.04625	5.40988	7.49368			10.9694
		3.20981	2.35532	2.69987									10.164	8.36395		2.45844	2.82207	6.28928			4.54925	7.34184	3.67487			10.2069
		3.20981	2.42616	1.74256									16.3608	10.164		1.98247	2.87458	5.33333			3.53486	6.68371	6.77481			11.1824
		3.27066	2.2834	2.21032									6.70015	8.77965		2.47724	2.49597	4.31059			3.59742	3.61298	4.74112			6.05157
		2.56484	2.13601	2.96034									11.1884	12.856		2.45844	2.83963	4.47966			3.87254	5.48581	5.43526			6.97756
		2.56484	2.56484	1.82458									10.354	13.8551		2.45844	3.87254	3.39195			4.03594	3.99171	5.00868			11.3934
		3.33095	1.98336	2.63279									9.68106	12.856		2.08602	3.14697	6.2539			3.11358	3.82738	8.36442			11.1116
		2.76613	2.56484	2.13601									4.22085	7.82928		2.10643	2.55175	3.65938			3.42401	3.84246	6.56897			8.58762
		3.68196	2.21032	1.65856									8.36395	11.6387		2.10643	2.5886	5.32053			3.09681	8.13819	5.95513			13.3747
		2.8316	2.42616	3.44992									14.5814	18.4752		2.5886	3.13029	3.76668			3.79713	4.90253	8.02391			11.9809
		2.89633	0.299992	2.8316									8.77965	10.2592		2.49597	2.71556	4.23916			2.87458	4.8087	5.03504			5.75986
		2.13601	0.299992	2.76613									5.2025	10.0684		3.85752	3.11358	4.02115			4.50761	6.18293	4.90253			8.54726
		2.89633	2.13601	2.21032									14.0181	11.2792		2.5886	3.21322	3.19667			3.40803	4.42374	5.44792			5.2564
		2.69987	5.66205	3.62465									11.4597	12.3417		2.85713	2.87458	3.97684			2.67959	4.78172	5.28214			3.50337
		2.2834	2.42616	1.9048									7.82928	11.9928		2.18707	2.97818	5.59864			4.32488	4.53538	5.94302			8.01348
		2.69987	2.96034	2.2834									12.6002	13.3603		3.94723	4.10912	6.99979			3.45586	7.14429	7.28724			8.46624
		2.56484	4.84961	2.35532									14.2609	9.18573		2.30532	2.97818	4.83552			5.02187	4.75467	4.13821			8.62789
		2.63279	1.74256	1.9048									7.93765	16.3608		2.06552	3.32755	8.65788			2.32473	4.71394	7.70796
		2.69987	1.48377	1.9048									9.68106	11.7277		1.91903	5.71053	7.46115			4.71395	4.91586	4.33907
		2.89633	5.33505	2.13601									10.2592	12.1679		2.40159	2.62519	6.60339			3.42401	7.35274	3.88754
		2.96034	1.39242	1.98336									8.04528	13.0252		3.19672	3.22968	5.80889			6.34814	6.84272	6.49964
		3.08633	2.49599	2.42616									17.4705	8.15219		2.16705	4.15272	3.61292			2.97818	6.15915	6.6035
		2.96034	3.02367	2.06039									8.57306	18.7573		2.20699	2.83963	4.84894			3.31134	5.67338	6.88782
		1.09775	3.79526	2.13601									1.73333	10.5423		2.75129	2.28582	4.92909			3.97691	4.09453	6.00345
		2.56484	2.21032	2.21032									7.38805	13.2769		1.72198	3.91744	4.16713			4.56308	3.37595	3.29509
		2.56484	1.57238	3.08633									7.72016	8.67666		1.81088	2.32473	6.83131			3.39201	6.92153	5.21768
		2.56484	2.49599	2.21032									9.48448	3.60544		2.38249	2.43956	5.9308			5.12677	5.44791	4.79522
		2.42616	2.42616	2.63279									5.59536	9.28585		2.47724	4.75467	4.03587			1.87614	4.05062	7.59048
		2.49599	2.49599	1.9048									4.36768	11.0973		2.22683	3.21322	4.42366			3.6285	5.40988	4.49368
		1.74256	2.35532	2.35532									13.4434	22.2523		2.28582	3.43996	4.53531			2.90931	7.37451	4.2105
		3.27066	2.69987	3.50865									5.84974	12.771		2.51463	2.83963	3.4558			3.45586	5.2306	6.49964
		2.69987	2.49599	1.98336									11.5494	11.5494		2.36332	5.17882	4.50753			3.02931	5.72287	6.1234
		3.20981	4.49487	2.42616									11.0058	10.0684		3.99171	3.56621	5.12668			4.06529	6.37156	5.21768
		2.89633	2.06039	2.2834									12.9407	10.7289		2.57021	2.5886	3.64393			4.13821	5.82123	6.39495
		3.08633	1.98336	3.08633									8.88204	8.77965		1.67666	2.64338	5.61111			3.82738	4.95574	3.56621
		2.89633	2.2834	1.9048									7.16244	15.9825		2.47724	2.34406	6.1233			3.04625	7.49367	6.00345
		3.33095	2.2834	2.49599									10.4484	18.3334		4.23924	4.28217	9.73902			4.28217	5.49841	5.68578
		2.2834	1.19995	1.98336									7.0483	8.67666		2.42061	2.45844	5.82113			4.09454	7.86671	5.03504
		2.89633	1.57238	2.89633									10.5423	17.9764		1.85452	5.0482	3.22962			3.08001	5.10064	3.47173
		3.14837	1.74256	2.69987									13.2769	13.2769		2.18707	3.50337	6.96625			4.07993	4.8087	4.90253
		1.9048	2.2834	1.9048									11.6387	12.4282		3.37596	4.53539	4.53531			3.90251	4.5215	4.45178
		2.42616	2.21032	2.13601									9.87566	10.164		3.59742	3.2788	7.19932			3.82738	4.53538	4.38151
		2.63279	2.06039	2.69987									9.48448	9.08506		2.53322	2.80446	4.339			3.21322	6.68371	4.72754
		2.89633	3.33095	2.06039									11.6387	12.6857		3.97691	2.51463	4.10905			2.85713	7.86671	3.67487
		4.59762	2.2834	2.06039									7.72016	11.7277		1.65377	3.82738	6.38315			4.36739	4.74111	8.36442
		2.35532	2.96034	1.9048									1.95735	14.0181		2.43956	4.12368	5.91866			0.891565	5.75986	5.15283
		2.8316	2.2834	2.13601										13.6912		2.47724	3.59742	5.52349			5.88229	3.18018	5.32062
		2.35532	5.42948	2.35532										16.9571		2.20699	4.33907	3.0631			4.07993	4.98224	4.50761
		2.56484	2.42616	2.49599										15.6766		2.57021	2.82207	4.35317			3.50337	3.22967	4.33907
		3.02367	4.99771	2.13601										11.5494		3.47173	4.15272	5.21759			5.26928	5.19178	3.90251
		2.76613	2.21032	2.2834										8.88204		2.40159	3.19672	6.70643			5.13981	5.58624	5.61121
		2.56484	2.49599	1.98336										10.2592		3.02931	3.26247	3.76668			4.52151	8.23111	6.02754
		2.8316	4.12552	2.2834										16.2854		3.01231	2.5886	8.44578			4.94247	2.62518	3.35986
		2.63279	6.28943	2.2834										12.5143		2.75129	3.55055	7.0999			4.40969	4.22488	5.30781
		2.42616	2.56484	2.2834										9.08506		3.18018	3.65945	8.20006			3.29509	4.36738	5.64856
		2.63279	1.57238	2.56484										17.0309		2.78679	3.82738	4.8891			3.51913	4.8087	4.70033
		3.08633	0.299992	2.42616										17.2514		2.87458	4.00648	6.66073			3.94723	5.35897	3.50337
		2.69987	2.49599	2.13601										13.0252		3.39201	4.53539	6.08744				6.94397	4.28217
		2.96034	2.2834	0.755927										10.8216		2.08602	3.53486	6.28928				6.9103	6.56897
		3.20981	1.29797	1.57238										11.0973		2.5886	4.70033	6.70643				5.15282	3.87254
		2.56484	5.04658	2.42616										9.7786		2.67959	3.88754	5.95503				3.51913	4.79522
		2.42616	3.14837	2.69987										13.6088		3.19672	2.06552	2.32469				5.47319	7.73984
		2.21032	1.48377	1.82458										13.5262		3.31134	3.79713	6.49953				5.28213	4.05063
		2.69987	5.52309	1.98336										9.48448		2.76907	2.85713	3.96202				5.8701	5.69816
		3.02367	0.299992	2.13601										10.0684		3.26247	2.49597	6.69502				4.47973	4.02122
		2.35532	2.35532	2.76613										12.9407		2.89197	2.57021	3.55049				3.82738	6.17106
		2.42616	2.69987	2.2834										11.6387		2.18707	4.47974	4.79514				3.76675	7.22145
		3.50865	2.35532	2.06039										19.0373		2.10643	3.19672	5.68568				3.82738	4.52151
		1.57238	4.84961	1.9048										10.2592		3.18018	3.75152	3.75145				2.5702	5.69816
		3.08633	2.21032	2.06039										12.9407		1.51291	3.40803	3.73619				4.06529	4.12368
		2.69987	2.2834	3.08633										11.9928		2.24658	3.22968	5.23051				3.97691	5.69816
		2.76613	3.20981	1.74256										10.164		2.10643	3.99171	5.99128				4.75467	4.03594
		2.69987	3.02367	2.63279										8.15219		2.0034	2.92661	4.40961				6.88781	3.88754
		3.20981	2.13601	2.42616										12.9407		2.26624	3.97691	4.09447				6.254	7.67601
		2.69987	2.63279	2.63279										13.1094		2.49597	2.83963	8.25155				4.00648	4.06529
		2.35532	2.89633	3.14837										13.8551		2.53322	2.53322	5.43516				3.16359	4.96901
		3.27066	2.89633	1.57238										13.8551		2.43956	2.55175	4.4936				5.97931	7.10003
		3.33095	2.49599	2.21032										10.5423		2.40159	3.94723	3.82732				4.59069	6.47645
		2.56484	2.49599	1.82458										15.212		2.32473	2.71556	3.4558				4.95574	5.52358
		2.42616	2.49599	1.82458										9.38543		2.75129	3.34373	5.69806				5.68577	7.03336
		2.42616	2.63279	2.21032										14.3413		2.38249	3.58183	3.56615				4.46577	4.33907
		2.89633	2.56484	2.89633										8.67666		2.22683	2.76907	3.3759				6.31292	5.30781
		2.49599	2.13601	2.89633										8.77965		2.75129	2.85713	4.74103				3.82738	5.29498
		3.62465	2.2834	2.42616										11.9048		3.2788	2.73346	5.52349				3.01231	3.82738
		2.63279	2.49599	2.8316										10.5423		2.51463	3.51913	6.76334				3.14696	4.32488
		3.96211	1.98336	2.2834										14.4216		4.74112	4.88918	4.50753				6.20667	4.00648
		2.42616	2.49599	3.08633										14.0181		2.64338	2.73346	5.59864				4.95574	3.14697
		4.39094	2.56484	2.21032										9.68106		2.42061	3.91744	4.65929				2.82207	6.31293
		3.02367	2.13601	3.27066										9.68106		2.38249	3.73625	5.96713				4.5215	5.74755
		3.27066	2.35532	3.20981										8.98384		2.53322	3.82738	5.20465				4.10912	4.88918
		3.14837	2.56484	1.74256										15.0556		2.57021	3.34373	4.96892				5.12676	4.84903
		2.8316	2.63279	2.13601										14.8194		2.18707	4.05063	5.34611				3.94723	4.45178
		3.56688	1.98336	1.82458										13.1932		3.34373	3.75152	3.70556				4.38151	5.95513
		2.49599	2.21032	2.89633										11.2792		3.19672	3.08001	8.68797				3.97691	6.42994
		3.79526	4.17928	3.02367										19.8651		2.51463	1.85452	4.19602				4.8356	7.06673
		3.08633	4.49487	1.74256										10.7289		2.94385	4.07993	6.24208				3.22967	4.98225
		1.82458	2.13601	2.13601										9.48448		2.24658	4.19609	4.68661				3.50336	2.99527
		2.21032	3.50865	2.2834										11.4597		2.28582	2.12673	3.76668				3.79712	4.90253
		2.63279	1.9048	1.98336										10.4484		3.65945	3.56621	5.03495				5.42257	4.95575
		2.42616	2.2834	1.39242										16.809		1.63072	4.98225	6.14714				2.97817	5.54869
		3.02367	1.9048	2.35532										9.97224		2.43956	2.82207	5.71043				3.11357	4.91586
		2.8316	2.35532	2.21032										14.1802		2.18707	2.73346	6.40651				3.04625	6.6035
		3.68196	1.57238	2.2834										13.2769		2.34406	1.56057	4.6456				6.83142	4.92918
		5.23978	2.56484	1.82458										12.3417		1.94029	6.34814	4.87573				4.40968	5.49842
		0.299992	3.68196	2.56484										3.60544		3.14697	3.48757	5.74745				2.97817	4.23924
		2.63279	2.42616	1.74256												3.01231	2.97818	5.17873				5.89445	3.13029
		2.49599	3.62465	2.63279												2.40159	3.22968	3.55049				2.75129	6.61499
		2.76613	2.2834	2.56484												2.38249	3.47173	6.06347				4.06529	5.95513
		2.8316	2.35532	2.42616												2.04492	3.40803	7.50434				6.53435	3.47173
		2.21032	2.2834	2.35532												2.18707	2.55175	6.89895				4.46577	5.21768
		3.02367	3.73882	2.2834												3.13029	4.64568	3.75145				3.97691	3.85752
		3.08633	4.49487	2.35532												2.18707	5.2564	4.339				2.60692	7.35275
		2.89633	2.35532	2.49599												2.76907	3.35986	5.59864				4.28216	5.37172
		2.89633	2.42616	2.35532												2.78679	3.64399	4.96892				6.5459	5.53615
		3.14837	2.49599	2.42616												3.04625	2.67959	6.89895				3.34372	4.52151
		2.13601	2.2834	1.65856												2.36332	2.76907	5.95503				3.16359	3.91744
		2.35532	2.06039	2.42616												2.24658	2.85713	7.69718				6.61498	5.8579
		2.8316	2.69987	2.21032												5.0482		6.11135				5.95513	3.79713
		3.62465	2.63279	3.27066												2.43956		6.19471				4.75467	6.06358
		2.89633	3.02367	2.76613												3.08001		6.8877				5.94302	4.65937
		2.96034	2.8316	1.98336												2.78679		4.563				5.19178	6.44159
		3.20981	7.25763	2.21032												2.47724		4.80862				5.33342	7.59048
		3.3907	3.33095	1.98336												2.02421		7.97154				5.72287	2.55175
		2.42616	0.990542	2.49599												2.10643		6.46473				5.77216	4.26788
		2.8316	3.79526	1.82458												1.87614		3.94716				4.21049	6.39495
		2.63279	2.49599	2.56484												2.60692		5.96713				5.54869	7.98214
		3.27066	2.76613	2.35532												3.24609		7.66521				4.21049	4.67304
		2.76613	2.13601	2.06039												3.13029		3.40797				4.65937	5.2564
		2.96034	2.49599	2.21032												2.67959		5.72278				6.24219	3.24609
		2.13601	2.42616	2.76613												2.55175		4.63188				5.61121	3.72095
		2.35532	4.69923	2.2834												2.30532		5.99128				4.63196	6.28939
		2.42616	2.2834	2.13601												2.24658		3.6902				5.8701	8.00304
		2.69987	3.08633	2.56484												2.40159		6.84261				5.69815	3.24609
		2.69987	2.63279	2.13601												3.48757		4.29635				4.86242	2.99527
		3.14837	1.82458	2.2834												4.56308		4.45171				4.12368	3.88754
		3.3907	2.13601	2.76613												2.12673		5.51091				6.38326	4.31067
		2.89633	2.2834	2.35532												1.51291		3.97684				2.76907	3.69027
		3.27066	2.42616	2.49599												2.18707		3.76668				3.19672	3.96209
		3.68196	2.2834	3.08633												2.97818		5.97921				5.37172	4.2105
		2.49599	2.49599	1.74256												3.39201		6.39484				3.40803	3.47173
		2.89633	2.56484	2.69987												2.73346		4.12361				2.02421	4.65937
		2.13601	2.2834	1.74256												2.36332		3.3759				6.70654	5.0482
		2.06039	2.89633	2.49599												4.70033		4.28209				2.97817	4.22488
		2.69987	2.89633	2.69987												2.60692		2.76902				2.89197	5.44792
		2.42616	2.63279	2.56484												2.28582		4.12361				6.02753	7.49368
		2.89633	3.20981	2.35532												2.45844		5.24342				5.16582	5.58625
		2.69987	4.01695	2.69987												3.55055		6.2775				4.60447	5.8579
		2.63279	2.69987	2.42616												2.04492		4.12361				7.6119	5.68578
		2.2834	3.62465	2.13601												2.24658		6.06347				2.49597	4.39561
		3.79526	3.44992	1.65856												2.36332		4.65929				6.96637	4.07993
		2.56484	1.39242	2.2834												1.72198		2.66147				3.59742	3.73625
		2.35532	3.68196	2.69987												2.97818						3.42401	5.99139
		2.69987	4.74962	1.82458												2.20699						6.15915	3.87254
		5.70799	2.21032	2.63279												2.18707						3.31134	4.25357
		0.299992	2.21032	2.56484												2.64338						3.69026	4.42374
		2.89633	2.76613	2.76613												2.60692						7.48288	5.16583
		3.08633	2.2834	3.14837												1.89765						5.12676	3.81227
		3.02367	2.2834	3.02367												2.10643						3.32755	4.09454
		2.8316	7.01158	1.65856												3.59742						4.35324	5.08756
		2.2834	2.13601	3.3907												2.34406						3.34372	4.19609
		2.35532	2.49599	2.35532												3.18018						6.00344	4.75467
		4.64856	2.49599	2.49599												2.43956						3.73625	4.71395
		3.33095	2.42616	2.69987												3.79713						5.8579	3.96209
			2.56484	2.06039												2.18707						6.01549	6.14725
		3.68196	2.69987	1.9048												2.71556						3.43995	5.08756
		3.27066	0.299992	1.98336												3.24609						3.93235	4.49368
		3.20981	3.50865	1.57238												2.26624						3.82738	6.15916
		3.85128	4.64856	2.96034												2.32473						3.84246	2.71556
		3.50865	1.09775	1.74256												2.36332						6.15915	4.42374
		3.20981	3.85128	1.9048												2.90931						4.65937	5.74755
		3.44992	2.56484	1.98336												2.02421						7.05561	5.58625
		1.39242	2.06039	2.63279												3.59742						4.969	3.87254
		3.44992	2.49599	1.82458												3.16359						6.2776	4.6867
		3.56688	2.35532	1.82458												1.91903						4.28216	3.24609
		2.89633	2.42616	2.13601												3.08001						4.02122	5.61121
		3.08633	2.63279	2.63279												2.34406						6.0995	4.2105
		3.62465	1.82458	1.74256												2.62519						4.7682	6.52279
		3.20981	2.49599	2.06039												2.42061						5.68577	5.21768
		3.50865	2.63279	3.33095												2.53322						4.46577	5.9309
		3.50865	2.42616	1.39242												1.76671						3.88754	5.56122
		3.02367	2.69987	1.98336												2.02421						4.19609	5.89446
		3.02367	2.06039	2.63279												2.08602						3.61298	3.87254
		3.02367	4.94859	1.98336												2.49597						7.41795	5.46057
		3.56688	2.89633	2.56484												2.06552						5.88228	1.51291
		3.27066	3.44992	2.21032												3.84247						6.6035	5.30781
		4.59762	0.299992	2.13601												2.57021						5.49841	6.69514
		4.12552	1.9048	3.02367												2.38249						3.31134	4.8087
		3.68196	2.2834	2.2834												3.6285						3.9025	5.69816
		3.50865	1.57238	2.76613												4.03594						5.04819	5.78445
		3.62465	5.19182	2.63279												2.20699						3.53485	6.35986
		4.84961	0.299992	2.2834												2.34406						4.19609	3.53486
		3.02367	2.76613	3.02367												3.14697						2.55175	4.19609
		5.5696	2.21032	2.76613												2.42061						5.20474	4.31067
		0.877174	2.49599	2.63279												2.34406						3.48756	4.02122
		1.82458	3.96211	2.69987												2.73346						6.1234	4.28217
		3.44992	2.89633	2.35532												2.85713						7.12217	4.87582
		4.49487	2.13601	2.13601												2.0034						4.46577	4.32488
		4.39094	1.48377	3.27066												2.26624						3.55055	4.75467
		4.12552	1.29797	2.69987												2.87458						2.73345	7.30911
		3.50865	2.42616	2.89633												2.83963						3.64399	4.98225
		4.01695	2.49599	2.06039												2.28582						3.47173	5.58625
		5.42948	2.49599	1.57238												2.34406						4.88918	8.1382
		4.17928	2.2834	2.06039												2.38249						5.10064	3.97691
		3.50865	2.8316	2.21032												2.55175						2.94384	5.23061
		3.90689	2.2834	3.02367												2.49597						6.7748	5.49842
		3.56688	1.98336	2.06039												2.69761						3.18018	4.87582
		4.23269	0.299992	2.56484												2.40159						3.39201	7.39625
		3.14837	4.44306	1.9048												3.14697						3.67487	5.35897
		3.3907	2.56484	2.2834												2.22683						6.08754	7.4288
		3.56688	2.96034	3.02367												2.49597						6.62646	4.60447
		3.27066	2.63279	3.27066												2.34406						4.59069	2.80446
		0.990542	2.13601	2.63279												2.49597						3.45586	6.35986
		5.75374	2.2834	3.14837												3.26247						4.3956	4.07993
		3.3907	2.89633	1.74256												2.73346						2.99527	6.13533
		3.3907	2.76613	1.9048												1.89765						5.79672	4.26788
		5.61592	2.42616	2.49599												3.19672						6.8088	6.42994
		5.19182	3.3907	3.3907												2.87458						4.33907	3.02931
		4.01695	2.69987	2.42616												2.60692						3.45586	6.1234
		9.13346	2.35532	2.13601												2.36332						3.27879	3.99171
		4.99771	2.35532	2.35532												0.761574						3.04625	3.85752
		3.33095	2.69987	1.98336												2.34406						4.42374	7.24341
		4.01695	1.65856	1.98336												3.04625						5.84569	6.08754
		4.64856	2.49599	1.74256												3.06315						3.50336	5.07446
		4.39094	2.89633	2.35532												3.21322						3.65945	4.49368
		3.20981	2.63279	3.02367												2.53322						5.89445	4.72754
		3.56688	2.56484	1.98336												2.22683						3.6285	7.41796
		3.96211	2.13601	2.2834												3.24609						4.8087	8.18989
		2.89633	2.21032	2.8316												2.18707						6.53435	8.63794
		3.27066	2.49599	2.49599												0.922579						4.75467	4.88918
		3.68196	2.06039	2.76613												2.67959						8.13819	7.45046
		3.27066	2.49599	1.9048												5.02187						5.97931	6.25401
		4.01695	2.49599	2.35532												2.22683						5.94302	7.04449
		3.27066	2.35532	2.56484												2.40159						3.9025	4.82216
		3.33095	2.2834	2.76613												2.42061						4.22488	3.40803
		2.96034	3.08633	2.42616												0.727339						6.9999	3.53486
		3.14837	2.96034	1.9048												3.81227						4.47973	5.13981
		3.3907	2.42616	1.39242												2.45844						2.76907	5.15283
		3.33095	2.42616	1.48377												5.73522						4.28216	4.6867
		4.84961	2.06039	1.57238												2.5886						5.97931	6.52279
		3.44992	2.49599	1.74256												2.71556						5.8701	4.72754
		3.33095	2.42616	2.89633												2.85713						3.76675	5.83347
		3.62465	2.8316	4.07142												2.34406						4.78172	4.12368
		3.68196	2.56484	3.3907												2.62519						5.37172	4.78172
		3.79526	3.20981	2.56484												3.91744						9.51068	7.65467
		3.79526	2.21032	1.98336												3.6285						5.48581	5.8579
		3.3907	2.06039	2.42616												2.66152						8.08634	8.01348
		3.14837	2.06039	2.56484												2.45844						5.74754	6.28939
		3.3907	1.57238	2.49599												4.50761						4.18165	5.00868
		3.27066	1.9048	3.3907												3.08001						4.09453	5.20474
		5.66205	2.42616	2.2834												2.55175						5.10064	5.58625
		3.62465	4.69923	1.98336												2.53322						3.81227	3.31134
		3.33095	2.56484	2.21032												2.71556						5.56122	3.43996
		3.3907	2.63279	2.49599												2.5886						5.24351	7.70796
		3.33095	2.96034	2.21032												3.11358						5.82123	4.60447
		3.44992	1.65856	2.56484												3.53486						4.42374	4.52151
		3.62465	2.56484	1.9048												3.19672						7.13324	5.28214
		5.09523	3.3907	1.9048												2.14694						5.53614	4.35324
		3.44992	2.49599	3.14837												3.45586						4.61822	5.53615
		3.44992	1.9048	1.74256												1.69939						5.72287	5.44792
		4.39094	2.42616	2.89633												2.67959						5.62367	7.43963
		3.44992	2.49599	2.21032												2.45844						3.93235	4.13821
		3.14837	2.13601	2.56484												3.51913						5.69815	3.97691
		3.79526	2.49599	2.21032												2.53322						5.75986	4.10912
		4.49487	1.65856	2.89633												2.92661						5.30781	5.96723
		3.79526	3.73882	2.06039												2.32473						3.75151	4.95575
		4.44306	2.42616	2.06039												2.45844						6.9103	7.34185
		3.44992	2.69987	1.9048												2.53322						7.95074	5.17882
		3.33095	2.21032	2.35532												2.99527						4.65937	4.5769
		4.94859	2.21032	1.57238												3.01231						3.75151	4.50761
		4.23269	2.13601	2.49599												2.53322						6.94397	4.75467
		1.29797	2.21032	1.65856												3.14697						6.30116	3.72095
		3.50865	2.35532	1.98336												2.5886						4.59069	7.62261
		4.28576	2.69987	2.42616												2.71556						7.21044	3.90251
		5.52309	2.49599	2.63279												2.90931						4.64567	5.67339
		3.33095	4.54639	3.27066												2.22683						5.04819	4.46577
		4.64856	2.89633	1.98336												3.35986						4.1672	4.40969
		4.23269	2.42616	2.63279												3.01231						4.88918	6.00345
		6.54883	2.42616	1.74256												2.99527						7.16637	4.23924
		6.11349	4.07142	1.82458												2.49597						4.31066	4.74112
		3.20981	3.33095	2.63279												3.84247						5.54869	3.67487
		3.62465	2.63279	1.48377												3.29509						4.33907	5.95513
		4.07142	1.98336	2.35532												2.71556						6.37156	3.69027
		6.50596	2.76613	1.98336												2.08602						6.71794	3.87254
		3.56688	1.9048	2.69987												2.96104						10.1883	4.75467
		8.84116	1.74256	1.98336												2.60692						6.7748	4.38151
		5.23978	2.35532	2.56484												3.59742						3.76675	5.64856
		3.14837	1.9048	1.82458												1.65377						5.64855	4.38151
		7.21691	2.35532	2.2834												3.42401						4.92917	5.96723
		7.69825	2.06039	2.49599												3.67487						3.93235	3.76675
		9.34964	0.299992	2.56484												2.10643						3.40803	5.8579
		8.95133	0.299992	2.06039												3.11358						4.54924	4.74112
		4.99771	3.27066	2.2834												3.42401						5.48581
		5.04658	5.66205	1.9048												2.42061						6.52279
		7.81623	2.76613	2.21032												2.47724						8.36441
		5.52309	2.21032	1.9048												3.81227						5.12676
		4.17928	2.49599	2.35532												2.60692						2.08602
		3.56688	3.79526	3.50865												2.55175						4.03593
		5.28753	2.13601	2.2834												4.03594						5.39717
		7.89439	2.63279	2.42616												2.16705						3.22967
		4.28576	5.28753	3.27066												2.51463						6.56897
		3.33095	0.299992	1.65856												2.99527						6.82012
		5.14364	2.69987	2.35532												2.45844						5.57373
		5.28753	3.20981	3.02367												2.5886						5.56122
		6.20177	2.49599	2.8316												2.92661						4.95574
		5.14364	0.990542	2.2834												2.18707						8.16922
		3.62465	3.79526	2.2834												2.80446						4.33907
		4.17928	1.9048	1.57238												2.78679						5.37172
		8.95133	2.69987	2.13601												3.01231						6.38326
		8.84116	2.76613	1.74256												2.67959						4.1672
		3.73882	2.76613	2.13601												4.71395						4.71394
		2.89633	2.13601	2.56484												3.29509						4.25357
		4.84961	2.89633	2.21032												2.83963						4.26788
		6.28943	2.2834	3.08633												2.38249						5.1398
		2.96034	2.2834	1.57238												3.26247						5.57373
		4.49487	2.42616	3.20981												2.51463						6.52279
		3.85128	5.19182	1.29797												2.30532						5.21768
		5.28753	1.98336	2.35532												2.32473						3.99171
		6.9286	2.21032	2.49599												2.51463						3.64399
		3.27066	1.98336	1.29797												1.83276						5.12676
		3.27066	2.63279	3.27066												2.45844						7.53677
		6.11349	1.98336	2.89633												2.96104						6.89906
		6.24568	3.96211	2.49599												2.5886						6.00344
		3.20981	2.56484	2.06039												3.24609						6.11145
		1.09775	3.33095	1.82458												2.76907						8.25169
		6.33303	2.2834	1.9048												2.51463						6.92153
		6.20177	2.35532	1.98336												3.87254						6.79748
		3.68196	2.42616	3.50865												2.92661						3.24609
		3.50865	2.49599	3.27066												1.63072						5.35897
		3.50865	2.2834	2.06039												2.47724						6.85401
		5.84471	2.13601	2.63279												3.6285						4.59069
		4.89923	2.21032	2.2834												1.96144						6.95517
		6.50596	2.35532	2.56484												4.2105						3.70562
		7.69825	1.82458	2.06039												2.57021						7.43963
		6.9286	3.79526	2.42616												2.51463						10.537
		3.50865	1.39242	1.82458												2.26624						9.63479
		5.84471	2.56484	2.13601												3.06315						5.35897
		3.08633	2.56484	2.56484												4.09454						6.51122
		3.73882	2.49599	2.2834												3.2788						7.34184
		3.50865	3.27066	2.63279												1.94029						5.00867
		3.27066	2.21032	2.76613												2.75129						6.19481
		3.62465	2.56484	2.96034												1.94029						5.07445
		7.53952	2.42616	2.42616												2.99527						6.47644
		5.66205	1.82458	2.49599												2.40159						6.74072
		5.42948	1.9048	2.06039												3.48757						5.44791
		4.84961	1.65856	2.06039												3.16359						10.9069
		6.84512	1.57238	1.65856												2.66152						5.06133
		3.3907	4.23269	2.49599												3.2788						5.26927
		5.84471	1.57238	2.21032												2.22683						4.70033
		5.88993	2.35532	1.98336												2.32473						4.33907
		3.3907	2.8316	2.69987												2.49597						4.99547
		1.39242	2.8316	2.2834												2.66152						6.39494
		3.27066	4.28576	2.06039												2.85713						9.88064
		4.54639	3.02367	1.9048												2.96104						7.34184
		4.74962	2.49599	2.2834												2.64338						6.14725
			1.82458	2.42616												2.67959						9.79589
			2.13601	2.63279												1.39033						4.71394
			2.76613	3.20981												3.51913						4.5076
			2.13601	3.62465												3.79713						6.93276
			2.76613	1.65856												3.22968						5.04819
			2.2834	1.9048												2.34406						7.14429
			2.13601	1.74256												2.62519						5.47319
			2.06039	1.48377												3.93235						6.28939
			2.76613	3.08633												2.73346						6.88781
			3.14837	2.89633												0.891565						3.94723
			2.42616	2.21032												2.87458						6.9999
			2.69987	2.56484												3.53486						7.35274
			2.96034	2.69987												2.36332						5.8701
			0.877174	2.89633												3.45586						4.33907
			1.98336	2.21032												4.1672						5.80898
			4.12552	1.82458												2.55175						8.94674
			2.42616	2.42616												2.64338						7.12217
			2.76613	2.2834												1.28822						2.87457
			2.06039	2.21032												3.67487						8.71815
			1.9048	1.82458												2.20699						5.37172
			0.299992	2.13601												2.42061						4.64567
			0.299992	2.35532												2.32473						6.72933
			6.28943	1.9048												2.73346						8.89729
			2.2834	2.63279												2.36332						7.3091
			2.13601	3.20981												3.21322						6.68371
			3.08633	1.98336												2.22683						7.52601
			2.76613	1.74256												2.38249						4.78172
			1.9048	2.06039												4.75467						7.83509
			5.88993	1.65856												4.05063						4.79522
			2.2834	1.82458												2.45844						5.02186
			0.299992	1.9048												2.83963						8.06555
			2.56484	2.13601												2.42061						4.38151
			2.2834	1.74256												3.08001						6.17105
			0.299992	2.89633												2.26624						7.13324
			1.82458	3.27066												2.55175						6.18293
			2.69987	0.990542												2.96104						8.51691
			2.89633	1.57238												2.82207						1.69939
			2.63279	3.08633												3.35986						5.35897
			2.49599	2.76613												2.62519						5.44791
			1.82458	2.2834												2.67959						5.511
			2.63279	2.69987												2.04492						8.42558
			2.35532	2.63279												2.5886						7.76105
			3.08633	3.68196												2.38249						5.8579
			3.14837	2.2834												2.5886						6.30116
			2.69987	2.76613												2.85713						3.06315
			2.96034	0.990542												2.85713						5.44791
			2.49599	1.74256												2.20699						9.66331
			2.13601	0.299992												3.64399
			2.8316	2.76613												4.67304
			2.13601	2.42616												3.39201
			1.19995	2.13601												2.78679
			2.8316	2.76613												2.71556
			2.63279	2.69987												2.96104
			1.48377	2.2834												3.84247
			2.49599	2.13601												2.55175
			2.2834	1.9048												4.50761
			1.82458	1.98336												3.67487
			4.79975	2.56484												1.69939
			2.2834	1.9048												2.43956
			5.04658	3.08633												2.20699
			2.96034	2.69987												2.57021
			2.21032	2.35532												2.62519
			2.42616	1.57238												3.16359
			2.8316	2.69987												3.94723
			2.2834	1.82458												3.04625
			3.08633	2.42616												2.96104
			2.21032	2.56484
			2.69987	2.42616
			4.28576	2.56484
			2.13601	1.09775
			1.74256	2.2834
			2.06039	1.39242
			2.21032	2.49599
			2.56484	3.20981
			1.9048	1.39242
			2.49599	2.35532
			2.56484	1.57238
			2.2834	2.21032
			2.49599	1.82458
			4.28576	1.98336
			2.96034	2.35532
			0.299992	2.06039
			1.98336	3.02367
			2.69987	2.2834
			1.82458	3.02367
			3.02367	2.56484
			2.42616	1.9048
			3.33095	2.21032
			2.13601	2.76613
			2.35532	2.49599
			3.27066	2.13601
			2.2834	2.76613
			2.42616	1.65856
			2.63279	1.9048
			3.27066	2.35532
			2.06039	1.65856
			1.98336	2.76613
			2.2834	2.49599
			2.21032	2.35532
			2.2834	2.2834
			2.35532	1.98336
			2.96034	2.21032
			4.49487	2.89633
			2.49599	3.02367
			2.49599	2.21032
			2.89633	2.49599
			2.49599	2.35532
			4.84961	1.09775
			2.69987	2.35532
			3.02367	2.96034
			2.56484	1.9048
			1.39242	2.56484
			2.76613	2.56484
			2.35532	2.76613
			2.49599	1.29797
			2.06039	1.74256
			2.2834	1.29797
			2.35532	2.56484
			2.69987	2.76613
			3.27066	2.06039
			1.82458	1.82458
			2.49599	2.49599
			2.69987	2.96034
			2.2834	1.65856
			2.13601	3.3907
			2.89633	1.74256
			4.12552	1.29797
			1.57238	3.85128
			2.76613	2.21032
			2.69987	1.82458
			2.35532	2.56484
			2.13601	2.21032
			2.35532	2.96034
			2.49599	1.09775
			3.08633	1.9048
			2.35532	2.06039
			2.76613	2.8316
			2.69987	2.13601
			2.63279	2.21032
			2.21032	2.06039
			3.73882	2.56484
			2.96034	2.89633
			2.56484	3.73882
			2.35532	2.89633
			2.13601	2.76613
			2.63279	3.3907
			2.2834	2.35532
			2.69987	1.82458
			2.2834	0.990542
			2.42616	3.3907
			2.21032	1.98336
			2.56484	1.74256
			2.49599	0.990542
			3.02367	1.65856
			2.35532	2.13601
			2.42616	2.06039
			2.13601	2.49599
			2.35532	2.8316
			1.82458	2.89633
			2.35532	2.13601
			1.98336	2.76613
			2.42616	2.63279
			2.76613	2.21032
			2.2834	2.63279
			2.56484	2.96034
			2.56484	2.21032
			2.89633	2.13601
			2.2834	2.06039
			2.76613	2.8316
			2.35532	1.65856
			2.69987	2.2834
			3.44992	2.06039
			3.02367	2.06039
			3.14837	1.65856
			2.42616	1.82458
			2.42616	2.2834
			2.2834	1.82458
			2.63279	2.06039
			2.49599	1.48377
			2.42616	1.65856
			2.06039	1.65856
			4.69923	1.29797
			2.42616	2.2834
			2.49599	2.2834
			2.63279	1.29797
			2.21032	2.2834
			4.17928	2.42616
			2.63279	3.33095
			2.76613	2.13601
			4.39094	2.13601
			2.35532	2.35532
			0.299992	3.02367
			2.63279	1.39242
			2.49599	2.96034
			3.08633	2.2834
			2.2834	2.49599
			2.56484	2.96034
			2.49599	1.98336
			2.89633	2.56484
			2.76613	1.98336
			3.20981	3.08633
			2.69987	2.2834
			2.69987	1.9048
			4.07142	2.35532
			2.63279	2.76613
			2.76613	2.49599
			4.99771	2.63279
			0.299992	3.20981
			2.42616	2.2834
			2.13601	1.98336
			1.19995	1.74256
				2.8316
				2.63279
				2.2834
				2.35532
				1.82458
				2.13601
				2.89633
				2.69987
				2.56484
				2.49599
				2.13601
				3.27066
				1.9048
				2.13601
				1.29797
				2.13601
				1.57238
				2.13601
				2.89633
				2.89633
				3.96211
				1.98336
				2.8316
				2.76613
				1.9048
				2.49599
				1.82458
				1.82458
				2.2834
				2.69987
				2.42616
				2.42616
				2.76613
				2.8316
				2.35532
				2.13601
				1.39242
				3.02367
				2.49599
				2.69987
				3.73882
				2.13601
				2.13601
				2.96034
				2.49599
				1.82458
				2.96034
				3.3907
				2.35532
				2.56484
				1.74256
				2.06039
				3.14837
				1.65856
				1.57238
				2.21032
				3.08633
				2.21032
				3.3907
				1.98336
				2.8316
				2.35532
				2.21032
				1.98336
				3.02367
				2.49599
				1.82458
				2.76613
				3.02367
				2.06039
				2.06039
				2.76613
				1.39242
				1.98336
				1.19995
				1.9048
				1.82458
				3.44992
				2.21032
				2.06039
				3.08633
				2.49599
				2.21032
				2.13601
				1.74256
				3.62465
				2.8316
				2.35532
				2.35532
				1.82458
				2.35532
				2.06039
				1.9048
				1.82458
				1.9048
				2.49599
				2.63279
				1.39242
				1.82458
				2.89633
				3.33095
				2.42616
				1.98336
				2.2834
				2.13601
				1.65856
				3.02367
				2.63279
				2.89633
				2.69987
				1.74256
				2.8316
				2.35532
				2.13601
				2.96034
				2.63279
				1.65856
				2.49599
				2.35532
				2.06039
				2.35532
				2.35532
				1.9048
				2.69987
				2.56484
				1.74256
				2.06039
				2.56484
				2.35532
				2.49599
				1.9048
				2.2834
				2.63279
				2.06039
				2.76613
				1.82458
				1.19995
				2.13601
				2.49599
				2.21032
				2.49599
				2.35532
				2.2834
				2.56484
				2.69987
				2.42616
				3.33095
				2.21032
				2.49599
				3.68196
				2.35532
				2.2834
				3.02367
				2.35532
				2.2834
				2.35532
				1.98336
				3.02367
				2.13601
				2.42616
				2.2834
				2.76613
				1.57238
				2.13601
				2.2834
				2.13601
				2.2834
				1.65856
				2.06039
				2.21032
				2.13601
				2.35532
				2.13601
				2.42616
				1.9048
				2.35532
				2.35532
				2.63279
				1.9048
				1.98336
				2.96034
				2.35532
				2.49599
				1.65856
				1.98336
				2.63279
				1.65856
				2.63279
				1.65856
				2.69987
				2.21032
				2.06039
				2.06039
				2.42616
				3.27066
				1.98336
				1.48377
				2.76613
				1.82458
				2.06039
				2.69987
				1.19995
				1.98336
				1.98336
				2.2834
				2.76613
				2.2834
				2.06039
				1.82458
				2.21032
				1.82458
				2.35532
				3.62465
				2.49599
				2.35532
				2.69987
				2.89633
				1.9048
				2.56484
				2.63279
				2.06039
				3.02367
				2.35532
				2.2834
				2.2834
				2.13601
				1.39242
				1.29797
				2.06039
				3.14837
				2.42616
				2.35532
				2.35532
				2.13601
				2.21032
				2.21032
				1.98336
				2.06039
				2.13601
				2.06039
				2.13601
				2.89633
				1.65856
				2.63279
				1.9048
				2.42616
				1.39242
				2.2834
				2.21032
				2.56484
				2.2834
				2.63279
				2.21032
				2.13601
				3.08633
				2.2834
				2.06039
				2.49599
				2.06039
				1.98336
				3.68196
				2.21032
				2.42616
				2.63279
				2.56484
				2.69987
				3.73882
				1.39242
				2.35532
				2.21032
				1.9048
				1.98336
				1.9048
				2.13601
				1.82458
				2.8316
				2.06039
				1.82458
				2.35532
				2.35532
				2.21032
				1.98336
				2.42616
				2.13601
				2.13601
				2.63279
				2.21032
				1.29797
				2.63279
				1.82458
				2.76613
				1.65856
				1.82458
				2.2834
				2.2834
				2.13601
				2.49599
				2.13601
				3.27066
				2.2834
				2.06039
				1.98336
				3.02367
				2.76613
				2.8316
				2.2834
				2.42616
				2.63279
				2.2834
				2.49599
				2.76613
				2.13601
				2.56484
				1.74256
				2.21032
				2.76613
				1.98336
				2.13601
				2.35532
				2.13601
				2.35532
				1.98336
				2.42616
				1.65856
				2.89633
				2.42616
				2.49599
				2.69987
				2.89633
				2.2834
				2.06039
				2.2834
				2.06039
				1.9048
				2.76613
				0.990542
				2.63279
				2.13601
				3.02367
				2.42616
				2.42616
				2.06039
				2.49599
				2.42616
				0.990542
				2.13601
				2.21032
				2.49599
				2.13601
				1.82458
				2.42616
				1.98336
				2.13601
				2.42616
				2.35532
				1.74256
				2.21032
				2.49599
				1.98336
				3.50865
				2.21032
				2.69987
				2.06039
				2.35532
				2.13601
				2.06039
				1.65856
				2.21032
				1.57238
				2.49599
				2.49599
				2.13601
				1.65856
				2.56484
				1.9048
				2.42616
				1.65856
				2.13601
				1.82458
				1.74256
				2.42616
				2.56484
				3.02367
				3.14837
				2.35532
				2.96034
				2.69987
				1.9048
				3.20981
				3.08633
				2.13601
				2.13601
				1.57238
				3.02367
				2.13601
				3.20981
				1.48377
				1.82458
				2.21032
				1.9048
				2.21032
				1.57238
				2.2834
				1.82458
				2.49599
				2.69987
				3.02367
				1.9048
				1.9048
				1.9048
				1.48377
				1.9048
				2.13601
				2.13601
				1.82458
				3.02367
				2.96034
				1.98336
				2.42616
				2.2834
				2.89633
				1.19995
				2.21032
				1.65856
				2.69987
				3.20981
				2.49599
				2.42616
				2.49599
				1.9048
				1.65856
				2.69987
				1.65856
				2.06039
				1.48377
				1.98336
				2.96034
				2.2834
				3.08633
				2.96034
				2.21032
				2.42616
				1.48377
				2.2834
				2.21032
				2.8316
				2.89633
				1.98336
				2.56484
				2.96034
				2.56484
				1.39242
				1.98336
				1.48377
				1.9048
				2.63279
				1.9048
				2.89633
				1.98336
				2.42616
				2.56484
				1.98336
				2.63279
				2.42616
				2.21032
				1.9048
				1.65856
				2.56484
				2.96034
				2.06039
				2.8316
				1.82458
				2.42616
				0.299992
				2.2834
				1.82458
				2.42616
				2.13601
				1.82458
				2.21032
				2.56484
				1.9048
				2.35532
				1.74256
				4.94859
				1.74256
				1.9048
				1.98336
				2.49599
				1.39242
				2.13601
				4.17928
				2.89633
				0.990542
				3.14837
				2.49599
				2.76613
				2.13601
				1.9048
				2.56484
				1.29797
				2.69987
				1.74256
				2.2834
				2.21032
				1.29797
				1.82458
				1.98336
				2.35532
				2.13601
				2.06039
				2.56484
				2.2834
				0.624005
				2.42616
				2.35532
				1.9048
				1.29797
				2.2834
				2.2834
				1.9048
				1.74256
				1.82458
				1.57238
				2.56484
				1.98336
				2.8316
				2.69987
				2.35532
				2.35532
				2.2834
				2.76613
				2.42616
				2.13601
				2.69987
				2.63279
				2.49599
				2.13601
				3.85128
				1.65856
				1.9048
				2.56484
				1.9048
				2.2834
				1.48377
				2.8316
				2.42616
				2.56484
				2.35532
				1.74256
				2.35532
				1.9048
				2.13601
				2.89633
				1.82458
				1.57238
				2.42616
				2.2834
				2.69987
				2.69987
				2.96034
				1.74256
				1.98336
				1.98336
				2.35532
				2.06039
				2.56484
				2.96034
				1.48377
				2.35532
				2.49599
				2.96034
				2.35532
				2.13601
				2.8316
				2.76613
				2.06039
				2.06039
				3.14837
				2.49599
				2.69987
				2.8316
				2.2834
				2.21032
				2.13601
				1.9048
				2.42616
				2.06039
				1.65856
				2.8316
				2.56484
				2.42616
				1.9048
				2.69987
				1.98336
				2.13601
				2.06039
				2.35532
				1.65856
				2.69987
				1.39242
				2.63279
				2.21032
				2.89633
				1.39242
				2.63279
				2.13601
				1.9048
				1.98336
				1.29797
				2.13601
				2.2834
				2.96034
				2.35532
				2.13601
				2.06039
				2.76613
				1.65856
				1.82458
				2.13601
				1.57238
				1.82458
				2.56484
				3.33095
				2.2834
				2.2834
				2.89633
				2.21032
				1.82458
				3.08633
				2.63279
				2.35532
				2.76613
				2.8316
				1.65856
				1.9048
				2.2834
				2.06039
				1.98336
				1.65856
				2.2834
				2.49599
				1.65856
				2.2834
				2.42616
				2.63279
				2.21032
				2.42616
				2.2834
				2.13601
				2.8316
				1.65856
				1.9048
				2.06039
				2.2834
				2.8316
				1.65856
				2.13601
				2.8316
				3.08633
				3.14837
				1.74256
				2.35532
				2.13601
				2.21032
				2.49599
				2.42616
				2.42616
				3.27066
				2.76613
				3.27066
				3.14837
				1.98336
				2.21032
				2.42616
				1.74256
				2.21032
				1.82458
				1.57238
				2.89633
				2.2834
				2.96034
				2.69987
				2.21032
				1.82458
				2.49599
				2.49599
				2.76613
				2.42616
				2.2834
				1.82458
				1.98336
				2.2834
				2.69987
				1.98336
				2.2834
				2.89633
				3.02367
				2.06039
				4.07142
				1.48377
				2.89633
				2.35532
				2.2834
				3.02367
				2.21032
				2.2834
				1.48377
				2.21032
				2.63279
				2.06039
				2.63279
				2.56484
				2.06039
				2.35532
				2.63279
				3.02367
				2.56484
				3.33095
				2.35532
				0.990542
				1.65856
				1.98336
				1.98336
				2.49599
				1.39242
				2.56484
				2.63279
				2.63279
				2.21032
				2.21032
				2.21032
				2.21032
				2.42616
				2.35532
				2.06039
				2.69987
				2.2834
				2.89633
				1.9048
				1.74256
				2.42616
				1.98336
				2.8316
				2.49599
				2.21032
				2.2834
				2.13601
				2.69987
				1.48377
				2.21032
				2.2834
				1.9048
				1.82458
				2.49599
				2.42616
				2.2834
				2.96034
				2.96034
				1.98336
				2.06039
				1.57238
				1.74256
				2.2834
				2.76613
				1.98336
				2.76613
				1.98336
				3.44992
				2.21032
				2.42616
				3.02367
				2.49599
				1.57238
				1.9048
				0.877174
				1.57238
				2.06039
				2.06039
				1.9048
				2.35532
				1.57238
				2.49599
				1.65856
				1.98336
				2.42616
				2.63279
				3.27066
				1.98336
				2.63279
				1.74256
				1.82458
				2.63279
				1.48377
				2.35532
				1.98336
				2.69987
				1.98336
				2.56484
				1.82458
				2.2834
				2.49599
				2.56484
				2.06039
				2.2834
				1.9048
				2.21032
				1.9048
				2.35532
				3.50865
				2.2834
				2.42616
				3.27066
				1.65856
				2.35532
				3.02367
				2.8316
				2.2834
				2.2834
				1.57238
				2.13601
				1.74256
				2.13601
				2.56484
				2.21032
				3.08633
				1.57238
				3.20981
				1.29797
				2.35532
				2.49599
				1.29797
				3.27066
				2.89633
				2.49599
				2.06039
				1.82458
				1.9048
				1.98336
				3.50865
				3.27066
				2.06039
				2.63279
				2.2834
				2.56484
				2.06039
				2.42616
				1.82458
				2.13601
				2.56484
				2.2834
				2.63279
				2.76613
				2.96034
				2.42616
				2.49599
				2.06039
				2.06039
				1.65856
				2.49599
				2.21032
				1.98336
				2.69987
				2.2834
				2.06039
				1.9048
				2.2834
				2.42616
				2.63279
				3.20981
				3.62465
				1.65856
				1.9048
				1.74256
				1.48377
				3.08633
				2.89633
				2.21032
				2.56484
				2.69987
				2.89633
				2.21032
				1.82458
				2.42616
				2.2834
				2.21032
				1.82458
				2.13601
				2.35532
				1.9048
				2.63279
				3.20981
				1.98336
				1.74256
				2.06039
				1.65856
				1.82458
				1.9048
				2.13601
				1.74256
				2.89633
				3.27066
				0.990542
				1.57238
				3.08633
				2.76613
				2.2834
				2.69987
				2.63279
				3.68196
				2.2834
				2.76613
				0.990542
				1.74256
				0.299992
				2.76613
				2.42616
				2.13601
				2.76613
				2.69987
				2.2834
				2.13601
				1.9048
				1.98336
				2.56484
				1.9048
				3.08633
				2.69987
				2.35532
				1.57238
				2.69987
				1.82458
				2.42616
				2.56484
				2.42616
				2.56484
				1.09775
				2.2834
				1.39242
				2.49599
				3.20981
				1.39242
				2.35532
				1.57238
				2.21032
				1.82458
				1.98336
				2.35532
				2.06039
				3.02367
				2.2834
				3.02367
				2.56484
				1.9048
				2.21032
				2.76613
				2.49599
				2.13601
				2.76613
				1.65856
				1.9048
				2.35532
				1.65856
				2.76613
				2.49599
				2.35532
				2.2834
				1.98336
				2.21032
				2.89633
				3.02367
				2.21032
				2.49599
				2.35532
				1.09775
				2.35532
				2.96034
				1.9048
				2.56484
				2.56484
				2.76613
				1.29797
				1.74256
				1.29797
				2.56484
				2.76613
				2.06039
				1.82458
				2.49599
				2.96034
				1.65856
				3.3907
				1.74256
				1.29797
				3.85128
				2.21032
				1.82458
				2.56484
				2.21032
				2.96034
				1.09775
				1.9048
				2.06039
				2.8316
				2.13601
				2.21032
				2.06039
				2.56484
				2.89633
				3.73882
				2.89633
				2.76613
				3.3907
				2.35532
				1.82458
				0.990542
				3.3907
				1.98336
				1.74256
				0.990542
				1.65856
				2.13601
				2.06039
				2.49599
				2.8316
				2.89633
				2.13601
				2.76613
				2.63279
				2.21032
				2.63279
				2.96034
				2.21032
				2.13601
				2.06039
				2.8316
				1.65856
				2.2834
				2.06039
				2.06039
				1.65856
				1.82458
				2.2834
				1.82458
				2.06039
				1.48377
				1.65856
				1.65856
				1.29797
				2.2834
				2.2834
				1.29797
				2.2834
				2.42616
				3.33095
				2.13601
				2.13601
				2.35532
				3.02367
				1.39242
				2.96034
				2.2834
				2.49599
				2.96034
				1.98336
				2.56484
				1.98336
				3.08633
				2.2834
				1.9048
				2.35532
				2.76613
				2.49599
				2.63279
				3.20981
				2.2834
				1.98336
				1.74256
				2.8316
				2.63279
				2.2834
				2.35532
				1.82458
				2.13601
				2.89633
				2.69987
				2.56484
				2.49599
				2.13601
				3.27066
				1.9048
				2.13601
				1.29797
				2.13601
				1.57238
				2.13601
				2.89633
				2.89633
				3.96211
				1.98336
				2.8316
				2.76613
				1.9048
				2.49599
				1.82458
				1.82458
				2.2834
				2.69987
				2.42616
				2.42616
				2.76613
				2.8316
				2.35532
				2.13601
				1.39242
				3.02367
				2.49599
				2.69987
				3.73882
				2.13601
				2.13601
				2.96034
				2.49599
				1.82458
				2.96034
				3.3907
				2.35532
				2.56484
				1.74256
				2.06039
				3.14837
				1.65856
				1.57238
				2.21032
				3.08633
[truncated: 720 more rows]

## Sheet: Fig.S3
																																			Fig.S3e
																																			N ＆ G3BP1									TRIM25 ＆ G3BP1
														Fig.3c									Fig.3d												DP_X	DP_Y	Baseline_X	Baseline_Y	Fit_X	Fit_Y	NDH_X	NDH_Y		DP_X	DP_Y	Baseline_X	Baseline_Y	Fit_X	Fit_Y
																																			0.083333	-0.002881			0.02361	-27.8394	0.142358	-26.9967		0.083333	0.075571			0.019675	-21.7513
																																			0.1	-0.009749			0.142358	-27.2605	0.262264	-26.0983		0.1	0.068635			0.118632	-21.356
																																			0.116667	-0.012011			0.262264	-26.1099	0.38333	-24.8457		0.116667	0.065175			0.218554	-20.6272
																																			0.133333	-0.013477			0.38333	-24.6605	0.505555	-22.9504		0.133333	0.054596			0.319442	-19.7978
																																			0.15	-0.016116			0.505555	-22.8689	0.628939	-21.0399		0.15	0.038869			0.421296	-18.8666
																																			0.166667	-0.013478			0.628939	-20.7276	0.753481	-18.426		0.166667	0.014669			0.524115	-17.84
																																			0.183333	-0.008622			0.753481	-18.2942	0.879183	-15.4739		0.183333	-0.005553			0.627901	-16.7331
																																			0.2	-0.006989			0.879183	-15.7052	1.00604	-12.3167		0.2	-0.024227			0.732653	-15.5706
																																			0.216667	-3.9e-05			1.00604	-13.149	1.13406	-10.9817		0.216667	-0.027702			0.83837	-14.3844
																																			0.233333	0.003984			1.13406	-10.8046	1.26324	-9.17155		0.233333	-0.025645			0.945054	-13.2105
																																			0.25	0.00495			1.26324	-8.78561	1.39358	-7.29809		0.25	-0.010358			1.0527	-12.083
																																			0.266667	0.00466			1.39358	-7.12622	1.52508	-5.96181		0.266667	-0.000639			1.16132	-11.0301
																																			0.283333	0.00885			1.52508	-5.80245	1.65774	-4.86712		0.283333	0.009205			1.2709	-10.0706
																																			0.3	0.011288			1.65774	-4.76269	1.79155	-3.79167		0.3	0.007396			1.38145	-9.21401
																																			0.316667	0.020843			1.79155	-3.95013	1.92653	-3.2372		0.316667	-0.003163			1.49296	-8.46139
																																			0.333333	0.032367			1.92653	-3.31392	2.06266	-2.85563		0.333333	-0.018662			1.60544	-7.80783
																																			0.35	0.043471			2.06266	-2.81274	2.19995	-2.22912		0.35	-0.030603			1.71888	-7.24478
																																			0.366667	0.047716			2.19995	-2.41455	2.3384	-2.10255		0.366667	-0.045171			1.83329	-6.76202
																																			0.383333	0.050663			2.3384	-2.09513				0.383333	-0.057854			1.94867	-6.34904
																																			0.4	0.048837								0.4	-0.067147
																																			0.416667	0.044918								0.416667	-0.076397
																																			0.433333	0.0338								0.433333	-0.085141
																																			0.45	0.02038								0.45	-0.095016
																																			0.466667	-0.00175								0.466667	-0.105435
																																			0.483333	-0.0212								0.483333	-0.1169
																																			0.5	-0.040698								0.5	-0.126252
																																			0.516667	-0.055131								0.516667	-0.135395
																																			0.533333	-0.059892								0.533333	-0.145709
																																			0.55	-0.050167								0.55	-0.151168
																																			0.566667	-0.035013								0.566667	-0.147677
																																			0.583333	-0.017891								0.583333	-0.141843
																																			0.6	0.004381								0.6	-0.129476
																																			0.616667	0.020079								0.616667	-0.105303
																																			0.633333	0.028728								0.633333	-0.07954
																																			0.65	0.026783								0.65	-0.051515
																																			0.666667	0.020569								0.666667	-0.024956
																																			0.683333	0.010544								0.683333	0.001268
																																			0.7	0.001715								0.7	0.022886
																																			0.716667	-0.00724								0.716667	0.046722
																																			0.733333	-0.01272								0.733333	0.063901
																																			0.75	-0.014474								0.75	0.079867
																																			0.766667	-0.016502								0.766667	0.094491
																																			0.783333	-0.017567								0.783333	0.11104
																																			0.8	-0.017459								0.8	0.122357
																																			0.816667	-0.015551								0.816667	0.129277
																																			0.833333	-0.013418								0.833333	0.134581
																																			0.85	-0.010572								0.85	0.135406
																																			0.866667	-0.006136								0.866667	0.133592
																																			0.883333	-0.006891								0.883333	0.133496
																																			0.9	-0.00562								0.9	0.135071
																																			0.916667	-0.006903								0.916667	0.136772
																																			0.933333	-0.005298								0.933333	0.140776
																																			0.95	-0.00566								0.95	0.14097
																																			0.966667	-0.005545								0.966667	0.139383
																																			0.983333	-0.007481								0.983333	0.133776
																																			1	-0.009417								1	0.13152
																																			1.01667	-0.014158								1.01667	0.127253
																																			1.03333	-0.080301								1.03333	0.08439
																																			1.05	-0.332505								1.05	-0.080687
																																			1.06667	-0.56746								1.06667	-0.252671
																																			1.08333	-0.722824								1.08333	-0.385216
																																			1.1	-0.822273								1.1	-0.479011
																																			1.11667	-0.83673								1.11667	-0.501757
																																			1.13333	-0.645322								1.13333	-0.384789
																																			1.15	-0.457431								1.15	-0.245924
																																			1.16667	-0.346262								1.16667	-0.141646
																																			1.18333	-0.28366								1.18333	-0.071491
																																			1.2	-0.238893								1.2	-0.029304
																																			1.21667	-0.201705								1.21667	-0.002063
																																			1.23333	-0.177513								1.23333	0.015852
																																			1.25	-0.1542								1.25	0.022631
																																			1.26667	-0.134279								1.26667	0.030163
																																			1.28333	-0.11687								1.28333	0.029028
																																			1.3	-0.107515								1.3	0.028256
																																			1.31667	-0.095647								1.31667	0.029493
																																			1.33333	-0.081226								1.33333	0.031484
																																			1.35	-0.067057								1.35	0.027907
																																			1.36667	-0.056334								1.36667	0.031198
																																			1.38333	-0.043852								1.38333	0.032813
																																			1.4	-0.035348								1.4	0.029321
																																			1.41667	-0.030068								1.41667	0.028132
																																			1.43333	-0.02526								1.43333	0.033868
																																			1.45	-0.020788								1.45	0.040944
																																			1.46667	-0.018576								1.46667	0.039103
																																			1.48333	-0.01628								1.48333	0.039606
																																			1.5	-0.014873								1.5	0.041021
																																			1.51667	-0.009364								1.51667	0.037412
																																			1.53333	-0.003268								1.53333	0.030412
																																			1.55	0.003246								1.55	0.028772
																																			1.56667	0.005398								1.56667	0.029064
																																			1.58333	0.009853								1.58333	0.026049
																																			1.6	0.004678								1.6	0.02203
																																			1.61667	-0.006609								1.61667	0.019643
																																			1.63333	-0.016856								1.63333	0.018786
																																			1.65	-0.017641								1.65	0.012864
																																			1.66667	-0.020519								1.66667	0.011338
																																			1.68333	-0.01762								1.68333	0.01245
																																			1.7	-0.005304								1.7	0.008702
																																			1.71667	0.006677								1.71667	0.008346
																																			1.73333	0.008148								1.73333	0.009288
																																			1.75	0.00983								1.75	0.011946
																																			1.76667	0.005354								1.76667	0.007584
																																			1.78333	-0.006784								1.78333	0.00791
																																			1.8	-0.017247								1.8	0.002501
																																			1.81667	-0.020425								1.81667	-0.001484
																																			1.83333	-0.020756								1.83333	-0.006406
																																			1.85	-0.01891								1.85	-0.004043
																																			1.86667	-0.009151								1.86667	-0.001721
																																			1.88333	-0.007138								1.88333	0.000475
																																			1.9	-0.006547								1.9	0.004135
																																			1.91667	-0.006793								1.91667	0.001598
																																			1.93333	-0.0075								1.93333	0.000904
																																			1.95	-0.009044								1.95	-0.003475
																																			1.96667	-0.000913								1.96667	-0.005832
																																			1.98333	0.003952								1.98333	-0.009403
																																			2	0.007226								2	-0.009206
																																			2.01667	0.012845								2.01667	-0.014912
																																			2.03333	0.014617								2.03333	-0.015273
																																			2.05	0.008685								2.05	-0.016682
																																			2.06667	0.00941								2.06667	-0.016667
																																			2.08333	0.003939								2.08333	-0.012799
																																			2.1	-0.003534								2.1	-0.009808
																																			2.11667	-0.007659								2.11667	-0.010249
																																			2.13333	-0.010024								2.13333	-0.010774
																																			2.15	-0.016996								2.15	-0.006191
																																			2.16667	-0.015919								2.16667	-0.01209
																																			2.18333	-0.011954								2.18333	-0.013928
																																			2.2	-0.006565								2.2	-0.013421
																																			2.21667	-0.000381								2.21667	-0.011491
																																			2.23333	0.007238								2.23333	-0.016123
																																			2.25	0.011172								2.25	-0.011461
																																			2.26667	0.014562								2.26667	-0.013455
																																			2.28333	0.011128								2.28333	-0.014068
																																			2.3	0.007246								2.3	-0.008987
																																			2.31667	0.004117								2.31667	-0.006335
																																			2.33333	0.00417								2.33333	-0.007284
																																			2.35	0.005564								2.35	-0.001701
																																			2.36667	0.006469								2.36667	-0.001193
																																			2.38333	0.0075								2.38333	-0.006882
																																			2.4	0.008489								2.4	-0.0101
																																			2.41667	0.009897								2.41667	-0.012188
																																			2.43333	0.008307								2.43333	-0.013413
																																			2.45	0.011029								2.45	-0.010869
																																			2.46667	0.008727								2.46667	-0.005185
																																			2.48333	0.010361								2.48333	-0.000381
																																			2.5	0.008746								2.5	0.000385
																																			2.51667	0.010314								2.51667	0.001737
																																			2.53333	0.01096								2.53333	0.003675
																																			2.55	0.011397								2.55	0.004525
																																			2.56667	0.008878								2.56667	0.002965
																																			2.58333	0.009793								2.58333	0.007184
																																			2.6	0.008781								2.6	0.005834
																																			2.61667	0.00756								2.61667	-0.001043
																																			2.63333	0.011295								2.63333	-0.003675
																																			2.65	0.011764								2.65	-0.005134
																																			2.66667	0.014326								2.66667	-0.008478
																																			2.68333	0.016973								2.68333	-0.006379
																																			2.7	-0.039654								2.7	-0.026375
																																			2.71667	-0.380899								2.71667	-0.220375
																																			2.73333	-0.9919								2.73333	-0.620741
																																			2.75	-1.78101								2.75	-1.18033
																																			2.76667	-2.62591								2.76667	-1.8247
																																			2.78333	-3.2467								2.78333	-2.3659
																																			2.8	-3.39087								2.8	-2.5918
																																			2.81667	-3.14201								2.81667	-2.48652
																																			2.83333	-2.65426								2.83333	-2.13484
																																			2.85	-2.07452								2.85	-1.6476
																																			2.86667	-1.63001								2.86667	-1.19904
																																			2.88333	-1.34267								2.88333	-0.870226
																																			2.9	-1.15511								2.9	-0.651107
																																			2.91667	-1.01192								2.91667	-0.502284
																																			2.93333	-0.885644								2.93333	-0.402824
																																			2.95	-0.771262								2.95	-0.335016
																																			2.96667	-0.674546								2.96667	-0.288693
																																			2.98333	-0.584865								2.98333	-0.249445
																																			3	-0.505441								3	-0.223721
																																			3.01667	-0.433637								3.01667	-0.194773
																																			3.03333	-0.368324								3.03333	-0.170232
																																			3.05	-0.312682								3.05	-0.148371
																																			3.06667	-0.26621								3.06667	-0.128896
																																			3.08333	-0.225641								3.08333	-0.114864
																																			3.1	-0.194455								3.1	-0.10537
																																			3.11667	-0.170931								3.11667	-0.09441
																																			3.13333	-0.146904								3.13333	-0.08165
																																			3.15	-0.126688								3.15	-0.072323
																																			3.16667	-0.109283								3.16667	-0.06155
																																			3.18333	-0.092172								3.18333	-0.050359
																																			3.2	-0.076317								3.2	-0.042434
																																			3.21667	-0.066323								3.21667	-0.036435
																																			3.23333	-0.060275								3.23333	-0.032386
																																			3.25	-0.05473								3.25	-0.027123
																																			3.26667	-0.053036								3.26667	-0.025167
																																			3.28333	-0.053603								3.28333	-0.023798
																																			3.3	-0.053764								3.3	-0.021997
																																			3.31667	-0.052585								3.31667	-0.017224
																																			3.33333	-0.051741								3.33333	-0.015214
																																			3.35	-0.048386								3.35	-0.009352
																																			3.36667	-0.043161								3.36667	-0.004235
																																			3.38333	-0.03936								3.38333	-0.001798
																																			3.4	-0.035769								3.4	-0.003088
																																			3.41667	-0.035904								3.41667	-0.002367
																																			3.43333	-0.035889								3.43333	-0.003652
																																			3.45	-0.038052								3.45	-0.000877
																																			3.46667	-0.041178								3.46667	0.000685
																																			3.48333	-0.045853								3.48333	0.002163
																																			3.5	-0.044603								3.5	0.005398
																																			3.51667	-0.040465								3.51667	0.007797
																																			3.53333	-0.037373								3.53333	0.004752
																																			3.55	-0.033277								3.55	0.007401
																																			3.56667	-0.024432								3.56667	0.00883
																																			3.58333	-0.017931								3.58333	0.010636
																																			3.6	-0.012016								3.6	0.00838
																																			3.61667	-0.008446								3.61667	0.008218
																																			3.63333	-0.007499								3.63333	0.002809
																																			3.65	-0.004667								3.65	0.003554
																																			3.66667	-0.00284								3.66667	0.00254
																																			3.68333	-0.006163								3.68333	-0.00086
																																			3.7	-0.008846								3.7	-0.01002
																																			3.71667	-0.006086								3.71667	-0.022529
																																			3.73333	-0.007052								3.73333	-0.046593
																																			3.75	-0.007389								3.75	-0.073547
																																			3.76667	-0.00554								3.76667	-0.089058
																																			3.78333	-0.004402								3.78333	-0.08799
																																			3.8	-0.005651								3.8	-0.082358
																																			3.81667	-0.00937								3.81667	-0.062658
																																			3.83333	-0.014335								3.83333	-0.041134
																																			3.85	-0.017501								3.85	-0.019359
																																			3.86667	-0.014428								3.86667	-0.010144
																																			3.88333	-0.016965								3.88333	0.003425
																																			3.9	-0.016478								3.9	0.014367
																																			3.91667	-0.011302								3.91667	0.022253
																																			3.93333	-0.008345								3.93333	0.026873
																																			3.95	-0.006853								3.95	0.029566
																																			3.96667	0.000512								3.96667	0.024178
																																			3.98333	0.006412								3.98333	0.018914
																																			4	0.007664								4	0.017963
																																			4.01667	0.005609								4.01667	0.018478
																																			4.03333	0.005077								4.03333	0.018552
																																			4.05	0.003288								4.05	0.023776
																																			4.06667	-0.00097								4.06667	0.028289
																																			4.08333	-0.001294								4.08333	0.027735
																																			4.1	0.000369								4.1	0.022402
																																			4.11667	-0.001779								4.11667	0.016484
																																			4.13333	-0.001289								4.13333	0.013077
																																			4.15	0.002467								4.15	0.010927
																																			4.16667	0.005113								4.16667	0.010747
																																			4.18333	0.005289								4.18333	0.009479
																																			4.2	0.010237								4.2	0.016083
																																			4.21667	0.011752								4.21667	0.021807
																																			4.23333	0.008978								4.23333	0.019416
																																			4.25	0.0039								4.25	0.019287
																																			4.26667	0.004307								4.26667	0.02146
																																			4.28333	-0.000268								4.28333	0.020535
																																			4.3	-0.002391								4.3	0.014761
																																			4.31667	-0.001207								4.31667	0.012001
																																			4.33333	0.001484								4.33333	0.009408
																																			4.35	0.005181								4.35	0.006188
																																			4.36667	-0.058758								4.36667	-0.021062
																																			4.38333	-0.382278								4.38333	-0.205024
																																			4.4	-0.94298								4.4	-0.58991
																																			4.41667	-1.66743								4.41667	-1.12849
																																			4.43333	-2.44389								4.43333	-1.74043
																																			4.45	-2.99565								4.45	-2.25444
																																			4.46667	-3.1227								4.46667	-2.46378
																																			4.48333	-2.90677								4.48333	-2.355
																																			4.5	-2.46904								4.5	-2.01834
																																			4.51667	-1.94636								4.51667	-1.55491
																																			4.53333	-1.54974								4.53333	-1.12651
																																			4.55	-1.29497								4.55	-0.822722
																																			4.56667	-1.12324								4.56667	-0.616578
																																			4.58333	-0.989739								4.58333	-0.472774
																																			4.6	-0.873821								4.6	-0.377245
																																			4.61667	-0.773017								4.61667	-0.31634
																																			4.63333	-0.683365								4.63333	-0.271152
																																			4.65	-0.600788								4.65	-0.236055
																																			4.66667	-0.530605								4.66667	-0.207279
																																			4.68333	-0.468879								4.68333	-0.179382
																																			4.7	-0.408549								4.7	-0.155902
																																			4.71667	-0.355546								4.71667	-0.134726
																																			4.73333	-0.314811								4.73333	-0.117945
																																			4.75	-0.27709								4.75	-0.107947
																																			4.76667	-0.242523								4.76667	-0.098393
																																			4.78333	-0.218423								4.78333	-0.08281
																																			4.8	-0.194282								4.8	-0.068859
																																			4.81667	-0.165367								4.81667	-0.058091
																																			4.83333	-0.144212								4.83333	-0.044548
																																			4.85	-0.122721								4.85	-0.035694
																																			4.86667	-0.102361								4.86667	-0.031488
																																			4.88333	-0.086774								4.88333	-0.02837
																																			4.9	-0.080745								4.9	-0.024533
																																			4.91667	-0.070195								4.91667	-0.021994
																																			4.93333	-0.067181								4.93333	-0.017237
																																			4.95	-0.066135								4.95	-0.010302
																																			4.96667	-0.066106								4.96667	-0.010776
																																			4.98333	-0.05963								4.98333	-0.008528
																																			5	-0.05399								5	-0.00427
																																			5.01667	-0.047262								5.01667	0.000113
																																			5.03333	-0.038829								5.03333	0.001269
																																			5.05	-0.033536								5.05	0.00565
																																			5.06667	-0.029541								5.06667	0.007225
																																			5.08333	-0.025965								5.08333	0.008842
																																			5.1	-0.024577								5.1	0.009782
																																			5.11667	-0.025701								5.11667	0.010094
																																			5.13333	-0.023684								5.13333	0.011829
																																			5.15	-0.022966								5.15	0.017626
																																			5.16667	-0.024728								5.16667	0.011939
																																			5.18333	-0.023937								5.18333	-0.009533
																																			5.2	-0.018832								5.2	-0.035945
																																			5.21667	-0.017329								5.21667	-0.064617
																																			5.23333	-0.012234								5.23333	-0.093642
																																			5.25	-0.008731								5.25	-0.111362
																																			5.26667	-0.007781								5.26667	-0.112084
																																			5.28333	-0.009134								5.28333	-0.102213
																																			5.3	-0.003086								5.3	-0.088805
																																			5.31667	-0.004741								5.31667	-0.076527
																																			5.33333	-0.002629								5.33333	-0.065925
																																			5.35	0.002499								5.35	-0.053396
																																			5.36667	0.004184								5.36667	-0.045875
																																			5.38333	-0.000368								5.38333	-0.037141
																																			5.4	-0.002702								5.4	-0.029663
																																			5.41667	-0.005412								5.41667	-0.023733
																																			5.43333	-0.006791								5.43333	-0.018418
																																			5.45	-0.005406								5.45	-0.017709
																																			5.46667	-0.002011								5.46667	-0.011473
																																			5.48333	-0.001589								5.48333	-0.006786
																																			5.5	-0.002304								5.5	-0.002961
																																			5.51667	-0.00214								5.51667	-0.001816
																																			5.53333	0.002378								5.53333	0.004605
																																			5.55	0.00183								5.55	0.006085
																																			5.56667	0.001696								5.56667	0.004449
																																			5.58333	0.000766								5.58333	0.004739
																																			5.6	-0.001504								5.6	0.004317
																																			5.61667	-0.008337								5.61667	0.002723
																																			5.63333	-0.01128								5.63333	0.002456
																																			5.65	-0.010623								5.65	0.005119
																																			5.66667	-0.006365								5.66667	0.005648
																																			5.68333	-0.001186								5.68333	0.005171
																																			5.7	0.003405								5.7	0.00946
																																			5.71667	0.010509								5.71667	0.007677
																																			5.73333	0.012923								5.73333	0.003006
																																			5.75	0.011066								5.75	0.003777
																																			5.76667	0.008582								5.76667	0.006678
																																			5.78333	0.007145								5.78333	0.002922
																																			5.8	0.006168								5.8	0.001343
																																			5.81667	0.006448								5.81667	0.005207
																																			5.83333	0.007566								5.83333	0.003916
																																			5.85	0.004121								5.85	0.000406
																																			5.86667	-0.000371								5.86667	0.000999
																																			5.88333	-0.004779								5.88333	0.006575
																																			5.9	-0.007176								5.9	0.002684
																																			5.91667	-0.007647								5.91667	0.003272
																																			5.93333	-0.009123								5.93333	0.004279
																																			5.95	-0.008757								5.95	0.000137
																																			5.96667	-0.013915								5.96667	-0.011129
																																			5.98333	-0.016519								5.98333	-0.008956
																																			6	-0.017867								6	-0.007242
																																			6.01667	-0.017582								6.01667	-0.003729
																																			6.03333	-0.064521								6.03333	-0.033382
																																			6.05	-0.334784								6.05	-0.224771
																																			6.06667	-0.836619								6.06667	-0.605739
																																			6.08333	-1.49801								6.08333	-1.11872
																																			6.1	-2.22137								6.1	-1.69467
																																			6.11667	-2.77365								6.11667	-2.15457
																																			6.13333	-2.9456								6.13333	-2.32763
																																			6.15	-2.78759								6.15	-2.21335
																																			6.16667	-2.41437								6.16667	-1.89589
																																			6.18333	-1.94482								6.18333	-1.47008
																																			6.2	-1.57214								6.2	-1.09079
																																			6.21667	-1.32704								6.21667	-0.812773
																																			6.23333	-1.15516								6.23333	-0.621812
																																			6.25	-1.01895								6.25	-0.492104
																																			6.26667	-0.89769								6.26667	-0.402088
																																			6.28333	-0.79711								6.28333	-0.337987
																																			6.3	-0.707366								6.3	-0.287088
																																			6.31667	-0.629261								6.31667	-0.247996
																																			6.33333	-0.557059								6.33333	-0.220459
																																			6.35	-0.489672								6.35	-0.198239
																																			6.36667	-0.419679								6.36667	-0.177919
																																			6.38333	-0.353748								6.38333	-0.160403
																																			6.4	-0.297739								6.4	-0.145734
																																			6.41667	-0.254333								6.41667	-0.128763
																																			6.43333	-0.219289								6.43333	-0.108877
																																			6.45	-0.189814								6.45	-0.092299
																																			6.46667	-0.166953								6.46667	-0.081665
																																			6.48333	-0.144637								6.48333	-0.069064
																																			6.5	-0.128506								6.5	-0.058658
																																			6.51667	-0.112499								6.51667	-0.048126
																																			6.53333	-0.097163								6.53333	-0.044795
																																			6.55	-0.086307								6.55	-0.033761
																																			6.56667	-0.077614								6.56667	-0.02957
																																			6.58333	-0.06465								6.58333	-0.028059
																																			6.6	-0.052273								6.6	-0.02839
																																			6.61667	-0.043329								6.61667	-0.02219
																																			6.63333	-0.031942								6.63333	-0.022457
																																			6.65	-0.022815								6.65	-0.021678
																																			6.66667	-0.016955								6.66667	-0.017131
																																			6.68333	-0.012224								6.68333	-0.015934
																																			6.7	-0.010409								6.7	-0.016809
																																			6.71667	-0.011021								6.71667	-0.010608
																																			6.73333	-0.010169								6.73333	-0.005287
																																			6.75	-0.009651								6.75	-0.006078
																																			6.76667	-0.011501								6.76667	-0.004837
																																			6.78333	-0.007071								6.78333	-0.001377
																																			6.8	-0.002347								6.8	-0.00516
																																			6.81667	-0.003737								6.81667	-0.009111
																																			6.83333	-0.00816								6.83333	-0.003655
																																			6.85	-0.011872								6.85	-0.002303
																																			6.86667	-0.014537								6.86667	-0.004509
																																			6.88333	-0.021347								6.88333	-0.003198
																																			6.9	-0.020678								6.9	0.002793
																																			6.91667	-0.011006								6.91667	0.00196
																																			6.93333	-0.00414								6.93333	0.002006
																																			6.95	-0.000917								6.95	0.002345
																																			6.96667	0.006737								6.96667	8.7e-05
																																			6.98333	0.015731								6.98333	-0.002675
																																			7	0.020915								7	-0.003091
																																			7.01667	0.025638								7.01667	0.002522
																																			7.03333	0.032328								7.03333	0.004747
																																			7.05	0.03772								7.05	0.006261
																																			7.06667	0.038925								7.06667	0.004132
																																			7.08333	0.038079								7.08333	0.003134
																																			7.1	0.040249								7.1	-0.002377
																																			7.11667	0.036725								7.11667	-0.002151
																																			7.13333	0.039063								7.13333	1e-06
																																			7.15	0.040982								7.15	0.00412
																																			7.16667	0.042816								7.16667	0.007124
																																			7.18333	0.04306								7.18333	0.011719
																																			7.2	0.043889								7.2	0.013383
																																			7.21667	0.033708								7.21667	0.011907
																																			7.23333	0.022679								7.23333	0.006765
																																			7.25	0.010981								7.25	0.005643
																																			7.26667	0.00146								7.26667	0.002385
																																			7.28333	-0.006094								7.28333	-0.001961
																																			7.3	-0.011827								7.3	7.6e-05
																																			7.31667	-0.018272								7.31667	0.007724
																																			7.33333	-0.021786								7.33333	0.008882
																																			7.35	-0.024254								7.35	0.007067
																																			7.36667	-0.027845								7.36667	0.006402
																																			7.38333	-0.027751								7.38333	-0.000166
																																			7.4	-0.027448								7.4	-0.007069
																																			7.41667	-0.027145								7.41667	-0.010203
																																			7.43333	-0.034799								7.43333	-0.009049
																																			7.45	-0.042703								7.45	-0.008565
																																			7.46667	-0.04998								7.46667	-0.00469
																																			7.48333	-0.049512								7.48333	-0.001903
																																			7.5	-0.04863								7.5	-0.000521
																																			7.51667	-0.037449								7.51667	-0.001568
																																			7.53333	-0.01848								7.53333	0.002368
																																			7.55	-0.000265								7.55	0.003834
																																			7.56667	0.012964								7.56667	0.005905
																																			7.58333	0.024015								7.58333	0.007851
																																			7.6	0.032303								7.6	0.011514
																																			7.61667	0.035944								7.61667	0.012958
																																			7.63333	0.0395								7.63333	0.015761
																																			7.65	0.038032								7.65	0.011321
																																			7.66667	0.03493								7.66667	0.006546
																																			7.68333	0.025381								7.68333	0.003949
																																			7.7	-0.010504								7.7	-0.010815
																																			7.71667	-0.234166								7.71667	-0.144566
																																			7.73333	-0.666625								7.73333	-0.45475
																																			7.75	-1.238								7.75	-0.906448
																																			7.76667	-1.87289								7.76667	-1.44253
																																			7.78333	-2.38813								7.78333	-1.9283
																																			7.8	-2.5762								7.8	-2.17801
																																			7.81667	-2.45902								7.81667	-2.1449
																																			7.83333	-2.15477								7.83333	-1.89858
																																			7.85	-1.75188								7.85	-1.52105
																																			7.86667	-1.42117								7.86667	-1.14361
																																			7.88333	-1.20761								7.88333	-0.859655
																																			7.9	-1.06296								7.9	-0.664658
																																			7.91667	-0.943853								7.91667	-0.526476
																																			7.93333	-0.836803								7.93333	-0.426896
																																			7.95	-0.739885								7.95	-0.356498
																																			7.96667	-0.649332								7.96667	-0.30694
																																			7.98333	-0.568618								7.98333	-0.263034
																																			8	-0.492677								8	-0.23039
																																			8.01667	-0.425737								8.01667	-0.206832
																																			8.03333	-0.361519								8.03333	-0.186698
																																			8.05	-0.302661								8.05	-0.172217
																																			8.06667	-0.25741								8.06667	-0.15694
																																			8.08333	-0.218732								8.08333	-0.142081
																																			8.1	-0.186502								8.1	-0.12282
																																			8.11667	-0.161473								8.11667	-0.10762
																																			8.13333	-0.138998								8.13333	-0.089363
																																			8.15	-0.114472								8.15	-0.074708
																																			8.16667	-0.096478								8.16667	-0.061596
																																			8.18333	-0.087611								8.18333	-0.051206
																																			8.2	-0.090676								8.2	-0.041779
																																			8.21667	-0.101152								8.21667	-0.035785
																																			8.23333	-0.113554								8.23333	-0.030918
																																			8.25	-0.123779								8.25	-0.026345
																																			8.26667	-0.126928								8.26667	-0.013398
																																			8.28333	-0.118522								8.28333	0.007044
																																			8.3	-0.107813								8.3	0.029831
																																			8.31667	-0.101793								8.31667	0.043072
																																			8.33333	-0.097574								8.33333	0.044506
																																			8.35	-0.091094								8.35	0.030408
																																			8.36667	-0.089428								8.36667	0.007642
																																			8.38333	-0.091992								8.38333	-0.020483
																																			8.4	-0.090369								8.4	-0.038058
																																			8.41667	-0.091927								8.41667	-0.042611
																																			8.43333	-0.092314								8.43333	-0.039422
																																			8.45	-0.08822								8.45	-0.03887
																																			8.46667	-0.078474								8.46667	-0.031369
																																			8.48333	-0.067054								8.48333	-0.024411
																																			8.5	-0.051656								8.5	-0.020222
																																			8.51667	-0.039691								8.51667	-0.0198
																																			8.53333	-0.026052								8.53333	-0.013559
																																			8.55	-0.015008								8.55	-0.007151
																																			8.56667	-0.009491								8.56667	-0.00368
																																			8.58333	-0.003094								8.58333	0.002597
																																			8.6	0.004516								8.6	0.009166
																																			8.61667	0.00995								8.61667	0.010167
																																			8.63333	0.014169								8.63333	0.010113
																																			8.65	0.022492								8.65	0.009933
																																			8.66667	0.027339								8.66667	0.005148
																																			8.68333	0.028586								8.68333	0.000404
																																			8.7	0.026568								8.7	-0.00033
																																			8.71667	0.02053								8.71667	-0.000897
																																			8.73333	0.014032								8.73333	-0.00025
																																			8.75	0.00477								8.75	0.002365
																																			8.76667	-0.00491								8.76667	0.0066
																																			8.78333	-0.010487								8.78333	0.008617
																																			8.8	-0.01778								8.8	0.005149
																																			8.81667	-0.024487								8.81667	0.004946
																																			8.83333	-0.033078								8.83333	0.002928
																																			8.85	-0.037817								8.85	0.002585
																																			8.86667	-0.044524								8.86667	0.003749
																																			8.88333	-0.041308								8.88333	0.001898
																																			8.9	-0.040017								8.9	-0.005456
																																			8.91667	-0.02893								8.91667	-0.00695
																																			8.93333	-0.016879								8.93333	-0.005261
																																			8.95	-0.00353								8.95	-0.004033
																																			8.96667	0.00245								8.96667	0.004332
																																			8.98333	0.007091								8.98333	0.017385
																																			9	0.0016								9	0.023447
																																			9.01667	-0.004436								9.01667	0.026284
																																			9.03333	-0.00888								9.03333	0.026748
																																			9.05	-0.00922								9.05	0.024659
																																			9.06667	-0.008138								9.06667	0.016917
																																			9.08333	-0.004459								9.08333	0.008338
																																			9.1	-0.00371								9.1	-0.015228
																																			9.11667	-0.001538								9.11667	-0.042981
																																			9.13333	-0.003678								9.13333	-0.070399
																																			9.15	-0.002972								9.15	-0.091829
																																			9.16667	0.001797								9.16667	-0.092667
																																			9.18333	0.005855								9.18333	-0.076548
																																			9.2	0.005683								9.2	-0.044394
																																			9.21667	0.008819								9.21667	-0.005708
																																			9.23333	0.006514								9.23333	0.031222
																																			9.25	0.001319								9.25	0.051196
																																			9.26667	0.003618								9.26667	0.065057
																																			9.28333	0.003197								9.28333	0.067195
																																			9.3	0.004492								9.3	0.064535
																																			9.31667	0.006206								9.31667	0.059614
																																			9.33333	0.008631								9.33333	0.052976
																																			9.35	0.004274								9.35	0.045417
																																			9.36667	-0.00695								9.36667	0.027747
																																			9.38333	-0.16534								9.38333	-0.109373
																																			9.4	-0.515653								9.4	-0.412835
																																			9.41667	-1.0053								9.41667	-0.840016
																																			9.43333	-1.57002								9.43333	-1.34283
																																			9.45	-2.06026								9.45	-1.7936
																																			9.46667	-2.28644								9.46667	-2.01783
																																			9.48333	-2.23482								9.48333	-1.98025
																																			9.5	-2.00012								9.5	-1.74771
																																			9.51667	-1.66451								9.51667	-1.39057
																																			9.53333	-1.37956								9.53333	-1.04147
																																			9.55	-1.19267								9.55	-0.777486
																																			9.56667	-1.06955								9.56667	-0.596959
																																			9.58333	-0.967907								9.58333	-0.473666
																																			9.6	-0.874134								9.6	-0.385165
																																			9.61667	-0.770983								9.61667	-0.322748
																																			9.63333	-0.673196								9.63333	-0.277046
																																			9.65	-0.580432								9.65	-0.238378
																																			9.66667	-0.498387								9.66667	-0.206032
																																			9.68333	-0.424674								9.68333	-0.185116
																																			9.7	-0.366625								9.7	-0.165966
																																			9.71667	-0.314731								9.71667	-0.147486
																																			9.73333	-0.272383								9.73333	-0.132564
																																			9.75	-0.240501								9.75	-0.118438
																																			9.76667	-0.212771								9.76667	-0.102223
																																			9.78333	-0.189229								9.78333	-0.088981
																																			9.8	-0.171882								9.8	-0.083485
																																			9.81667	-0.153908								9.81667	-0.076313
																																			9.83333	-0.133638								9.83333	-0.071614
																																			9.85	-0.120067								9.85	-0.06838
																																			9.86667	-0.105576								9.86667	-0.062843
																																			9.88333	-0.092424								9.88333	-0.055716
																																			9.9	-0.084556								9.9	-0.048964
																																			9.91667	-0.080414								9.91667	-0.040537
																																			9.93333	-0.074263								9.93333	-0.034874
																																			9.95	-0.070415								9.95	-0.033816
																																			9.96667	-0.068083								9.96667	-0.02953
																																			9.98333	-0.066714								9.98333	-0.024826
																																			10	-0.063546								10	-0.02523
																																			10.0167	-0.057697								10.0167	-0.023289
																																			10.0333	-0.052529								10.0333	-0.022932
																																			10.05	-0.045226								10.05	-0.024585
																																			10.0667	-0.040728								10.0667	-0.02741
																																			10.0833	-0.032671								10.0833	-0.027807
																																			10.1	-0.030027								10.1	-0.028655
																																			10.1167	-0.024369								10.1167	-0.027117
																																			10.1333	-0.021055								10.1333	-0.021517
																																			10.15	-0.017071								10.15	-0.015917
																																			10.1667	-0.015947								10.1667	-0.014994
																																			10.1833	-0.014823								10.1833	-0.014113
																																			10.2	-0.016672								10.2	-0.012311
																																			10.2167	-0.017767								10.2167	-0.012561
																																			10.2333	-0.013851								10.2333	-0.012837
																																			10.25	-0.012657								10.25	-0.008759
																																			10.2667	-0.007904								10.2667	-0.000997
																																			10.2833	-0.007296								10.2833	0.001658
																																			10.3	-0.007164								10.3	0.004079
																																			10.3167	-0.009167								10.3167	0.003821
																																			10.3333	-0.011588								10.3333	0.003479
																																			10.35	-0.012753								10.35	-0.002432
																																			10.3667	-0.012301								10.3667	0.001935
																																			10.3833	-0.011933								10.3833	0.003079
																																			10.4	-0.01056								10.4	0.005981
																																			10.4167	-0.007471								10.4167	0.00771
																																			10.4333	-0.007202								10.4333	0.00674
																																			10.45	-0.0053								10.45	0.006314
																																			10.4667	-0.005826								10.4667	0.006265
																																			10.4833	-0.004218								10.4833	0.004374
																																			10.5	-0.004926								10.5	0.004053
																																			10.5167	-0.001824								10.5167	0.006454
																																			10.5333	-0.003663								10.5333	0.004208
																																			10.55	-0.000477								10.55	0.001375
																																			10.5667	0.00412								10.5667	0.000697
																																			10.5833	0.009513								10.5833	-6.5e-05
																																			10.6	0.009169								10.6	0.000304
																																			10.6167	0.007947								10.6167	-0.000541
																																			10.6333	0.003699								10.6333	0.001101
																																			10.65	0.000331								10.65	0.003036
																																			10.6667	-0.003079								10.6667	0.002041
																																			10.6833	-0.00247								10.6833	-0.002305
																																			10.7	0.004243								10.7	-0.003202
																																			10.7167	0.008068								10.7167	-0.002048
																																			10.7333	0.010301								10.7333	-0.001773
																																			10.75	0.011236								10.75	0.000679
																																			10.7667	0.007976								10.7667	0.007413
																																			10.7833	0.004674								10.7833	0.008578
																																			10.8	0.008281								10.8	0.009995
																																			10.8167	0.003807								10.8167	0.008565
																																			10.8333	-0.001807								10.8333	0.005175
																																			10.85	-0.003066								10.85	-0.001438
																																			10.8667	-0.006334								10.8667	-0.004828
																																			10.8833	-0.011026								10.8833	-0.007715
																																			10.9	-0.010787								10.9	-0.009469
																																			10.9167	-0.007199								10.9167	-0.005444
																																			10.9333	-0.00248								10.9333	-0.000541
																																			10.95	0.001276								10.95	0.00273
																																			10.9667	0.005022								10.9667	0.00265
																																			10.9833	0.005838								10.9833	0.003911
																																			11	0.004687								11	0.00132
																																			11.0167	0.004414								11.0167	0.004673
																																			11.0333	-0.011651								11.0333	-0.006379
																																			11.05	-0.162532								11.05	-0.133573
																																			11.0667	-0.479419								11.0667	-0.40986
																																			11.0833	-0.903488								11.0833	-0.800948
																																			11.1	-1.3894								11.1	-1.26724
																																			11.1167	-1.80008								11.1167	-1.68768
																																			11.1333	-1.97676								11.1333	-1.89276
																																			11.15	-1.92074								11.15	-1.86413
																																			11.1667	-1.7186								11.1667	-1.65594
																																			11.1833	-1.43307								11.1833	-1.33256
																																			11.2	-1.18693								11.2	-1.01016
																																			11.2167	-1.02733								11.2167	-0.762734
																																			11.2333	-0.914215								11.2333	-0.587171
																																			11.25	-0.820441								11.25	-0.464446
																																			11.2667	-0.738767								11.2667	-0.375717
																																			11.2833	-0.660066								11.2833	-0.308801
																																			11.3	-0.583255								11.3	-0.261204
																																			11.3167	-0.516618								11.3167	-0.221939
																																			11.3333	-0.455382								11.3333	-0.192303
																																			11.35	-0.397076								11.35	-0.171585
																																			11.3667	-0.349327								11.3667	-0.156917
																																			11.3833	-0.307482								11.3833	-0.144427
																																			11.4	-0.267395								11.4	-0.132396
																																			11.4167	-0.233211								11.4167	-0.120617
																																			11.4333	-0.202508								11.4333	-0.106978
																																			11.45	-0.177121								11.45	-0.094554
																																			11.4667	-0.153494								11.4667	-0.08238
																																			11.4833	-0.134053								11.4833	-0.068993
																																			11.5	-0.118384								11.5	-0.058354
																																			11.5167	-0.108745								11.5167	-0.0532
																																			11.5333	-0.098687								11.5333	-0.050307
																																			11.55	-0.091643								11.55	-0.0498
																																			11.5667	-0.081129								11.5667	-0.058703
																																			11.5833	-0.072708								11.5833	-0.058437
																																			11.6	-0.063742								11.6	-0.054738
																																			11.6167	-0.0562								11.6167	-0.043335
																																			11.6333	-0.050211								11.6333	-0.033766
																																			11.65	-0.045729								11.65	-0.019591
																																			11.6667	-0.043047								11.6667	-0.013706
																																			11.6833	-0.039151								11.6833	-0.010878
																																			11.7	-0.030988								11.7	-0.008834
																																			11.7167	-0.026341								11.7167	-0.008298
																																			11.7333	-0.024374								11.7333	-0.007092
																																			11.75	-0.022742								11.75	-0.007602
																																			11.7667	-0.026136								11.7667	-0.002568
																																			11.7833	-0.030828								11.7833	-0.002475
																																			11.8	-0.029868								11.8	0.001972
																																			11.8167	-0.025768								11.8167	0.001103
																																			11.8333	-0.019032								11.8333	0.002102
																																			11.85	-0.015017								11.85	0.001007
																																			11.8667	-0.010919								11.8667	0.00255
																																			11.8833	-0.012431								11.8833	0.003674
																																			11.9	-0.01407								11.9	0.008224
																																			11.9167	-0.014829								11.9167	0.010932
																																			11.9333	-0.012742								11.9333	0.012509
																																			11.95	-0.008393								11.95	0.012035
																																			11.9667	-0.000487								11.9667	0.012732
																																			11.9833	0.005243								11.9833	0.013053
																																			12	0.007749								12	0.01308
																																			12.0167	0.012348								12.0167	0.011475
																																			12.0333	0.008908								12.0333	0.006648
																																			12.05	0.007059								12.05	-0.001612
																																			12.0667	-0.001069								12.0667	-0.009663
																																			12.0833	-0.006561								12.0833	-0.01202
																																			12.1	-0.007864								12.1	-0.013913
																																			12.1167	-0.007828								12.1167	-0.011661
																																			12.1333	-0.007081								12.1333	-0.010874
																																			12.15	-0.004533								12.15	-0.002719
																																			12.1667	-0.00437								12.1667	-0.000754
																																			12.1833	-0.006887								12.1833	0.0005
																																			12.2	-0.007855								12.2	0.000372
																																			12.2167	-0.008111								12.2167	0.004598
																																			12.2333	-0.005099								12.2333	0.000923
																																			12.25	-0.000539								12.25	0.000597
																																			12.2667	0.000254								12.2667	-0.000315
																																			12.2833	0.004438								12.2833	7e-05
																																			12.3	0.003809								12.3	0.00357
																																			12.3167	0.00184								12.3167	0.007279
																																			12.3333	-0.000296								12.3333	0.010109
																																			12.35	-0.000171								12.35	0.015535
																																			12.3667	4e-05								12.3667	0.018719
																																			12.3833	-0.000711								12.3833	0.017297
																																			12.4	0.003226								12.4	0.01349
																																			12.4167	0.00976								12.4167	0.010226
																																			12.4333	0.015292								12.4333	0.006605
																																			12.45	0.01178								12.45	0.004616
																																			12.4667	0.015219								12.4667	-0.000219
																																			12.4833	0.011916								12.4833	0.001016
																																			12.5	0.00623								12.5	0.000132
																																			12.5167	0.001591								12.5167	-0.002134
																																			12.5333	0.006037								12.5333	-0.0062
																																			12.55	0.002277								12.55	-0.005996
																																			12.5667	0.001155								12.5667	-0.006114
																																			12.5833	0.002336								12.5833	-0.005981
																																			12.6	0.004647								12.6	-0.003713
																																			12.6167	0.004278								12.6167	-0.001738
																																			12.6333	0.00575								12.6333	-0.000884
																																			12.65	0.007306								12.65	-0.003253
																																			12.6667	0.003418								12.6667	-0.007255
																																			12.6833	0.001122								12.6833	-0.010253
																																			12.7	-0.000258								12.7	-0.012739
																																			12.7167	-0.082318								12.7167	-0.091677
																																			12.7333	-0.310079								12.7333	-0.312044
																																			12.75	-0.641253								12.75	-0.650773
																																			12.7667	-1.04114								12.7667	-1.07072
																																			12.7833	-1.42194								12.7833	-1.4851
																																			12.8	-1.63643								12.8	-1.73945
																																			12.8167	-1.63996								12.8167	-1.76689
																																			12.8333	-1.50319								12.8333	-1.60473
																																			12.85	-1.28051								12.85	-1.32062
																																			12.8667	-1.06039								12.8667	-1.01147
																																			12.8833	-0.910771								12.8833	-0.757463
																																			12.9	-0.811408								12.9	-0.57563
																																			12.9167	-0.730216								12.9167	-0.451951
																																			12.9333	-0.655011								12.9333	-0.365159
																																			12.95	-0.583072								12.95	-0.300305
																																			12.9667	-0.51655								12.9667	-0.259941
																																			12.9833	-0.452206								12.9833	-0.22883
																																			13	-0.396486								13	-0.205507
																																			13.0167	-0.345163								13.0167	-0.180676
																																			13.0333	-0.303238								13.0333	-0.159738
																																			13.05	-0.264788								13.05	-0.139512
																																			13.0667	-0.232576								13.0667	-0.124938
																																			13.0833	-0.203086								13.0833	-0.113001
																																			13.1	-0.180443								13.1	-0.105001
																																			13.1167	-0.156544								13.1167	-0.098131
																																			13.1333	-0.135994								13.1333	-0.090046
																																			13.15	-0.117413								13.15	-0.077482
																																			13.1667	-0.100281								13.1667	-0.062115
																																			13.1833	-0.082855								13.1833	-0.048463
																																			13.2	-0.069994								13.2	-0.038957
																																			13.2167	-0.058388								13.2167	-0.036862
																																			13.2333	-0.050035								13.2333	-0.034351
																																			13.25	-0.044655								13.25	-0.034101
																																			13.2667	-0.041451								13.2667	-0.033683
																																			13.2833	-0.041179								13.2833	-0.029372
																																			13.3	-0.042655								13.3	-0.020083
																																			13.3167	-0.043964								13.3167	-0.01385
																																			13.3333	-0.043221								13.3333	-0.009083
																																			13.35	-0.039505								13.35	-0.006744
																																			13.3667	-0.033103								13.3667	-0.006003
																																			13.3833	-0.023058								13.3833	-0.008233
																																			13.4	-0.015065								13.4	-0.0041
																																			13.4167	-0.00703								13.4167	0.0002
																																			13.4333	-0.00548								13.4333	0.002358
																																			13.45	-0.006778								13.45	0.002674
																																			13.4667	-0.008954								13.4667	0.005962
																																			13.4833	-0.009749								13.4833	-0.001049
																																			13.5	-0.015526								13.5	-0.004678
																																			13.5167	-0.015943								13.5167	-0.006549
																																			13.5333	-0.014141								13.5333	-0.006243
																																			13.55	-0.015437								13.55	-0.008155
																																			13.5667	-0.014391								13.5667	-0.004467
																																			13.5833	-0.010372								13.5833	-0.002496
																																			13.6	-0.008405								13.6	0.001359
																																			13.6167	-0.008321								13.6167	0.000692
																																			13.6333	-0.007782								13.6333	0.004287
																																			13.65	-0.01097								13.65	0.00248
																																			13.6667	-0.015162								13.6667	0.003478
																																			13.6833	-0.018726								13.6833	-0.001176
																																			13.7	-0.016897								13.7	-0.001611
																																			13.7167	-0.014147								13.7167	-0.00393
																																			13.7333	-0.013616								13.7333	-0.004322
																																			13.75	-0.017481								13.75	-0.005804
																																			13.7667	-0.019849								13.7667	0.000451
																																			13.7833	-0.02519								13.7833	0.005114
																																			13.8	-0.026093								13.8	0.004879
																																			13.8167	-0.024401								13.8167	0.004561
																																			13.8333	-0.014514								13.8333	0.002014
																																			13.85	-0.011536								13.85	-0.000491
																																			13.8667	-0.006674								13.8667	-0.000651
																																			13.8833	-0.005956								13.8833	0.002204
																																			13.9	-0.003157								13.9	0.007226
																																			13.9167	0.00069								13.9167	0.009109
																																			13.9333	0.002275								13.9333	0.005088
																																			13.95	0.004907								13.95	0.004165
																																			13.9667	0.004223								13.9667	-0.000955
																																			13.9833	0.004375								13.9833	-0.003772
																																			14	0.000718								14	-0.004705
																																			14.0167	0.000243								14.0167	-0.002791
																																			14.0333	0.001351								14.0333	-0.008593
																																			14.05	0.004678								14.05	-0.005183
																																			14.0667	0.003777								14.0667	-0.002905
																																			14.0833	-0.001395								14.0833	-0.000375
																																			14.1	-0.000879								14.1	0.001347
																																			14.1167	-0.005681								14.1167	0.006962
																																			14.1333	-0.008179								14.1333	0.006255
																																			14.15	-0.009087								14.15	0.002366
																																			14.1667	-0.006482								14.1667	9.7e-05
																																			14.1833	-0.007771								14.1833	-0.004392
																																			14.2	-0.008809								14.2	-0.008252
																																			14.2167	-0.009261								14.2167	-0.010815
																																			14.2333	-0.014153								14.2333	-0.006902
																																			14.25	-0.017119								14.25	-0.006883
																																			14.2667	-0.019624								14.2667	-0.006655
																																			14.2833	-0.024265								14.2833	-0.008394
																																			14.3	-0.030117								14.3	-0.00529
																																			14.3167	-0.027847								14.3167	-0.00855
																																			14.3333	-0.026415								14.3333	-0.010595
																																			14.35	-0.025778								14.35	-0.010003
																																			14.3667	-0.030618								14.3667	-0.010176
																																			14.3833	-0.119445								14.3833	-0.086966
																																			14.4	-0.33128								14.4	-0.292082
																																			14.4167	-0.627604								14.4167	-0.601533
																																			14.4333	-0.97445								14.4333	-0.985141
																																			14.45	-1.27683								14.45	-1.36092
																																			14.4667	-1.42439								14.4667	-1.58601
																																			14.4833	-1.40304								14.4833	-1.60039
																																			14.5	-1.27199								14.5	-1.45023
																																			14.5167	-1.07214								14.5167	-1.18853
																																			14.5333	-0.887954								14.5333	-0.904972
																																			14.55	-0.75673								14.55	-0.680954
																																			14.5667	-0.657969								14.5667	-0.521792
																																			14.5833	-0.575202								14.5833	-0.414631
																																			14.6	-0.496412								14.6	-0.335982
																																			14.6167	-0.426373								14.6167	-0.281113
																																			14.6333	-0.36928								14.6333	-0.24094
																																			14.65	-0.320686								14.65	-0.211193
																																			14.6667	-0.273558								14.6667	-0.184795
																																			14.6833	-0.233631								14.6833	-0.167063
																																			14.7	-0.20183								14.7	-0.151171
																																			14.7167	-0.168688								14.7167	-0.138503
																																			14.7333	-0.139818								14.7333	-0.125249
																																			14.75	-0.113292								14.75	-0.116683
																																			14.7667	-0.094257								14.7667	-0.105015
																																			14.7833	-0.07606								14.7833	-0.092969
																																			14.8	-0.063432								14.8	-0.081133
																																			14.8167	-0.051096								14.8167	-0.07206
																																			14.8333	-0.04612								14.8333	-0.063314
																																			14.85	-0.038339								14.85	-0.05461
																																			14.8667	-0.03106								14.8667	-0.046408
																																			14.8833	-0.024703								14.8833	-0.039881
																																			14.9	-0.021638								14.9	-0.035478
																																			14.9167	-0.017191								14.9167	-0.029694
																																			14.9333	-0.015801								14.9333	-0.027176
																																			14.95	-0.017299								14.95	-0.027965
																																			14.9667	-0.015008								14.9667	-0.025852
																																			14.9833	-0.013261								14.9833	-0.023655
																																			15	-0.011892								15	-0.022212
																																			15.0167	-0.007466								15.0167	-0.017712
																																			15.0333	-0.002174								15.0333	-0.009972
																																			15.05	0.002573								15.05	-0.007257
																																			15.0667	0.007613								15.0667	-0.006091
																																			15.0833	0.014119								15.0833	-0.002747
																																			15.1	0.016807								15.1	-0.002023
																																			15.1167	0.014723								15.1167	-0.006072
																																			15.1333	0.008452								15.1333	-0.004342
																																			15.15	0.002934								15.15	-0.005041
																																			15.1667	-0.002208								15.1667	-0.00865
																																			15.1833	-0.005089								15.1833	-0.013137
																																			15.2	-0.003239								15.2	-0.011009
																																			15.2167	0.001626								15.2167	-0.012147
																																			15.2333	0.008001								15.2333	-0.012505
																																			15.25	0.013581								15.25	-0.009974
																																			15.2667	0.018952								15.2667	-0.003591
																																			15.2833	0.0229								15.2833	-0.003824
																																			15.3	0.02137								15.3	-0.003771
																																			15.3167	0.019339								15.3167	-0.004304
																																			15.3333	0.017056								15.3333	-0.005925
																																			15.35	0.01582								15.35	-0.008928
																																			15.3667	0.012668								15.3667	-0.005272
																																			15.3833	0.012154								15.3833	-0.000151
																																			15.4	0.01344								15.4	0.005976
																																			15.4167	0.01213								15.4167	0.01072
																																			15.4333	0.012044								15.4333	0.014473
																																			15.45	0.011037								15.45	0.013495
																																			15.4667	0.008188								15.4667	0.006823
																																			15.4833	0.000607								15.4833	0.007645
																																			15.5	-5.8e-05								15.5	0.011084
																																			15.5167	-0.002649								15.5167	0.010797
																																			15.5333	-0.00323								15.5333	0.007664
																																			15.55	-0.00222								15.55	0.009094
																																			15.5667	0.001976								15.5667	0.008164
																																			15.5833	0.001524								15.5833	0.007528
																																			15.6	-0.000644								15.6	0.008357
																																			15.6167	0.002213								15.6167	0.011447
																																			15.6333	0.007122								15.6333	0.012767
																																			15.65	0.006631								15.65	0.007723
																																			15.6667	0.007018								15.6667	0.004563
																																			15.6833	0.010713								15.6833	0.003245
																																			15.7	0.011434								15.7	0.004847
																																			15.7167	0.01069								15.7167	0.003727
																																			15.7333	0.008438								15.7333	0.006752
																																			15.75	0.006186								15.75	0.005716
																																			15.7667	0.002127								15.7667	0.004499
																																			15.7833	-0.001764								15.7833	0.004035
																																			15.8	-0.00846								15.8	0.006796
																																			15.8167	-0.008541								15.8167	0.00784
																																			15.8333	-0.012569								15.8333	0.00648
																																			15.85	-0.013457								15.85	0.003823
																																			15.8667	-0.016355								15.8667	0.000622
																																			15.8833	-0.016029								15.8833	0.001482
																																			15.9	-0.017351								15.9	0.006005
																																			15.9167	-0.009839								15.9167	0.016431
																																			15.9333	-0.004211								15.9333	0.026312
																																			15.95	-0.000928								15.95	0.029579
																																			15.9667	-0.000217								15.9667	0.029383
																																			15.9833	0.002128								15.9833	0.024164
																																			16	-0.003147								16	0.01505
																																			16.0167	-0.008548								16.0167	0.009873
																																			16.0333	-0.011624								16.0333	0.007879
																																			16.05	-0.078757								16.05	-0.041929
																																			16.0667	-0.255752								16.0667	-0.20859
																																			16.0833	-0.506477								16.0833	-0.476445
																																			16.1	-0.799383								16.1	-0.820678
																																			16.1167	-1.06231								16.1167	-1.17843
																																			16.1333	-1.19151								16.1333	-1.4267
																																			16.15	-1.17707								16.15	-1.48611
																																			16.1667	-1.06425								16.1667	-1.38535
																																			16.1833	-0.896338								16.1833	-1.16979
																																			16.2	-0.745339								16.2	-0.907792
																																			16.2167	-0.651867								16.2167	-0.68419
																																			16.2333	-0.579436								16.2333	-0.513166
																																			16.25	-0.520026								16.25	-0.391001
																																			16.2667	-0.463923								16.2667	-0.304215
																																			16.2833	-0.405769								16.2833	-0.242131
																																			16.3	-0.3517								16.3	-0.19977
																																			16.3167	-0.30588								16.3167	-0.166243
																																			16.3333	-0.26433								16.3333	-0.140922
																																			16.35	-0.228851								16.35	-0.120666
																																			16.3667	-0.198254								16.3667	-0.107334
																																			16.3833	-0.172975								16.3833	-0.095508
																																			16.4	-0.147486								16.4	-0.085985
																																			16.4167	-0.125724								16.4167	-0.077216
																																			16.4333	-0.104993								16.4333	-0.06437
																																			16.45	-0.091799								16.45	-0.05391
																																			16.4667	-0.077307								16.4667	-0.040561
																																			16.4833	-0.068175								16.4833	-0.029682
																																			16.5	-0.060871								16.5	-0.020893
																																			16.5167	-0.056958								16.5167	-0.016206
																																			16.5333	-0.053673								16.5333	-0.008756
																																			16.55	-0.052189								16.55	-0.006162
																																			16.5667	-0.052242								16.5667	-0.010191
																																			16.5833	-0.051123								16.5833	-0.015058
																																			16.6	-0.045063								16.6	-0.019463
																																			16.6167	-0.038752								16.6167	-0.02793
																																			16.6333	-0.031342								16.6333	-0.04525
																																			16.65	-0.026654								16.65	-0.059932
																																			16.6667	-0.024729								16.6667	-0.069045
																																			16.6833	-0.022594								16.6833	-0.079289
																																			16.7	-0.022544								16.7	-0.084832
																																			16.7167	-0.025048								16.7167	-0.078568
																																			16.7333	-0.019722								16.7333	-0.074356
																																			16.75	-0.017202								16.75	-0.07253
																																			16.7667	-0.015469								16.7667	-0.068234
																																			16.7833	-0.014616								16.7833	-0.064608
																																			16.8	-0.00991								16.8	-0.059014
																																			16.8167	-0.009057								16.8167	-0.049987
																																			16.8333	-0.00154								16.8333	-0.039967
																																			16.85	0.000827								16.85	-0.031328
																																			16.8667	0.005915								16.8667	-0.029053
																																			16.8833	0.008366								16.8833	-0.026401
																																			16.9	0.008477								16.9	-0.027708
																																			16.9167	0.003061								16.9167	-0.031653
																																			16.9333	-0.000387								16.9333	-0.033085
																																			16.95	-0.000987								16.95	-0.029033
																																			16.9667	-0.000496								16.9667	-0.030872
																																			16.9833	0.001								16.9833	-0.02932
																																			17	0.003501								17	-0.025131
																																			17.0167	0.002653								17.0167	-0.026091
																																			17.0333	-0.002255								17.0333	-0.025197
																																			17.05	-0.006618								17.05	-0.024846
																																			17.0667	-0.008385								17.0667	-0.023407
																																			17.0833	-0.009064								17.0833	-0.023685
																																			17.1	-0.0079								17.1	-0.019168
																																			17.1167	-0.003972								17.1167	-0.014022
																																			17.1333	-0.000337								17.1333	-0.009589
																																			17.15	-0.002564								17.15	-0.009091
																																			17.1667	0.000611								17.1667	-0.005624
																																			17.1833	0.004665								17.1833	-0.004335
																																			17.2	0.003067								17.2	-0.002962
																																			17.2167	-0.001755								17.2167	-0.002218
																																			17.2333	-0.00352								17.2333	-0.003049
																																			17.25	-0.00742								17.25	-0.001788
																																			17.2667	-0.013288								17.2667	0.001734
																																			17.2833	-0.012875								17.2833	0.002242
																																			17.3	-0.005679								17.3	0.004626
																																			17.3167	-0.00066								17.3167	0.009563
																																			17.3333	0.000297								17.3333	0.008807
																																			17.35	0.003348								17.35	0.005203
																																			17.3667	0.008704								17.3667	0.001275
																																			17.3833	0.005143								17.3833	0.001952
																																			17.4	0.004512								17.4	0.002838
																																			17.4167	0.005765								17.4167	0.006781
																																			17.4333	0.008193								17.4333	0.012509
																																			17.45	0.004844								17.45	0.017651
																																			17.4667	0.004677								17.4667	0.014419
																																			17.4833	0.003798								17.4833	0.017928
																																			17.5	0.006355								17.5	0.01972
																																			17.5167	0.002172								17.5167	0.016655
																																			17.5333	0.001086								17.5333	0.014344
																																			17.55	0.000336								17.55	0.020071
																																			17.5667	0.000468								17.5667	0.019778
																																			17.5833	-0.004341								17.5833	0.01915
																																			17.6	-0.00333								17.6	0.019484
																																			17.6167	-0.003826								17.6167	0.019107
																																			17.6333	-0.005242								17.6333	0.01644
																																			17.65	-0.007369								17.65	0.014651
																																			17.6667	-0.008784								17.6667	0.011774
																																			17.6833	-0.009111								17.6833	0.011493
																																			17.7	-0.00705								17.7	0.010261
																																			17.7167	-0.050792								17.7167	-0.034389
																																			17.7333	-0.185472								17.7333	-0.186304
																																			17.75	-0.387643								17.75	-0.434473
																																			17.7667	-0.627661								17.7667	-0.749285
																																			17.7833	-0.863702								17.7833	-1.07272
																																			17.8	-0.996914								17.8	-1.29676
																																			17.8167	-1.00113								17.8167	-1.34931
																																			17.8333	-0.913114								17.8333	-1.2464
																																			17.85	-0.778538								17.85	-1.04509
																																			17.8667	-0.649991								17.8667	-0.806605
																																			17.8833	-0.564526								17.8833	-0.608103
																																			17.9	-0.503847								17.9	-0.463223
																																			17.9167	-0.455937								17.9167	-0.36624
																																			17.9333	-0.408907								17.9333	-0.29241
																																			17.95	-0.35434								17.95	-0.240603
																																			17.9667	-0.305677								17.9667	-0.203983
																																			17.9833	-0.264047								17.9833	-0.171131
																																			18	-0.224762								18	-0.14234
																																			18.0167	-0.191171								18.0167	-0.123304
																																			18.0333	-0.162604								18.0333	-0.108277
																																			18.05	-0.135126								18.05	-0.094422
																																			18.0667	-0.112923								18.0667	-0.087476
																																			18.0833	-0.095996								18.0833	-0.083795
																																			18.1	-0.08179								18.1	-0.080522
																																			18.1167	-0.070306								18.1167	-0.073565
																																			18.1333	-0.064516								18.1333	-0.072135
																																			18.15	-0.0586								18.15	-0.067104
																																			18.1667	-0.053816								18.1667	-0.064114
																																			18.1833	-0.047064								18.1833	-0.055053
																																			18.2	-0.040018								18.2	-0.051896
																																			18.2167	-0.034522								18.2167	-0.04451
																																			18.2333	-0.028734								18.2333	-0.035649
																																			18.25	-0.025081								18.25	-0.030556
																																			18.2667	-0.021345								18.2667	-0.030194
																																			18.2833	-0.019492								18.2833	-0.027655
																																			18.3	-0.01358								18.3	-0.025944
																																			18.3167	-0.013027								18.3167	-0.02754
																																			18.3333	-0.009417								18.3333	-0.023777
																																			18.35	-0.010078								18.35	-0.019554
																																			18.3667	-0.010574								18.3667	-0.01574
																																			18.3833	-0.01086								18.3833	-0.010377
																																			18.4	-0.006498								18.4	-0.007023
																																			18.4167	-0.005319								18.4167	-0.004926
																																			18.4333	-0.00343								18.4333	-0.002987
																																			18.45	-0.002923								18.45	0.001087
																																			18.4667	-0.004844								18.4667	0.002105
																																			18.4833	-0.007058								18.4833	0.006347
																																			18.5	-0.011117								18.5	0.006704
																																			18.5167	-0.015511								18.5167	0.006223
																																			18.5333	-0.016723								18.5333	0.004947
																																			18.55	-0.018521								18.55	0.003588
																																			18.5667	-0.018229								18.5667	-0.00304
																																			18.5833	-0.017141								18.5833	-0.006863
																																			18.6	-0.01375								18.6	-0.009011
																																			18.6167	-0.010192								18.6167	-0.008731
																																			18.6333	-0.005548								18.6333	-0.006058
																																			18.65	-0.003961								18.65	-0.003469
																																			18.6667	-0.001746								18.6667	-0.001802
																																			18.6833	-0.005266								18.6833	-0.003693
																																			18.7	-0.007533								18.7	-0.007043
																																			18.7167	-0.010135								18.7167	-0.007421
																																			18.7333	-0.009932								18.7333	-0.00625
																																			18.75	-0.008974								18.75	-0.006125
																																			18.7667	-0.001612								18.7667	-0.000885
																																			18.7833	0.002066								18.7833	-0.001172
																																			18.8	0.006832								18.8	-0.002799
																																			18.8167	0.009631								18.8167	0.000306
																																			18.8333	0.011719								18.8333	0.003086
																																			18.85	0.012845								18.85	0.002057
																																			18.8667	0.010998								18.8667	0.004376
																																			18.8833	0.009025								18.8833	0.00498
																																			18.9	0.008186								18.9	0.00233
																																			18.9167	0.008812								18.9167	-0.000989
																																			18.9333	0.007596								18.9333	-0.004182
																																			18.95	0.007301								18.95	-0.00771
																																			18.9667	0.005795								18.9667	-0.007246
																																			18.9833	0.003576								18.9833	-0.011847
																																			19	-0.003834								19	-0.009288
																																			19.0167	-0.006596								19.0167	-0.005139
																																			19.0333	-0.007221								19.0333	-0.001137
																																			19.05	-0.006507								19.05	-0.001532
																																			19.0667	-0.007258								19.0667	0.002219
																																			19.0833	0.000448								19.0833	0.004044
																																			19.1	0.00221								19.1	0.003088
																																			19.1167	0.006149								19.1167	0.00431
																																			19.1333	0.005902								19.1333	0.005825
																																			19.15	0.007245								19.15	0.00822
																																			19.1667	0.004361								19.1667	0.00742
																																			19.1833	0.004072								19.1833	0.010179
																																			19.2	0.000392								19.2	0.012143
																																			19.2167	0.001903								19.2167	0.014191
																																			19.2333	-0.001317								19.2333	0.016103
																																			19.25	-0.004076								19.25	0.016132
																																			19.2667	-0.008175								19.2667	0.014612
																																			19.2833	-0.008381								19.2833	0.011626
																																			19.3	-0.01244								19.3	0.010848
																																			19.3167	-0.012186								19.3167	0.006721
																																			19.3333	-0.013063								19.3333	0.008329
																																			19.35	-0.010716								19.35	0.010357
																																			19.3667	-0.006864								19.3667	0.010066
																																			19.3833	-0.041739								19.3833	-0.033349
																																			19.4	-0.153694								19.4	-0.166445
																																			19.4167	-0.322002								19.4167	-0.393995
																																			19.4333	-0.525356								19.4333	-0.684326
																																			19.45	-0.720211								19.45	-0.983324
																																			19.4667	-0.82953								19.4667	-1.18745
																																			19.4833	-0.829238								19.4833	-1.23813
																																			19.5	-0.753419								19.5	-1.15163
																																			19.5167	-0.636192								19.5167	-0.969423
																																			19.5333	-0.527505								19.5333	-0.75213
																																			19.55	-0.454365								19.55	-0.57122
																																			19.5667	-0.405301								19.5667	-0.438029
																																			19.5833	-0.364946								19.5833	-0.341096
																																			19.6	-0.326265								19.6	-0.270414
																																			19.6167	-0.284612								19.6167	-0.220498
																																			19.6333	-0.244761								19.6333	-0.184644
																																			19.65	-0.20738								19.65	-0.159425
																																			19.6667	-0.178038								19.6667	-0.138602
																																			19.6833	-0.148277								19.6833	-0.124519
																																			19.7	-0.119146								19.7	-0.114121
																																			19.7167	-0.095919								19.7167	-0.105731
																																			19.7333	-0.079516								19.7333	-0.095877
																																			19.75	-0.060811								19.75	-0.089162
																																			19.7667	-0.049728								19.7667	-0.081029
																																			19.7833	-0.044506								19.7833	-0.073105
																																			19.8	-0.038656								19.8	-0.066562
																																			19.8167	-0.030587								19.8167	-0.061359
																																			19.8333	-0.028215								19.8333	-0.05738
																																			19.85	-0.025968								19.85	-0.057839
																																			19.8667	-0.026527								19.8667	-0.056916
																																			19.8833	-0.026457								19.8833	-0.051095
																																			19.9	-0.026599								19.9	-0.045288
																																			19.9167	-0.024941								19.9167	-0.039188
																																			19.9333	-0.022487								19.9333	-0.02819
																																			19.95	-0.015721								19.95	-0.01962
																																			19.9667	-0.010632								19.9667	-0.013079
																																			19.9833	-0.006087								19.9833	-0.010642
																																			20	-0.002464								20	-0.012308
																																			20.0167	-0.001561								20.0167	-0.014727
																																			20.0333	-0.001792								20.0333	-0.013947
																																			20.05	-0.001604								20.05	-0.015344
																																			20.0667	-0.002338								20.0667	-0.013476
																																			20.0833	0.001995								20.0833	-0.007253
																																			20.1	0.000799								20.1	-0.003068
																																			20.1167	-0.001821								20.1167	-0.001144
																																			20.1333	-0.003855								20.1333	0.002455
																																			20.15	-0.00413								20.15	0.001992
																																			20.1667	-0.010269								20.1667	-0.002017
																																			20.1833	-0.007784								20.1833	-0.002551
																																			20.2	-0.001572								20.2	-0.002749
																																			20.2167	0.001541								20.2167	-0.007093
																																			20.2333	0.001972								20.2333	-0.008495
																																			20.25	0.00098								20.25	-0.008389
																																			20.2667	-0.002232								20.2667	-0.010209
																																			20.2833	-0.005067								20.2833	-0.012155
																																			20.3	-0.005308								20.3	-0.008184
																																			20.3167	-0.001572								20.3167	-0.008903
																																			20.3333	0.002415								20.3333	-0.004849
																																			20.35	0.004266								20.35	-0.0018
																																			20.3667	0.007664								20.3667	0.006624
																																			20.3833	0.007462								20.3833	0.007973
																																			20.4	0.0019								20.4	0.012546
																																			20.4167	0.000776								20.4167	0.012262
																																			20.4333	0.003585								20.4333	0.00982
																																			20.45	0.000407								20.45	0.000931
																																			20.4667	0.00041								20.4667	-0.002557
																																			20.4833	0.004057								20.4833	-0.002822
																																			20.5	0.004852								20.5	-0.005284
																																			20.5167	0.002885								20.5167	-0.002973
																																			20.5333	0.001211								20.5333	0.001849
																																			20.55	-0.002808								20.55	0.006253
																																			20.5667	-0.00524								20.5667	0.007247
																																			20.5833	-0.004782								20.5833	0.012553
																																			20.6	-0.007758								20.6	0.010867
																																			20.6167	-0.005166								20.6167	0.011693
																																			20.6333	-0.002912								20.6333	0.010322
																																			20.65	-0.002543								20.65	0.007863
																																			20.6667	-0.002257								20.6667	0.002515
																																			20.6833	-0.001553								20.6833	0.001312
																																			20.7	-0.005793								20.7	-0.001881
																																			20.7167	-0.005804								20.7167	-0.007669
																																			20.7333	-0.00816								20.7333	-0.009187
																																			20.75	-0.010264								20.75	-0.008403
																																			20.7667	-0.006468								20.7667	-0.006512
																																			20.7833	-0.002337								20.7833	-0.00458
																																			20.8	-0.000886								20.8	-0.002188
																																			20.8167	0.001863								20.8167	-4.6e-05
																																			20.8333	0.002895								20.8333	0.002278
																																			20.85	0.004806								20.85	0.002719
																																			20.8667	0.003745								20.8667	-0.0004
																																			20.8833	0.00553								20.8833	-0.003267
																																			20.9	0.005307								20.9	-0.009092
																																			20.9167	0.00592								20.9167	-0.011106
																																			20.9333	0.005404								20.9333	-0.009562
																																			20.95	0.006143								20.95	-0.008144
																																			20.9667	0.004331								20.9667	-0.004742
																																			20.9833	0.006202								20.9833	0.003851
																																			21	0.006734								21	0.006625
																																			21.0167	0.003707								21.0167	0.004207
																																			21.0333	0.002399								21.0333	0.005533
																																			21.05	-0.019341								21.05	-0.023998
																																			21.0667	-0.110497								21.0667	-0.145805
																																			21.0833	-0.251812								21.0833	-0.349549
																																			21.1	-0.417491								21.1	-0.60456
																																			21.1167	-0.582208								21.1167	-0.879375
																																			21.1333	-0.683703								21.1333	-1.07899
																																			21.15	-0.690619								21.15	-1.1358
																																			21.1667	-0.632721								21.1667	-1.06317
																																			21.1833	-0.539611								21.1833	-0.905636
																																			21.2	-0.44445								21.2	-0.708576
																																			21.2167	-0.387472								21.2167	-0.537682
																																			21.2333	-0.346318								21.2333	-0.412149
																																			21.25	-0.311108								21.25	-0.324882
																																			21.2667	-0.275522								21.2667	-0.261229
																																			21.2833	-0.236419								21.2833	-0.213067
																																			21.3	-0.196517								21.3	-0.181164
																																			21.3167	-0.161849								21.3167	-0.152652
																																			21.3333	-0.130781								21.3333	-0.131969
																																			21.35	-0.105449								21.35	-0.116603
																																			21.3667	-0.085263								21.3667	-0.105687
																																			21.3833	-0.068091								21.3833	-0.091337
																																			21.4	-0.054185								21.4	-0.083309
																																			21.4167	-0.045052								21.4167	-0.073942
																																			21.4333	-0.037799								21.4333	-0.068644
																																			21.45	-0.03197								21.45	-0.059452
																																			21.4667	-0.028359								21.4667	-0.051768
																																			21.4833	-0.02567								21.4833	-0.04467
																																			21.5	-0.022139								21.5	-0.041262
																																			21.5167	-0.018984								21.5167	-0.034504
																																			21.5333	-0.018426								21.5333	-0.031347
																																			21.55	-0.017825								21.55	-0.031791
																																			21.5667	-0.011484								21.5667	-0.032112
																																			21.5833	-0.009874								21.5833	-0.029252
																																			21.6	-0.007887								21.6	-0.024382
																																			21.6167	-0.002886								21.6167	-0.020893
																																			21.6333	0.000237								21.6333	-0.018158
																																			21.65	-0.001916								21.65	-0.014754
																																			21.6667	-0.000217								21.6667	-0.012899
																																			21.6833	-0.001323								21.6833	-0.017156
																																			21.7	-0.001042								21.7	-0.017476
																																			21.7167	-0.000887								21.7167	-0.017377
																																			21.7333	-0.000857								21.7333	-0.017864
																																			21.75	-0.002963								21.75	-0.019063
																																			21.7667	-0.00389								21.7667	-0.014603
																																			21.7833	-0.010051								21.7833	-0.010477
																																			21.8	-0.014245								21.8	-0.008152
																																			21.8167	-0.017726								21.8167	-0.002268
																																			21.8333	-0.018355								21.8333	0.003549
																																			21.85	-0.017894								21.85	0.006728
																																			21.8667	-0.012201								21.8667	0.006725
																																			21.8833	-0.008893								21.8833	0.010029
																																			21.9	-0.004868								21.9	0.008964
																																			21.9167	-0.001931								21.9167	0.009239
																																			21.9333	-0.000585								21.9333	0.008508
																																			21.95	-0.00083								21.95	0.007569
																																			21.9667	0.001569								21.9667	0.010055
																																			21.9833	0.003047								21.9833	0.011829
																																			22	0.0026								22	0.012222
																																			22.0167	0.000896								22.0167	0.011275
																																			22.0333	-0.002559								22.0333	0.008106
																																			22.05	-0.007606								22.05	0.006235
																																			22.0667	-0.011856								22.0667	0.003192
																																			22.0833	-0.013846								22.0833	0.006847
																																			22.1	-0.012772								22.1	0.00753
																																			22.1167	-0.00927								22.1167	0.009175
																																			22.1333	-0.005851								22.1333	0.006089
																																			22.15	-0.001888								22.15	0.002752
																																			22.1667	0.000492								22.1667	0.000419
																																			22.1833	0.002829								22.1833	-0.001872
																																			22.2	0.0068								22.2	0.002787
																																			22.2167	0.009473								22.2167	0.004054
																																			22.2333	0.005329								22.2333	0.007539
																																			22.25	0.005121								22.25	0.002189
																																			22.2667	0.002359								22.2667	0.005004
																																			22.2833	-0.003459								22.2833	0.001497
																																			22.3	-0.005376								22.3	0.002005
																																			22.3167	-0.003064								22.3167	0.00582
																																			22.3333	-0.002803								22.3333	0.008547
																																			22.35	0.000304								22.35	0.006835
																																			22.3667	0.005094								22.3667	0.007461
																																			22.3833	0.003813								22.3833	0.002393
																																			22.4	0.004081								22.4	-0.004225
																																			22.4167	0.00661								22.4167	-0.006572
																																			22.4333	0.005085								22.4333	-0.006461
																																			22.45	0.002807								22.45	-0.009114
																																			22.4667	0.004505								22.4667	-0.005612
																																			22.4833	0.006162								22.4833	-0.003198
																																			22.5	0.000499								22.5	-0.004025
																																			22.5167	-0.001774								22.5167	-0.003721
																																			22.5333	-0.003167								22.5333	-0.001366
																																			22.55	-0.006318								22.55	-0.00236
																																			22.5667	-0.011768								22.5667	-0.002954
																																			22.5833	-0.007839								22.5833	0.002439
																																			22.6	-0.003073								22.6	0.002598
																																			22.6167	-0.003665								22.6167	0.003679
																																			22.6333	-0.000946								22.6333	0.008507
																																			22.65	-0.000279								22.65	0.009567
																																			22.6667	-0.003756								22.6667	0.008743
																																			22.6833	-0.010666								22.6833	0.008672
																																			22.7	-0.010455								22.7	0.005271
																																			22.7167	-0.037709								22.7167	-0.03062
																																			22.7333	-0.118722								22.7333	-0.137478
																																			22.75	-0.2393								22.75	-0.32401
																																			22.7667	-0.376202								22.7667	-0.561144
																																			22.7833	-0.509797								22.7833	-0.809625
																																			22.8	-0.580422								22.8	-0.989485
																																			22.8167	-0.57355								22.8167	-1.04295
																																			22.8333	-0.520619								22.8333	-0.977026
																																			22.85	-0.444911								22.85	-0.827162
																																			22.8667	-0.371632								22.8667	-0.642632
																																			22.8833	-0.330131								22.8833	-0.484645
																																			22.9	-0.299679								22.9	-0.370485
																																			22.9167	-0.270022								22.9167	-0.288898
																																			22.9333	-0.238021								22.9333	-0.2344
																																			22.95	-0.200703								22.95	-0.195853
																																			22.9667	-0.163004								22.9667	-0.163663
																																			22.9833	-0.130998								22.9833	-0.140936
																																			23	-0.101254								23	-0.122604
																																			23.0167	-0.076492								23.0167	-0.107581
																																			23.0333	-0.059221								23.0333	-0.100466
																																			23.05	-0.047936								23.05	-0.095068
																																			23.0667	-0.040629								23.0667	-0.084687
																																			23.0833	-0.036421								23.0833	-0.080462
																																			23.1	-0.028566								23.1	-0.07456
																																			23.1167	-0.021339								23.1167	-0.062295
																																			23.1333	-0.017084								23.1333	-0.053337
																																			23.15	-0.014923								23.15	-0.046849
																																			23.1667	-0.013094								23.1667	-0.034836
																																			23.1833	-0.017084								23.1833	-0.028434
																																			23.2	-0.018394								23.2	-0.022283
																																			23.2167	-0.016313								23.2167	-0.02011
																																			23.2333	-0.01427								23.2333	-0.017816
																																			23.25	-0.01005								23.25	-0.018703
																																			23.2667	-0.00336								23.2667	-0.018209
																																			23.2833	0.000734								23.2833	-0.019976
																																			23.3	-0.000402								23.3	-0.018778
																																			23.3167	0.001436								23.3167	-0.018292
																																			23.3333	0.000886								23.3333	-0.016048
																																			23.35	0.002263								23.35	-0.01217
																																			23.3667	-0.000167								23.3667	-0.012364
																																			23.3833	0.005567								23.3833	-0.013019
																																			23.4	0.010129								23.4	-0.00999
																																			23.4167	0.011049								23.4167	-0.008928
																																			23.4333	0.008162								23.4333	-0.00453
																																			23.45	0.011262								23.45	-0.002017
																																			23.4667	0.008207								23.4667	-0.002936
																																			23.4833	0.003269								23.4833	-0.007122
																																			23.5	0.005786								23.5	-0.009104
																																			23.5167	0.010271								23.5167	-0.013054
																																			23.5333	0.009146								23.5333	-0.015539
																																			23.55	0.008733								23.55	-0.009107
																																			23.5667	0.009746								23.5667	-0.002021
																																			23.5833	0.008248								23.5833	0.003139
																																			23.6	0.004028								23.6	0.00562
																																			23.6167	0.003911								23.6167	0.009775
																																			23.6333	0.003462								23.6333	0.00688
																																			23.65	0.001925								23.65	0.001933
																																			23.6667	-0.001412								23.6667	-0.002176
																																			23.6833	-0.00207								23.6833	-0.002265
																																			23.7	-0.004525								23.7	-0.003794
																																			23.7167	-0.002626								23.7167	-0.003733
																																			23.7333	0.002288								23.7333	-0.003378
																																			23.75	0.008165								23.75	-0.000636
																																			23.7667	0.010696								23.7667	-0.004316
																																			23.7833	0.011342								23.7833	-0.005108
																																			23.8	0.011612								23.8	-0.005857
																																			23.8167	0.009914								23.8167	-0.002168
																																			23.8333	0.006334								23.8333	-0.001508
																																			23.85	0.004723								23.85	-0.00156
																																			23.8667	0.004283								23.8667	0.00069
																																			23.8833	0.000871								23.8833	0.002188
																																			23.9	-0.004424								23.9	0.00137
																																			23.9167	-0.006747								23.9167	-0.001458
																																			23.9333	-0.012461								23.9333	-0.001564
																																			23.95	-0.014533								23.95	-0.003009
																																			23.9667	-0.012963								23.9667	-0.001283
																																			23.9833	-0.005909								23.9833	-0.002948
																																			24	0.001313								24	-0.004655
																																			24.0167	0.009163								24.0167	-0.002636
																																			24.0333	0.012699								24.0333	-0.000624
																																			24.05	0.018034								24.05	-0.001752
																																			24.0667	0.018514								24.0667	-0.001665
																																			24.0833	0.015769								24.0833	0.002608
																																			24.1	0.014612								24.1	0.002899
																																			24.1167	0.016469								24.1167	-0.000284
																																			24.1333	0.010414								24.1333	-0.004221
																																			24.15	0.005404								24.15	-7.7e-05
																																			24.1667	0.003947								24.1667	-0.000455
																																			24.1833	0.002824								24.1833	0.002767
																																			24.2	-0.003532								24.2	0.006617
																																			24.2167	-0.010474								24.2167	0.010217
																																			24.2333	-0.016465								24.2333	0.006869
																																			24.25	-0.021702								24.25	0.008545
																																			24.2667	-0.029452								24.2667	0.005992
																																			24.2833	-0.031926								24.2833	0.00591
																																			24.3	-0.03182								24.3	0.00646
																																			24.3167	-0.037617								24.3167	0.004247
																																			24.3333	-0.044628								24.3333	0.002494
																																			24.35	-0.046824								24.35	-0.001185
																																			24.3667	-0.045226								24.3667	-0.003562
																																			24.3833	-0.056104								24.3833	-0.024569
																																			24.4	-0.110902								24.4	-0.111729
																																			24.4167	-0.204261								24.4167	-0.275674
																																			24.4333	-0.317563								24.4333	-0.491951
																																			24.45	-0.431033								24.45	-0.725268
																																			24.4667	-0.493215								24.4667	-0.902482
																																			24.4833	-0.486063								24.4833	-0.963177
																																			24.5	-0.43622								24.5	-0.910993
																																			24.5167	-0.3703								24.5167	-0.773147
																																			24.5333	-0.304129								24.5333	-0.604444
																																			24.55	-0.271201								24.55	-0.454456
																																			24.5667	-0.251058								24.5667	-0.345161
																																			24.5833	-0.228234								24.5833	-0.265342
																																			24.6	-0.192348								24.6	-0.211941
																																			24.6167	-0.15709								24.6167	-0.170598
																																			24.6333	-0.120128								24.6333	-0.143613
																																			24.65	-0.090159								24.65	-0.126133
																																			24.6667	-0.064293								24.6667	-0.111248
																																			24.6833	-0.045964								24.6833	-0.094689
																																			24.7	-0.032253								24.7	-0.08399
																																			24.7167	-0.025492								24.7167	-0.074714
																																			24.7333	-0.019527								24.7333	-0.064014
																																			24.75	-0.014566								24.75	-0.057376
																																			24.7667	-0.014224								24.7667	-0.053374
																																			24.7833	-0.013715								24.7833	-0.048033
																																			24.8	-0.01287								24.8	-0.042272
																																			24.8167	-0.011105								24.8167	-0.035424
																																			24.8333	-0.01379								24.8333	-0.029746
																																			24.85	-0.009692								24.85	-0.022562
																																			24.8667	-0.005009								24.8667	-0.01588
																																			24.8833	0.000805								24.8833	-0.012798
																																			24.9	0.005812								24.9	-0.006953
																																			24.9167	0.010734								24.9167	-0.002071
																																			24.9333	0.012098								24.9333	-0.003846
																																			24.95	0.012708								24.95	-0.004281
																																			24.9667	0.011674								24.9667	-0.004256
																																			24.9833	0.009007								24.9833	-0.008837
																																			25	0.007302								25	-0.012538
																																			25.0167	0.001579								25.0167	-0.01222
																																			25.0333	-0.004366								25.0333	-0.011316
																																			25.05	-0.006542								25.05	-0.008863
																																			25.0667	-0.007588								25.0667	-0.006201
																																			25.0833	-0.004112								25.0833	-0.004837
																																			25.1	0.000567								25.1	-0.00339
																																			25.1167	0.005581								25.1167	-0.004623
																																			25.1333	0.010218								25.1333	-0.00552
																																			25.15	0.015274								25.15	-0.003487
																																			25.1667	0.01249								25.1667	-0.003255
																																			25.1833	0.011506								25.1833	-0.006373
																																			25.2	0.010019								25.2	-0.00455
																																			25.2167	0.005226								25.2167	-0.00235
																																			25.2333	0.003101								25.2333	-0.004294
																																			25.25	0.005666								25.25	-0.008164
																																			25.2667	0.004546								25.2667	-0.007722
																																			25.2833	0.006022								25.2833	-0.006986
																																			25.3	0.010084								25.3	-0.008675
																																			25.3167	0.012011								25.3167	-0.001948
																																			25.3333	0.01465								25.3333	0.005491
																																			25.35	0.020931								25.35	0.012343
																																			25.3667	0.025653								25.3667	0.012674
																																			25.3833	0.028115								25.3833	0.017735
																																			25.4	0.029237								25.4	0.016348
																																			25.4167	0.022739								25.4167	0.012241
																																			25.4333	0.016441								25.4333	0.00559
																																			25.45	0.011441								25.45	0.004843
																																			25.4667	0.010544								25.4667	-0.002561
																																			25.4833	0.00412								25.4833	-0.007621
																																			25.5	0.001373								25.5	-0.007101
																																			25.5167	0.000635								25.5167	-0.005074
																																			25.5333	-0.000899								25.5333	-0.001959
																																			25.55	-0.004317								25.55	0.002999
																																			25.5667	0.005027								25.5667	0.002985
																																			25.5833	0.011859								25.5833	0.004394
																																			25.6	0.018649								25.6	0.006809
																																			25.6167	0.020457								25.6167	0.00399
																																			25.6333	0.020372								25.6333	0.001558
																																			25.65	0.01384								25.65	0.002727
																																			25.6667	0.008815								25.6667	8.5e-05
																																			25.6833	0.003205								25.6833	-4.4e-05
																																			25.7	0.001103								25.7	0.00172
																																			25.7167	-0.001166								25.7167	0.002605
																																			25.7333	-0.002723								25.7333	-0.000655
																																			25.75	-0.003778								25.75	-0.002073
																																			25.7667	-0.004547								25.7667	-0.006623
																																			25.7833	-0.003599								25.7833	-0.008577
																																			25.8	-0.002818								25.8	-0.008438
																																			25.8167	-0.004215								25.8167	-0.003275
																																			25.8333	-0.000887								25.8333	0.000807
																																			25.85	0.001939								25.85	0.003046
																																			25.8667	0.002294								25.8667	0.002815
																																			25.8833	0.003027								25.8833	0.005683
																																			25.9	0.005261								25.9	0.003617
																																			25.9167	0.003183								25.9167	0.002263
																																			25.9333	0.001985								25.9333	0.001621
																																			25.95	0.001037								25.95	-0.000738
																																			25.9667	-0.001129								25.9667	-0.001458
																																			25.9833	0.0042								25.9833	-4.2e-05
																																			26	0.006514								26	-0.000719
																																			26.0167	0.003426								26.0167	0.002874
																																			26.0333	0.002932								26.0333	0.005467
																																			26.05	-0.009161								26.05	-0.012245
																																			26.0667	-0.074384								26.0667	-0.091419
																																			26.0833	-0.16502								26.0833	-0.232851
																																			26.1	-0.269142								26.1	-0.429
																																			26.1167	-0.368909								26.1167	-0.646083
																																			26.1333	-0.420528								26.1333	-0.817362
																																			26.15	-0.41081								26.15	-0.883008
																																			26.1667	-0.367182								26.1667	-0.845236
																																			26.1833	-0.305801								26.1833	-0.728753
																																			26.2	-0.253046								26.2	-0.570945
																																			26.2167	-0.22851								26.2167	-0.430346
																																			26.2333	-0.210716								26.2333	-0.323363
																																			26.25	-0.192294								26.25	-0.248409
																																			26.2667	-0.169099								26.2667	-0.199749
																																			26.2833	-0.13774								26.2833	-0.165574
																																			26.3	-0.108895								26.3	-0.139771
																																			26.3167	-0.085115								26.3167	-0.121127
																																			26.3333	-0.063429								26.3333	-0.106671
																																			26.35	-0.042455								26.35	-0.093763
																																			26.3667	-0.031614								26.3667	-0.078886
																																			26.3833	-0.019809								26.3833	-0.068991
																																			26.4	-0.010391								26.4	-0.058887
																																			26.4167	-0.006625								26.4167	-0.049997
																																			26.4333	-0.011234								26.4333	-0.040897
																																			26.45	-0.007929								26.45	-0.038831
																																			26.4667	-0.007847								26.4667	-0.036639
																																			26.4833	-0.007808								26.4833	-0.034698
																																			26.5	-0.003037								26.5	-0.032172
																																			26.5167	0.001063								26.5167	-0.031739
																																			26.5333	0.000684								26.5333	-0.032059
																																			26.55	-0.000993								26.55	-0.028862
																																			26.5667	-0.002082								26.5667	-0.024578
																																			26.5833	-0.002837								26.5833	-0.023351
																																			26.6	-0.00489								26.6	-0.02317
																																			26.6167	-0.004138								26.6167	-0.018467
																																			26.6333	-0.00016								26.6333	-0.016697
																																			26.65	-0.001165								26.65	-0.016392
																																			26.6667	-0.00175								26.6667	-0.013407
																																			26.6833	0.003106								26.6833	-0.006194
																																			26.7	0.00403								26.7	-0.00204
																																			26.7167	0.004786								26.7167	0.000565
																																			26.7333	0.007552								26.7333	0.00049
																																			26.75	0.008098								26.75	0.000834
																																			26.7667	0.00601								26.7667	3e-06
																																			26.7833	0.010034								26.7833	-0.001918
																																			26.8	0.011337								26.8	-0.000237
																																			26.8167	0.014106								26.8167	-0.000273
																																			26.8333	0.013653								26.8333	-0.000984
																																			26.85	0.015002								26.85	-0.001987
																																			26.8667	0.01187								26.8667	-0.004623
																																			26.8833	0.009073								26.8833	-0.006966
																																			26.9	0.004731								26.9	-0.005713
																																			26.9167	0.002524								26.9167	-0.005214
																																			26.9333	-0.000227								26.9333	-0.004213
																																			26.95	-0.003565								26.95	0.001478
																																			26.9667	-0.004595								26.9667	0.005072
																																			26.9833	-0.005123								26.9833	0.004395
																																			27	-0.001883								27	0.005141
																																			27.0167	0.001817								27.0167	0.004255
																																			27.0333	0.006987								27.0333	0.000644
																																			27.05	0.004872								27.05	-0.002716
																																			27.0667	0.005227								27.0667	-0.003228
																																			27.0833	0.005248								27.0833	-0.006462
																																			27.1	0.001714								27.1	-0.007564
																																			27.1167	-0.004542								27.1167	-0.00427
																																			27.1333	-0.004517								27.1333	-0.00311
																																			27.15	-0.006209								27.15	-0.002119
																																			27.1667	-0.011497								27.1667	0.00017
																																			27.1833	-0.012934								27.1833	0.003295
																																			27.2	-0.011104								27.2	0.001439
																																			27.2167	-0.006847								27.2167	0.002597
																																			27.2333	-0.005975								27.2333	0.002038
																																			27.25	-0.001127								27.25	-0.00053
																																			27.2667	0.001084								27.2667	-0.003098
																																			27.2833	0.002291								27.2833	-0.004158
																																			27.3	0.000364								27.3	-0.003793
																																			27.3167	0.000656								27.3167	-0.001795
																																			27.3333	-0.002192								27.3333	-7e-06
																																			27.35	0.001282								27.35	0.00107
																																			27.3667	0.006942								27.3667	0.002947
																																			27.3833	0.00875								27.3833	0.002521
																																			27.4	0.010684								27.4	0.002807
																																			27.4167	0.017893								27.4167	0.00393
																																			27.4333	0.013975								27.4333	0.005729
																																			27.45	0.010099								27.45	0.002002
																																			27.4667	0.006935								27.4667	0.000703
																																			27.4833	0.004147								27.4833	-0.000344
																																			27.5	-0.003822								27.5	0.001337
																																			27.5167	-0.004088								27.5167	-0.000917
																																			27.5333	-0.007661								27.5333	0.00202
																																			27.55	-0.008303								27.55	0.001441
																																			27.5667	-0.009397								27.5667	0.004679
																																			27.5833	-0.007016								27.5833	0.003689
																																			27.6	-0.004761								27.6	0.00249
																																			27.6167	-0.004096								27.6167	0.002505
																																			27.6333	-0.004679								27.6333	0.004789
																																			27.65	-0.006182								27.65	0.003849
																																			27.6667	-0.006137								27.6667	0.002616
																																			27.6833	-0.0045								27.6833	0.002597
																																			27.7	-0.002686								27.7	-0.001684
																																			27.7167	-0.011381								27.7167	-0.018108
																																			27.7333	-0.059347								27.7333	-0.086322
																																			27.75	-0.140976								27.75	-0.215036
																																			27.7667	-0.23394								27.7667	-0.391807
																																			27.7833	-0.320206								27.7833	-0.583064
																																			27.8	-0.364812								27.8	-0.737395
																																			27.8167	-0.354697								27.8167	-0.80443
																																			27.8333	-0.31229								27.8333	-0.772232
																																			27.85	-0.26331								27.85	-0.668608
																																			27.8667	-0.21659								27.8667	-0.530777
																																			27.8833	-0.196667								27.8833	-0.40647
																																			27.9	-0.182801								27.9	-0.312889
																																			27.9167	-0.164581								27.9167	-0.245392
																																			27.9333	-0.139494								27.9333	-0.193721
																																			27.95	-0.113194								27.95	-0.154024
																																			27.9667	-0.084702								27.9667	-0.126213
																																			27.9833	-0.062742								27.9833	-0.104181
																																			28	-0.046727								28	-0.08868
																																			28.0167	-0.032262								28.0167	-0.080799
																																			28.0333	-0.02402								28.0333	-0.077604
																																			28.05	-0.019043								28.05	-0.072818
																																			28.0667	-0.012644								28.0667	-0.067864
																																			28.0833	-0.008505								28.0833	-0.064167
																																			28.1	-0.007449								28.1	-0.05469
																																			28.1167	-0.00162								28.1167	-0.044877
																																			28.1333	6.5e-05								28.1333	-0.040089
																																			28.15	-0.000345								28.15	-0.034171
																																			28.1667	0.000561								28.1667	-0.02846
																																			28.1833	0.002261								28.1833	-0.02723
																																			28.2	0.000571								28.2	-0.025245
																																			28.2167	-0.000701								28.2167	-0.022633
																																			28.2333	-0.003798								28.2333	-0.019183
																																			28.25	-0.004634								28.25	-0.014645
																																			28.2667	-0.00593								28.2667	-0.014251
																																			28.2833	-0.00819								28.2833	-0.010005
																																			28.3	-0.005993								28.3	-0.008984
																																			28.3167	-0.001703								28.3167	-0.011396
																																			28.3333	0.000159								28.3333	-0.012887
																																			28.35	-0.001077								28.35	-0.009982
																																			28.3667	0.001223								28.3667	-0.009339
																																			28.3833	-0.003176								28.3833	-0.007231
																																			28.4	-0.00678								28.4	-0.003992
																																			28.4167	-0.009169								28.4167	-0.003768
																																			28.4333	-0.006138								28.4333	-0.004091
																																			28.45	-0.004362								28.45	-0.00546
																																			28.4667	-0.00066								28.4667	-0.003521
																																			28.4833	0.003041								28.4833	-0.000536
																																			28.5	0.000358								28.5	-0.000652
																																			28.5167	0.000941								28.5167	-0.000308
																																			28.5333	0.001691								28.5333	-0.005155
																																			28.55	0.005288								28.55	-0.005229
																																			28.5667	0.008153								28.5667	-0.008029
																																			28.5833	0.01487								28.5833	-0.009739
																																			28.6	0.014972								28.6	-0.008896
																																			28.6167	0.01901								28.6167	-0.003405
																																			28.6333	0.01478								28.6333	-0.004532
																																			28.65	0.013481								28.65	-0.003104
																																			28.6667	0.012559								28.6667	0.002049
																																			28.6833	0.013898								28.6833	0.000714
																																			28.7	0.012453								28.7	-0.004892
																																			28.7167	0.011678								28.7167	-0.003171
																																			28.7333	0.00927								28.7333	-0.000528
																																			28.75	0.009835								28.75	-2.1e-05
																																			28.7667	0.006315								28.7667	0.003965
																																			28.7833	0.004093								28.7833	0.009542
																																			28.8	0.006393								28.8	0.005448
																																			28.8167	0.008316								28.8167	0.004159
																																			28.8333	0.006987								28.8333	0.001286
																																			28.85	0.006454								28.85	0.002767
																																			28.8667	0.005921								28.8667	0.001694
																																			28.8833	0.00342								28.8833	0.010419
																																			28.9	0.002435								28.9	0.014714
																																			28.9167	0.00032								28.9167	0.018506
																																			28.9333	-3.7e-05								28.9333	0.012795
																																			28.95	-0.002488								28.95	0.01328
																																			28.9667	-0.001125								28.9667	0.00678
																																			28.9833	-0.004452								28.9833	-0.001101
																																			29	-0.007401								29	-0.004293
																																			29.0167	-0.010854								29.0167	-0.002335
																																			29.0333	-0.012382								29.0333	-0.003096
																																			29.05	-0.014162								29.05	-0.005572
																																			29.0667	-0.010458								29.0667	-0.00516
																																			29.0833	-0.011149								29.0833	-0.009396
																																			29.1	-0.009796								29.1	-0.010239
																																			29.1167	-0.00614								29.1167	-0.011711
																																			29.1333	-0.001898								29.1333	-0.006442
																																			29.15	-0.003266								29.15	-0.000796
																																			29.1667	-0.004058								29.1667	0.003383
																																			29.1833	-0.001793								29.1833	0.004507
																																			29.2	-0.008069								29.2	0.008561
																																			29.2167	-0.010159								29.2167	0.00512
																																			29.2333	-0.009831								29.2333	-0.003178
																																			29.25	-0.006615								29.25	-0.003313
																																			29.2667	-0.005032								29.2667	0.000238
																																			29.2833	-0.00324								29.2833	-0.002911
																																			29.3	-0.005898								29.3	-0.003676
																																			29.3167	-0.007174								29.3167	-0.001091
																																			29.3333	-0.006818								29.3333	-0.001353
																																			29.35	-0.008932								29.35	-0.005551
																																			29.3667	-0.003523								29.3667	-0.005565
																																			29.3833	-0.008329								29.3833	-0.012529
																																			29.4	-0.050608								29.4	-0.070112
																																			29.4167	-0.116374								29.4167	-0.187859
																																			29.4333	-0.192119								29.4333	-0.349947
																																			29.45	-0.271966								29.45	-0.53096
																																			29.4667	-0.312458								29.4667	-0.683712
																																			29.4833	-0.300698								29.4833	-0.748039
																																			29.5	-0.263454								29.5	-0.723526
																																			29.5167	-0.218256								29.5167	-0.630936
																																			29.5333	-0.172052								29.5333	-0.501167
																																			29.55	-0.155743								29.55	-0.37885
																																			29.5667	-0.150542								29.5667	-0.286766
																																			29.5833	-0.13948								29.5833	-0.22106
																																			29.6	-0.123059								29.6	-0.171556
																																			29.6167	-0.103874								29.6167	-0.142442
																																			29.6333	-0.07654								29.6333	-0.122838
																																			29.65	-0.053601								29.65	-0.106289
																																			29.6667	-0.035813								29.6667	-0.093676
																																			29.6833	-0.019573								29.6833	-0.083868
																																			29.7	-0.006446								29.7	-0.068289
																																			29.7167	-0.00408								29.7167	-0.057272
																																			29.7333	-0.002969								29.7333	-0.04927
																																			29.75	-0.003743								29.75	-0.04265
																																			29.7667	-0.005955								29.7667	-0.038088
																																			29.7833	-0.005571								29.7833	-0.036707
																																			29.8	0.001847								29.8	-0.030637
																																			29.8167	0.00847								29.8167	-0.029885
																																			29.8333	0.016207								29.8333	-0.024994
																																			29.85	0.021056								29.85	-0.02341
																																			29.8667	0.022262								29.8667	-0.019315
																																			29.8833	0.018821								29.8833	-0.018778
																																			29.9	0.01528								29.9	-0.014271
																																			29.9167	0.010275								29.9167	-0.010141
																																			29.9333	0.006567								29.9333	-0.008606
																																			29.95	0.009474								29.95	-0.011928
																																			29.9667	0.011235								29.9667	-0.011699
																																			29.9833	0.011656								29.9833	-0.016285
																																			30	0.008812								30	-0.022043
																																			30.0167	0.008187								30.0167	-0.023866
																																			30.0333	-0.001624								30.0333	-0.024692
																																			30.05	-0.007415								30.05	-0.025978
																																			30.0667	-0.011866								30.0667	-0.026594
																																			30.0833	-0.010121								30.0833	-0.028048
																																			30.1	-0.009146								30.1	-0.027334
																																			30.1167	-0.006036								30.1167	-0.026284
																																			30.1333	-0.005647								30.1333	-0.026113
																																			30.15	-0.001908								30.15	-0.018951
																																			30.1667	0.001186								30.1667	-0.011839
																																			30.1833	0.003442								30.1833	-0.010296
																																			30.2	0.007206								30.2	-0.008544
																																			30.2167	0.010258								30.2167	-0.003526
																																			30.2333	0.007808								30.2333	-0.001699
																																			30.25	0.00293								30.25	-0.000248
																																			30.2667	0.002406								30.2667	0.000407
																																			30.2833	0.002511								30.2833	0.006169
																																			30.3	0.001509								30.3	-0.001641
																																			30.3167	0.002768								30.3167	-0.004301
																																			30.3333	0.004488								30.3333	-0.008553
																																			30.35	0.003445								30.35	-0.004305
																																			30.3667	0.002802								30.3667	-0.004124
																																			30.3833	0.004253								30.3833	0.001499
																																			30.4	0.007378								30.4	0.002391
																																			30.4167	0.008034								30.4167	0.006716
																																			30.4333	0.009089								30.4333	0.004925
																																			30.45	0.010227								30.45	0.002463
																																			30.4667	0.008058								30.4667	0.007203
																																			30.4833	0.003963								30.4833	0.010101
																																			30.5	0.00035								30.5	0.006423
																																			30.5167	-0.00473								30.5167	0.005424
																																			30.5333	-0.009097								30.5333	0.003546
																																			30.55	-0.01359								30.55	-0.003021
																																			30.5667	-0.017981								30.5667	-0.007247
																																			30.5833	-0.015799								30.5833	-0.004816
																																			30.6	-0.013115								30.6	-0.004604
																																			30.6167	-0.013738								30.6167	-0.005564
																																			30.6333	-0.010702								30.6333	-0.005146
																																			30.65	-0.005363								30.65	-0.002342
																																			30.6667	-0.002913								30.6667	-0.002971
																																			30.6833	-0.001635								30.6833	-0.002553
																																			30.7	0.002507								30.7	0.001547
																																			30.7167	0.004556								30.7167	0.001418
																																			30.7333	0.003883								30.7333	0.001959
																																			30.75	-0.001646								30.75	0.001746
																																			30.7667	-0.003263								30.7667	0.003501
																																			30.7833	-0.010616								30.7833	0.003622
																																			30.8	-0.013279								30.8	0.007637
																																			30.8167	-0.016948								30.8167	0.003948
																																			30.8333	-0.016577								30.8333	0.001556
																																			30.85	-0.018803								30.85	-0.000458
																																			30.8667	-0.013282								30.8667	-0.000882
																																			30.8833	-0.010776								30.8833	-0.000761
																																			30.9	-0.004144								30.9	-0.000515
																																			30.9167	0.000855								30.9167	0.0004
																																			30.9333	0.004347								30.9333	0.000394
																																			30.95	-0.000242								30.95	-0.000993
																																			30.9667	-0.001621								30.9667	-0.002339
																																			30.9833	-0.000446								30.9833	0.001297
																																			31	-0.001657								31	0.004807
																																			31.0167	-0.002743								31.0167	0.006057
																																			31.0333	0.002567								31.0333	0.005672
																																			31.05	0.000258								31.05	-0.003672
																																			31.0667	-0.039817								31.0667	-0.05794
																																			31.0833	-0.098188								31.0833	-0.165507
																																			31.1	-0.164602								31.1	-0.311216
																																			31.1167	-0.236376								31.1167	-0.482674
																																			31.1333	-0.278841								31.1333	-0.625788
																																			31.15	-0.272908								31.15	-0.692869
																																			31.1667	-0.245622								31.1667	-0.674791
																																			31.1833	-0.210465								31.1833	-0.594582
																																			31.2	-0.170618								31.2	-0.472672
																																			31.2167	-0.154344								31.2167	-0.361522
																																			31.2333	-0.147945								31.2333	-0.273735
																																			31.25	-0.132671								31.25	-0.214
																																			31.2667	-0.11254								31.2667	-0.171682
																																			31.2833	-0.090106								31.2833	-0.140083
																																			31.3	-0.066952								31.3	-0.116648
																																			31.3167	-0.045472								31.3167	-0.098657
																																			31.3333	-0.03136								31.3333	-0.081712
																																			31.35	-0.017542								31.35	-0.07201
																																			31.3667	-0.00773								31.3667	-0.062477
																																			31.3833	0.001329								31.3833	-0.055414
																																			31.4	0.008337								31.4	-0.052119
																																			31.4167	0.015051								31.4167	-0.05322
																																			31.4333	0.015796								31.4333	-0.048042
																																			31.45	0.013025								31.45	-0.044581
																																			31.4667	0.009835								31.4667	-0.040617
																																			31.4833	0.009198								31.4833	-0.034183
																																			31.5	0.008751								31.5	-0.027583
																																			31.5167	0.007089								31.5167	-0.025923
																																			31.5333	0.00727								31.5333	-0.021458
																																			31.55	0.011721								31.55	-0.015527
																																			31.5667	0.013599								31.5667	-0.014622
																																			31.5833	0.011206								31.5833	-0.014303
																																			31.6	0.008688								31.6	-0.013398
																																			31.6167	0.007216								31.6167	-0.015632
																																			31.6333	0.000618								31.6333	-0.018664
																																			31.65	-0.006902								31.65	-0.014829
																																			31.6667	-0.011072								31.6667	-0.009277
																																			31.6833	-0.007623								31.6833	-0.004898
																																			31.7	-0.001932								31.7	-0.003576
																																			31.7167	0.004638								31.7167	-0.001919
																																			31.7333	0.007357								31.7333	-0.00378
																																			31.75	0.010326								31.75	-0.005849
																																			31.7667	0.007624								31.7667	-0.008087
																																			31.7833	0.006052								31.7833	-0.006599
																																			31.8	0.001967								31.8	-0.006074
																																			31.8167	-0.000149								31.8167	-0.006553
																																			31.8333	-0.0017								31.8333	-0.007243
																																			31.85	-0.001744								31.85	-0.00718
																																			31.8667	-0.001243								31.8667	-0.006404
																																			31.8833	-0.002418								31.8833	-0.004205
																																			31.9	-0.002777								31.9	-0.003096
																																			31.9167	-0.001293								31.9167	-0.002782
																																			31.9333	-0.001234								31.9333	0.002472
																																			31.95	-0.001383								31.95	0.003581
																																			31.9667	0.005646								31.9667	0.001968
																																			31.9833	0.012674								31.9833	0.00182
																																			32	0.012962								32	-2e-06
																																			32.0167	0.018986								32.0167	-0.007435
																																			32.0333	0.022557								32.0333	-0.008045
																																			32.05	0.015285								32.05	-0.008905
																																			32.0667	0.012324								32.0667	-0.007757
																																			32.0833	0.011499								32.0833	-0.003719
																																			32.1	0.004617								32.1	-0.000477
																																			32.1167	-0.004023								32.1167	-0.001297
																																			32.1333	-0.006928								32.1333	-0.004001
																																			32.15	-0.008409								32.15	-0.005407
																																			32.1667	-0.009421								32.1667	-0.006605
																																			32.1833	-0.01194								32.1833	-0.004412
																																			32.2	-0.012784								32.2	-0.001632
																																			32.2167	-0.010529								32.2167	0.00412
																																			32.2333	-0.01095								32.2333	0.00334
																																			32.25	-0.011872								32.25	0.004862
																																			32.2667	-0.007561								32.2667	0.001444
																																			32.2833	-0.002413								32.2833	-0.005993
																																			32.3	-0.001992								32.3	-0.012008
																																			32.3167	-0.001739								32.3167	-0.013124
																																			32.3333	-0.001193								32.3333	-0.017548
																																			32.35	-0.000773								32.35	-0.019125
																																			32.3667	-0.0019								32.3667	-0.015051
																																			32.3833	-0.00039								32.3833	-0.01039
																																			32.4	-0.004992								32.4	-0.008284
																																			32.4167	-0.006705								32.4167	-0.004252
																																			32.4333	-0.010009								32.4333	0.000994
																																			32.45	-0.011177								32.45	0.002973
																																			32.4667	-0.010797								32.4667	0.001436
																																			32.4833	-0.004638								32.4833	0.000317
																																			32.5	-0.000364								32.5	0.001542
																																			32.5167	0.004748								32.5167	-0.002634
																																			32.5333	0.006637								32.5333	-0.007354
																																			32.55	0.008274								32.55	-0.003618
																																			32.5667	0.004175								32.5667	-0.002185
																																			32.5833	0.002128								32.5833	-0.002343
																																			32.6	0.000752								32.6	0.000764
																																			32.6167	0.001761								32.6167	0.001946
																																			32.6333	-7.6e-05								32.6333	-0.002149
																																			32.65	-0.000908								32.65	0.001209
																																			32.6667	-0.00195								32.6667	0.003353
																																			32.6833	-0.009104								32.6833	0.006669
[truncated: 13 more columns]

## Sheet: Fig.S4
											Fig.S4d							Fig.S4d			Fig.4e									Fig.4e
											TRIM25 WT			TRIM25 KO				WT	TRIM25KO		RIG-I		ZCCHC3		IGF2BP2		ZC3HAV1
											Line distance	TRIM25	G3BP1	Line distance	TRIM25	G3BP1		867	329		No Foci	TRIM25 Foci	No Foci	TRIM25 Foci	No Foci	TRIM25 Foci	No Foci	TRIM25 Foci		Line distance	TRIM25	G3BP1	RIG-I		Line distance	TRIM25	G3BP1	ZCCHC3		Line distance	TRIM25	G3BP1	IGF2BP2		Line distance	TRIM25	G3BP1	ZC3HAV1
											0	1511.17	196.4	0	105.61	139.75		978	344		198.29	273	188.88	194.685	791.45	957	123.25	189.69		0	715	191	149		0	1004	196	128		0	517.33	140.78	541.78		0	935	169	133
											0.07	1470.45	174.42	0.07	104.14	142.08		1046	306		176.54	243	181.13	195.996	714.55	949	118.93	151.92		0.07	666	178	146		0.07	1596	215	122		0.06	503.78	134.44	540.22		0.07	912	184	129
											0.14	1336.57	178.93	0.14	104.48	140.7		535	376		175.04	351	174.96	216.819	810.74	1086	119.56	201.87		0.13	728	191	148		0.13	2080	160	126		0.13	521.78	136.22	549.44		0.13	1020	172	136
											0.21	1000.54	188.48	0.21	103.96	135.08		957	328		164.82	223	151.27	158.602	525.69	1149	118.62	171.06		0.2	689	183	150		0.2	3027	141	126		0.19	552.67	134.44	581.33		0.2	1002	164	133
											0.27	865.95	192.8	0.28	105.95	126		957	349		185.3	234	159.94	200.798	665.52	1242	124.69	183.25		0.26	652	184	187		0.27	4095	150	138		0.26	574.33	135.78	603.44		0.27	1192	168	145
											0.34	734.24	198.21	0.35	106.82	121.86		863	323		153.66	378	166.43	180.494	453.04	1390	121.86	163.62		0.33	626	220	150		0.33	4095	129	149		0.32	610.67	136.22	617.44		0.34	1301	156	137
											0.41	833.34	190.46	0.42	107.94	121.68		702	382		238.75	194	154.69	165.713	603.69	1190	117.12	183.3		0.39	875	225	138		0.4	4095	143	139		0.39	648	135.11	665.22		0.4	1486	161	138
											0.48	906.49	184.69	0.49	107.85	121.34		752	580		234.78	214	200	159.377	593.64	1525	118.78	176.9		0.46	1341	239	150		0.47	4095	149	143		0.45	646.22	131.56	678.44		0.47	1903	154	129
											0.55	740.9	189.56	0.56	105.61	124.1		1112	489		224.81	190	173.74	159.737	587.24	1499	117.75	195.41		0.52	2050	234	144		0.53	4095	149	153		0.52	637	135.11	655		0.54	2770	174	129
											0.62	697.84	201.09	0.63	105.09	123.93		937	319		210.05	211	201.54	153.514	467.31	1021	123.25	170.9		0.59	2523	236	141		0.6	4095	156	145		0.58	607.22	135.67	624.22		0.6	3905	139	127
											0.68	745.77	199.65	0.71	106.12	124.36		1032	300		260.82	188	176.16	156.718	435.32	1010	120.67	190.54		0.65	2424	210	166		0.67	3369	136	131		0.65	524.56	133.56	580.89		0.67	4095	161	133
											0.75	1042.7	227.76	0.78	106.3	122.55		1406	347		272.06	166	206.16	179.984	517.28	1055	117.14	174.97		0.72	2392	180	154		0.73	2588	149	130		0.71	504.44	129.78	572.44		0.74	4095	154	126
											0.82	1465.58	264.51	0.85	104.31	120.13		1015	509		274.23	163	220.33	166.784	511.09	1115	118.62	194.72		0.78	1450	189	177		0.8	1821	170	129		0.78	491.56	131.56	565.22		0.81	4095	199	142
											0.89	1147.21	257.85	0.92	105.09	117.53		1486	451		295.77	264	229.95	168.765	557.89	1299	117.71	169.43		0.85	909	164	194		0.87	1163	227	125		0.84	518.89	129.89	520.44		0.87	4095	233	141
											0.96	1157.3	270.82	0.99	105.61	120.82		946	220		242.36	240	159.87	154.342	549.29	1007	117.31	176.83		0.91	766	161	198		0.93	895	207	141		0.91	577.33	133.78	502.56		0.94	4095	306	150
											1.03	1016.4	280.19	1.06	106.38	129.81		1323	458		225.9	179	212.65	160.956	510.39	1093	116.52	176.13		0.98	643	197	206		1	688	198	136		0.97	624.78	133.44	508.44		1.01	4095	331	145
											1.1	1045.95	291	1.13	106.3	126.61		1292	304		231.36	262	162.08	150.967	448.77	1574	116.88	169.81		1.04	503	162	222		1.07	618	194	127		1.03	678.89	137.11	514.89		1.07	4095	424	211
											1.16	1360.36	312.62	1.2	105.17	126.87		1217	386		211.53	279	145.81	157.489	598.5	845	118.08	170.66		1.11	398	151	202		1.13	596	164	140		1.1	813.78	136.44	556		1.14	4095	346	166
											1.23	1472.61	317.48	1.27	105.43	125.66		842	448		252.91	293	171.71	171.727	492.57	1103	116.92	165		1.17	366	154	172		1.2	684	147	118		1.16	955.33	142.44	628		1.21	4095	372	186
											1.3	1039.82	294.06	1.34	105.61	127.39		748	475		228.09	225	161.69	150.372	544.33	1234	118.41	170.08		1.24	339	164	188		1.27	766	160	133		1.23	1215.22	143.67	691.11		1.28	4095	386	214
											1.37	838.56	292.44	1.41	105.52	131.54		1597	585		219.61	298	151.52	158.338	464.47	1145	117.41	170.24		1.3	270	160	182		1.33	787	158	133		1.29	1799.11	135.78	770.56		1.34	4095	362	206
											1.44	796.4	300.91	1.48	105.17	131.02		702	646		209.69	287	156.27	164.056	517.11	1233	121.92	171.25		1.37	258	138	210		1.4	933	142	136		1.36	2946.11	132	867.33		1.41	4095	267	164
											1.51	1017.3	350.46	1.55	105.17	131.54		992	326		209.24	364	149.88	169.022	520.81	1039	117.33	171.22		1.43	241	138	178		1.47	946	136	137		1.42	4095	141.22	1028.22		1.48	4012	309	168
											1.58	1147.21	412.26	1.62	104.48	135.6		752	257		201.17	180	216.43	151.822	569.34	778	116.73	160.1		1.5	239	154	164		1.53	987	165	141		1.49	4095	141.44	1108.44		1.54	1978	251	159
											1.64	2303.59	785.95	1.69	105.35	142.43		878	301		209.4	241	154.94	171.494	906.91	1247	119.66	162.92		1.56	226	207	153		1.6	997	143	128		1.55	4095	146.33	1199.11		1.61	1618	219	144
											1.71	3116.74	1095.49	1.76	106.47	148.74		959	231		204.13	174	195.77	160.605	699.69	1080	115.56	176.13		1.63	247	198	178		1.67	1034	144	122		1.62	4095	144.67	1271.11		1.68	1385	193	127
											1.78	4095	1450.63	1.83	109.06	182.88		1105	281		260.8	204	186.7	188.485	540.98	1012	116.81	173.66		1.69	269	259	172		1.73	934	142	128		1.68	4095	148.67	1269.33		1.75	1323	183	137
											1.85	4095	2145.21	1.9	111.14	263.26		800	245		237.97	204	206.88	146.612	804.28	1024	115.67	169.43		1.76	317	252	163		1.8	919	171	132		1.75	4095	163.56	1322.33		1.81	1161	233	128
											1.92	4095	2258.01	1.98	113.73	336.38		864	267		246.16	239	202.19	172.228	641.79	908	119.41	170.05		1.82	262	382	171		1.87	816	156	114		1.81	4095	177.89	1298.67		1.88	1102	268	128
											1.99	4095	2210.62	2.05	116.41	452.72		1813	255		232.1	228	193.73	163.355	778.14	1073	116.65	186.28		1.89	291	322	179		1.93	729	148	125		1.87	4095	185.11	1310.22		1.95	1161	214	128
											2.05	4095	2112.42	2.12	118.48	506.74		1148	323		245.38	348	192.11	154.635	816.49	1266	118.13	180.19		1.95	246	287	195		2	682	150	136		1.94	4095	191.44	1296.11		2.02	1033	157	141
											2.12	4095	2037.11	2.19	121.77	584.61		2194	300		190.79	319	179.38	164.723	833.77	1598	116.96	172.33		2.02	306	221	185		2.07	709	166	119		2	4095	202.78	1263.22		2.08	887	168	131
											2.19	4095	2057.11	2.26	122.29	590.49		927	252		209.94	278	171.53	167.922	895.78	531	118.93	169.95		2.08	305	193	226		2.13	550	141	125		2.07	4095	187.22	1278.22		2.15	874	152	136
											2.26	4095	2041.61	2.33	126.35	600.09		1043	349		217.79	247	160.86	154.159	711.08	394	115.57	175.48		2.15	361	178	184		2.2	643	145	121		2.13	4095	171.78	1263.44		2.22	997	171	129
											2.33	4095	2080.89	2.4	126.18	583.23		1724	383		208.73	197	175.28	156.913	444.08	547	117.32	167.58		2.21	348	204	190		2.27	615	148	129		2.2	4095	164.11	1372.56		2.28	1430	182	132
											2.4	4095	2128.82	2.47	124.62	572.08		1842	297		186.41	207	262.81	140.449	650.59	494	118.23	167.67		2.28	414	180	236		2.33	578	159	117		2.26	4095	145.67	1300.56		2.35	2647	218	134
											2.47	4095	2070.08	2.54	125.14	550.13		499	274		211.9	308	165.75	151.502	505.43	621	119.02	169.25		2.34	353	173	157		2.4	562	138	127		2.33	4095	141.22	1242.78		2.42	4095	221	147
											2.53	4095	2157.83	2.61	123.32	539.76		1034	257		257.06	244	175.28	158.819	502.24	794	119.2	174.17		2.41	429	154	171		2.47	475	139	126		2.39	4095	131.11	1232.44		2.49	4095	217	181
											2.6	4095	2223.41	2.68	122.29	508.47		777	297		248.49	225	169.08	157.481	402.17	753	120.58	170.42		2.47	511	180	162		2.53	531	155	117		2.46	4095	132.78	1077.89		2.55	4095	189	153
											2.67	4095	2281.43	2.75	124.28	515.64		971	297		267.25	244	159.36	167.955	573.57	904	117.44	168.33		2.54	671	167	170		2.6	633	141	126		2.52	4095	132.44	944.56		2.62	4095	190	145
											2.74	4095	2389.36	2.82	124.19	517.8		1364	281		279	256	172.48	231.569	443.81	1680	117.49	156.33		2.6	1028	189	177		2.67	641	158	123		2.59	3349.78	138.67	826.11		2.69	4095	196	147
											2.81	4095	2486.47	2.89	124.19	539.84		823	252		258.08	221	187.5	158.328	358.65	1604	119.94	176.46		2.67	1870	208	172		2.73	633	153	119		2.65	2159.22	132.22	653.67		2.75	4095	219	157
											2.88	4095	2575.3	2.96	124.36	542.52		571	297		221.86	220	152.42	146.774	683.91	1526	120.23	166.67		2.73	2778	208	177		2.8	740	188	127		2.72	1386.22	139	529.22		2.82	4095	232	143
											2.94	4095	2637.82	3.03	126	548.31		2100	268		194.7	559	171.88	148.636	737.17	994	119.24	177.71		2.8	3832	223	166		2.87	813	175	120		2.78	985.56	136.33	478.33		2.89	4095	273	156
											3.01	4095	2592.96	3.1	127.3	545.55		2361	324		217.82	286	160.05	149.854	580.69	1513	119.24	159.1		2.86	4202	218	172		2.93	958	175	125		2.84	812.33	138	416		2.96	4095	273	154
											3.08	4095	2584.31	3.17	127.21	552.46		900	324		202.81	311	173.33	146.787	577.35	1514	116.08	179.42		2.93	4333	210	213		3	1233	168	127		2.91	636.67	137.56	446		3.02	4095	294	160
											3.15	4095	2365.93	3.25	126.18	542.61		547	295		218.72	239	154.06	142.94	735.54	1531	115.14	180.42		2.99	4204	245	198		3.07	1785	152	131		2.97	554.67	128.33	495.33		3.09	4095	256	193
											3.22	4095	1903.23	3.32	122.55	537.25		1593	291		211.02	261	152.41	142.346	554.26	1127	118.92	186.38		3.06	3804	291	217		3.13	2864	170	151		3.04	525.56	131.67	495.33		3.16	4095	211	169
											3.29	3429.52	1309.01	3.39	120.04	521.69		634	275		215.22	270	153.44	139.872	436.21	1682	120.19	183.67		3.12	3031	272	191		3.2	4063	147	139		3.1	482.22	122.11	469.33		3.22	4095	191	148
											3.36	2307.19	798.2	3.46	119.61	519.44		756	370		186.87	261	151.43	145.2	642.8	1256	119.92	181.94		3.19	2419	263	223		3.27	4095	153	156		3.17	483.22	122.67	466.22		3.29	4095	192	144
											3.42	1706.3	420.19	3.53	119.78	506.91		492	252		242.9	413	176.28	143.766	666.98	1473	121.79	178.92		3.25	1470	249	184		3.33	4095	163	136		3.23	444.22	120.11	426		3.36	4095	184	146
											3.49	1814.41	346.13	3.6	122.63	518.49		722	300		203.25	233	154.71	143.012	646.04	1503	122.37	279.83		3.32	930	246	199		3.4	4095	150	140		3.3	436.11	122	421.89		3.43	4095	215	140
											3.56	1693.15	371.72	3.67	123.15	526.79		703	306		218.56	197	159.7	143.391	770.26	1392	120.38	176.69		3.38	510	293	167		3.47	4095	163	125		3.36	452.22	123.22	424.89		3.49	2927	234	142
											3.63	1488.82	361.45	3.74	125.05	537.51		1103	295		212.1	223	154.85	143.037	616.57	1363	122.95	196		3.45	497	244	177		3.53	4095	180	125		3.43	461.22	124.78	480.33		3.56	2083	222	125
											3.7	1203.42	346.49	3.81	123.93	546.58		1361	279		225.51	317	150.89	168.317	625.46	1890	120.81	173.22		3.51	529	246	159		3.6	4095	162	131		3.49	468.11	125.89	498.22		3.63	1680	242	146
											3.77	688.83	288.3	3.88	125.4	542.61		784	283		227.75	347	155.3	157.102	598.86	1688	122.37	169.49		3.58	453	247	156		3.67	4095	167	134							3.69	1408	251	124
											3.83	661.27	249.02	3.95	125.4	536.04		806	315		234.09	431	164.34	175.649	622.02	1941	122.02	174.78							3.73	3418	149	125							3.76	1087	212	129
											3.9	749.73	291.18	4.02	125.92	532.93		421	315		185.9	197	152.36	158.787	786	1832	119.27	173.33							3.8	2176	145	120							3.83	960	230	137
											3.97	816.58	334.24	4.09	125.92	527.83		1219	285		221.43	247	150.07	161.41	538.68	2442	117.72	172.81							3.87	1542	147	121							3.9	819	287	128
											4.04	817.84	399.29	4.16	126.78	523.33		1115	344		254.05	193	156.67	151.037	661.78	1835	117.62	175.86																	3.96	702	235	134
											4.11	1007.39	436.94	4.23	127.99	524.11		1006	408		265.46	200	159.5	157.997	579.95	2157	123.32	197.34
											4.18	1093.87	354.6	4.3	128.25	536.56		803	279		244.98	282	157.23	193.311	543.26	2694	122.73	182.89
											4.25	1110.09	295.5	4.37	127.65	538.37		497	279		254.38	290	154.52	150.76	707.21	949	119.66	184.5
											4.31	1003.06	234.96	4.44	124.1	519.96		949	279		308.62	247	184.72	159.271	631.83	2288	116.56	183.58
											4.38	1336.75	237.13	4.52	120.04	471.21		868	354		214.85	213	169.46	151.59	579.99	1278	117.5	178.62
											4.45	1335.13	220.91	4.59	112.78	392.04		932	278		217.33	221	168.9	153.409	434.95	1645	120.2	167.92
											4.52	1341.44	197.49	4.66	109.75	317.62		2236	251		300.11	239	187.95	166.473	552.6	1966	121.24	160.33
											4.59	1696.57	198.57	4.73	108.46	245.71		807	255		267.28	194	200	155.905	659.05	1367	118.87	171.43
											4.66	1726.84	235.14	4.8	109.32	197.66		1166	306		251.97	255	154.3	152.797	828.77	1382	119.8	177.33
											4.73	1635.67	275.32	4.87	109.5	163.17		820	290		183.57	275	164.17	164.29	652.03	1671	119.78	174.83
											4.79	1148.65	267.94	4.94	107.42	153.06		761	270		269.44	316	167.02	148.474	693.27	1381	119.38	187.33
											4.86	1119.28	281.27	5.01	105.95	150.55		1057	245		249.84	265	168.05	156.173	641.34	1238	119.69	163.75
											4.93	1112.79	272.08	5.08	103.79	152.11		1606	413		212.03	209	169.62	140.893	544.43	1165	119.33	164.65
											5	1094.77	313.7	5.15	102.32	145.45		1106	454		194.5	204	189.89	155.686	785.29	1259	120.18	251.33
											5.07	1024.86	352.8	5.22	104.48	140.18		739	230		214.42	178	177	138.6	673.87	1568	120.15	178.13
											5.14	1380.36	465.77	5.29	105	135.68		856	282		233.68	245	168.73	143.929	733.61	1097	116.64	157.56
											5.2	2256.02	628.11	5.36	105.78	145.62		1342	391		276.54	225	163.33	149.656	581.95	1640	118.35	160.98
											5.27	3789.34	903.06	5.43	106.82	143.29		1423	337		239.21	274	163.54	157.804	711.51	1493	118.88	184.1
											5.34	4095	1639.99	5.5	107.08	136.64		1982	527		257.14	191	151.41	158.085	626.62	1685	115.03	173.78
											5.41	4095	2125.75	5.57	104.22	143.72		1804	472		275.48	272	155.99	147.539	591.34	1426	118.19	168.95
											5.48	4095	2449.17	5.64	102.84	146.4		728	609		229.43	175	158.03	155.863	686.23	1606	123.28	184.69
											5.55	4095	2747.37	5.71	103.1	147.27		650	352		209.15	213	159.21	157.133	765.1	1742	120.27	173.5
											5.62	4095	2669.53	5.79	101.63	142.43		1039	261		253.9	288	160.05	164.133	801.03	1364	119.78	177.43
											5.68	4095	2592.24	5.86	102.32	135.43		1199	401		213.11	285	179.7	159.802	602.81	1307	116.64	177.08
											5.75	4095	2792.05	5.93	103.1	133.61		1199	421		284.07	177	171.69	196.009	931.9	1826	119.15	184.59
											5.82	4095	2757.82	6	103.7	131.88		932	240		282.02	182	222.44	176.269	520.02	1727	117.03	206.95
											5.89	4095	2660.34	6.07	104.66	133.01		997	277		247.25	197	211.9	168.531	636.02	1350	115.43	168.12
											5.96	4095	2710.97	6.14	103.96	131.19		1122	266		204.15	157	156.28	191.594	440.32	2436	116.74	170.76
											6.03	4095	2915.3	6.21	102.84	130.67		1248	629		199.97	237	178.96	171.03	505.85	2375	116.26	159.86
											6.09	4095	3249.35	6.28	102.67	136.81		1091	533		193.63	228	186.76	169.753	440.32	2194	116.44	166.48
											6.16	4095	3180.52	6.35	103.19	137.59		1303	420		228.04	161	197.44	176.398	484.63	1514	116.09	178.81
											6.23	4095	2878.9	6.42	103.96	138.97		1108	350		226.43	234	209.71	184.323	388.42	2254	119.03	194.92
											6.3	4095	2158.37	6.49	104.91	131.1		856	300		196.9	145	171.91	160.251	537.4	1841	119	171.81
											6.37	2752.77	1638.01	6.56	104.4	130.33		2020	379		183.35	170	200.54	154.361	705.04	2201	116.25	178.24
											6.44	1662.7	1193.15	6.63	103.1	129.29		1639	300		198.72	164	162	143.961	501.01	1752	117.1	176.56
											6.51	840.54	593.52	6.7	102.15	130.67		824	353		248.43	201	180.13	180.483	514.89	2103	116.75
											6.57	781.08	455.14	6.77	102.15	130.24		1026	449		269.94	157	169.44	164.073		1662	117.81
											6.64	868.29	372.44	6.84	102.06	125.31		1539	344		295.73		155.08	152.234		2278	117.79
											6.71	1045.41	254.06	6.91	102.41	121.25		1276	578		254.67		147.06	152.09		1492	116.38
											6.78	1683.06	247.4	6.98	101.98	121.08		1006	288		253.05		169.27	162.329		1068	113.76
											6.85	2382.69	245.77	7.06	101.46	123.58		1051	335		229.19		147.42	223.441		1179	117.59
											6.92	1950.26	243.43	7.13	102.32	137.24		738	276		227.52		201.81	155.376		1722
											6.99	1866.12	250.64	7.2	102.41	155.91		995	357				181.14	164.776		1594
											7.05	1512.25	247.94	7.27	103.45	175.36		1559	632				206.84	167.515		1641
											7.12	1189.01	232.8	7.34	105.61	186.07		1146	345				211.43	179.244		1439
											7.19	840.18	199.65	7.41	106.64	188.84		1197	301					154.799		1813
											7.26	496.58	198.75	7.48	104.05	171.38		1928	371					171.154		1429
											7.33	362.71	185.95	7.55	103.36	158.5		1636	333					144.962		1782
											7.4	395.68	169.2	7.62	102.84	133.87		1182	510					153.192		1244
											7.46	586.13	169.74	7.69	102.24	128.6		1366	536					159.96		1808
											7.53	767.75	167.4	7.76	101.98	135.77		1718	349					169.695		1756
														7.83	102.75	134.47		1115	366					154.183		1957
																		973	575					151.193		1403
																		644	322					158.094		1749
																		580	350					152.833		1415
																		787	313					161.91		1171
																		673	256					170.665		983
																		912	327					141.564		1647
																		700	595					158.726		1537
																		888	573					158.785		1551
																		999	478					144.562		1233
																		1792	478					153.879		1638
																		770	275					154.057		1480
																		981	566					144.011		1232
																		1032	334					154.039		1354
																		858	736					148.976		1318
																		1254	354					164.994		1603
																		1330	533					150.026		1626
																		824	516					149.669		1438
																		960	283					166.442		979
																		1562	437					149.222
																		1390	283
																		933	282
																		1237	241
																		796	318
																		1283	268
																		1075	300
																		1628	292
																		1689	319
																		743	277
																		1581	266
																		1859	249
																		1423	304
																		2397	251
																		2198	245
																		1788	268
																		1790	249
																		1702	270
																		1632	293
																		1009	265
																		733	248
																		1149	274
																		1097	400
																		1492	303
																		1248	263
																		879	370
																		3426	331
																		943	312
																		1365	378
																		1010	281
																		972	225
																		1086	313
																		962	224
																		1505	287
																		1441	254
																		1290	284
																		2146	272
																		1768	289
																		1452	243
																		1773	300
																		1813	318
																		1263	224
																		735	276
																		1027	341
																		832	252
																		1873	261
																		2253	249
																		1543	263
																		1796	284
																		1797	288
																		1127	270
																		1463	276
																		2200	339
																		2020	262
																		1181
																		1213
																		1071
																		1248
																		1144
																		2945
																		1801
																		2486
																		1043
																		2508
																		1733
																		2105
																		1701
																		954
																		1404
																		1093
																		982
																		2024
																		1627
																		1054
																		2272
																		1476
																		1414
																		1344
																		1770
																		1852
																		1052
																		1139
																		915
																		1247
																		1429
																		668
																		2107
																		1431
																		1272
																		1854
																		1703
																		2156
																		1140
																		663
																		1865
																		1251
																		2185
																		1005
																		1809
																		1809
																		1677
																		1080
																		1859
																		2062
																		1142
																		1690
																		1861
																		2039
																		1620
																		1091
																		1238
																		1240
																		975
																		1746
																		1643
																		1307
																		2328
																		1642
																		1041
																		1072
																		757
																		964
																		1121
																		776
																		741
																		824
																		832
																		826
																		864
																		1344
																		2203
																		2359
																		629
																		872
																		1081
																		1420
																		1339
																		668
																		1386
																		854
																		1399
																		866
																		984
																		1282
																		1663
																		1416
																		978
																		1960
																		1721
																		2159
																		945
																		1065
																		689
																		1265
																		1009
																		1489
																		832
																		2528
																		1796
																		1275
																		885
																		1466
																		1293
																		1581
																		1182
																		949
																		1771
																		812
																		886
																		742
																		663
																		753
																		692
																		918
																		590
																		663
																		739
																		1832
																		1947
																		2077
																		2045
																		2335
																		1408
																		1097
																		1029
																		1795
																		1081
																		1042
																		595
																		534
																		730
																		630
																		547
																		851
																		1173

## Sheet: Fig.S6
Fig.S6a
Poly (I:C)
WT			TRIM25 KO
Line distance [μm]	ub	G3BP1	Line distance [μm]	ub	G3BP1
0	0	0	0	493	188
0.14	0	0	0.21	381	488
0.28	0	472	0.42	416	1643
0.41	0	1626	0.63	655	66
0.55	287	4095	0.85	550	420
0.69	721	4095	1.06	459	3
0.83	520	4095	1.27	471	1509
0.97	2262	4095	1.48	443	2567
1.11	1613	4095	1.69	497	2701
1.24	951	4095	1.9	795	4095
1.38	2262	4095	2.12	983	4095
1.52	1629	4095	2.33	755	4095
1.66	1904	4095	2.54	951	4095
1.8	2547	4095	2.75	739	4095
1.94	2790	4095	2.96	882	4095
2.07	1243	4095	3.17	943	4095
2.21	1236	3544	3.38	847	4095
2.35	437	976	3.6	659	4095
2.49	0	872	3.81	634	4095
2.63	0	1250	4.02	472	4095
2.76	0	3154	4.23	398	1584
2.9	785	4095	4.44	384	1148
3.04	1364	4095	4.65	684	1066
3.18	1064	4095	4.86	428	957
3.32	1257	4095	5.08	411	2433
3.46	1510	4095	5.29	667	3410
3.59	1147	4095	5.5	937	4095
3.73	1214	4095	5.71	1286	4095
3.87	1528	4095	5.92	809	4095				Fig.S6b
4.01	1993	4095	6.13	572	4095				Poly(I:C)	IgG	1	1	1
4.15	1040	4095	6.35	576	1594					IGF2BP2	4.25199	5.10129	3.04239
4.28	259	4095	6.56	479	836				Na2AsO3	IgG	0.732536	0.778411	1.08491
4.42	84	1597	6.77	561	706					IGF2BP2	2.81785	3.15082	1.33588
4.56	0	958	6.98	493	376
4.7	0	89	7.19	387	852
4.84	0	126
4.98	0	249
5.11	0	147
